# Supplementary material for: Image-based siRNA screen to identify kinases regulating Weibel-Palade body size control using electroporation
Source: Sci Data. 2017 Mar 1;4:170022. doi: 10.1038/sdata.2017.22 (PMC5332014; doi:10.1038/sdata.2017.22)
Supplement: Supplementary file 1 [file sdata201722-isa1.zip]

Archive with 3 entries (3 files):
- i_Investigation.txt
- s_study_Kriston-Vizi.txt
- a_assay_Kriston-Vizi.txt
