# Supplementary material for: Image-based siRNA screen to identify kinases regulating Weibel-Palade body size control using electroporation
Source: Sci Data. 2017 Mar 1;4:170022. doi: 10.1038/sdata.2017.22 (PMC5332014; doi:10.1038/sdata.2017.22)
Supplement: Supplementary file 1 [file sdata201722-isa1.zip › i_Investigation.txt]

# Investigation File generated for Scientific Data with Investigation File Authoring Tool version 0.1.0 on 30/01/2017 - This metadata file is CC0
ONTOLOGY SOURCE REFERENCE
Term Source Name	NCBITAXON	BTO	BAO	ERO	SO	APO	OBI
Term Source File	http://data.bioontology.org/ontologies/NCBITAXON	http://data.bioontology.org/ontologies/BTO	http://data.bioontology.org/ontologies/BAO	http://data.bioontology.org/ontologies/ERO	http://data.bioontology.org/ontologies/SO	http://data.bioontology.org/ontologies/APO	http://data.bioontology.org/ontologies/OBI
Term Source Version	2016AA	unknown	2.0	2013-08-02	unknown	unknown	2014-08-18
Term Source Description	National Center for Biotechnology Information (NCBI) Organismal Classification	BRENDA Tissue and Enzyme Source Ontology	BioAssay Ontology	Eagle-I Research Resource Ontology	Sequence Types and Features Ontology	Ascomycete Phenotype Ontology	Ontology for Biomedical Investigations
INVESTIGATION
Investigation Identifier
Investigation Title
Investigation Description
Investigation Submission Date
Investigation Public Release Date
INVESTIGATION PUBLICATIONS
Investigation PubMed ID
Investigation Publication DOI
Investigation Publication Author List
Investigation Publication Title
Investigation Publication Status
Investigation Publication Status Term Accession Number
Investigation Publication Status Term Source REF
INVESTIGATION CONTACTS
Investigation Person Last Name
Investigation Person Mid Initials
Investigation Person First Name
Investigation Person Address
Investigation Person Phone
Investigation Person Fax
Investigation Person Email
Investigation Person Affiliation
Investigation Person Roles
Investigation Person Roles Term Accession Number
Investigation Person Roles Term Source REF
STUDY
Study Identifier	10.1038/sdata.2017.22
Study Title	Image-based siRNA screen to identify kinases regulating Weibel-Palade body size control using electroporation
Study Submission Date	27/07/2016
Study Public Release Date	01/03/2017
Study Description	http://www.nature.com/articles/sdata201722#abstract
Study File Name	s_study_Kriston-Vizi.txt
Comment[Subject Keywords]	///;//;//;///
Comment[Manuscript Licence]	CC BY-4.0
Comment[Experimental Metadata Licence]	CC0
Comment[Supplementary Information File Name]		Supplementary Table 1
Comment[Supplementary Information File Type]	x-zip-compressed	vnd.ms-excel
Comment[Supplementary Information File URL]	http://www.nature.com/articles/sdata201722#supplementary-information	http://www.nature.com/articles/sdata201722#supplementary-information
Comment[Data Repository]	Harvard Dataverse
Comment[Data Record Accession]	doi:10.7910/DVN/GPXYGO
Comment[Data Record URI]	http://dx.doi.org/10.7910/DVN/GPXYGO
STUDY DESIGN DESCRIPTORS
Study Design Type	screening campaign	RNAi screening
Study Design Type Term Accession Number	BAO:0000178	ERO:0001688
Study Design Type Term Source REF	BAO	ERO
STUDY PUBLICATIONS
Study PubMed ID	""	""
Study Publication DOI	doi:10.1242/jcs.187864	doi:10.1016/j.devcel.2014.03.021
Study Publication Author List	""	""
Study Publication Title	""	""
Study Publication Status	published	published
Study Publication Status Term Accession Number		
Study Publication Status Term Source REF		
STUDY FACTORS
Study Factor Name	target kinase
Study Factor Type	gene_silenced_by_RNA_interference
Study Factor Type Term Accession Number	SO:0001224
Study Factor Type Term Source REF	SO
STUDY ASSAYS
Study Assay Measurement Type	subcellular morphology
Study Assay Measurement Type Term Accession Number	APO:0000226
Study Assay Measurement Type Term Source REF	APO
Study Assay Technology Type	spinning-disk confocal microscope
Study Assay Technology Type Term Accession Number	OBI:0001055
Study Assay Technology Type Term Source REF	OBI
Study Assay Technology Platform	Opera LX plate reader microscope
Study Assay File Name	a_assay_Kriston-Vizi.txt
STUDY PROTOCOLS
Study Protocol Name	Electroporation and Screening	High-content image acquisition	High-content analysis
Study Protocol Type	screening library	spinning-disk confocal microscope	data transformation
Study Protocol Type Term Accession Number	OBI:0100064	OBI:0001055	OBI:0200000
Study Protocol Type Term Source REF	OBI	OBI	OBI
Study Protocol Description			
Study Protocol URI	""	""	""
Study Protocol Version			
Study Protocol Parameters Name	""	instrument; manufacturer	""
Study Protocol Parameters Name Term Accession Number	""	""	""
Study Protocol Parameters Name Term Source REF	""	""	""
Study Protocol Components Name	""	""	""
Study Protocol Components Type	""	""	""
Study Protocol Components Type Term Accession Number	""	""	""
Study Protocol Components Type Term Source REF	""	""	""
STUDY CONTACTS
Study Person Last Name	Ketteler	Freeman	Ferraro	Bata	Cutler	Kriston-Vizi
Study Person First Name	Robin	Jamie	Francesco	Nicole	Dan F.	Janos
Study Person Mid Initials						
Study Person Email	""	""	""	""	""	j.kriston@ucl.ac.uk
Study Person Phone						
Study Person Fax						
Study Person Address						
Study Person Affiliation	MRC Laboratory for Molecular Cell Biology, University College London, Gower Street, London WC1E 6BT, UK	MRC Laboratory for Molecular Cell Biology, University College London, Gower Street, London WC1E 6BT, UK	MRC Laboratory for Molecular Cell Biology, University College London, Gower Street, London WC1E 6BT, UK	MRC Laboratory for Molecular Cell Biology, University College London, Gower Street, London WC1E 6BT, UK	MRC Laboratory for Molecular Cell Biology, University College London, Gower Street, London WC1E 6BT, UK	MRC Laboratory for Molecular Cell Biology, University College London, Gower Street, London WC1E 6BT, UK
Study Person Roles						
Study Person Roles Term Accession Number						
Study Person Roles Term Source REF						
Comment[Study Person ORCID]					0000-0002-4288-7530	0000-0002-0149-145X
Comment[Funder]						
Comment[FundRef ID]						
Comment[Funder Term Source REF]						
Comment[Grant Identifier]						
