# Supplementary material for: Image-based siRNA screen to identify kinases regulating Weibel-Palade body size control using electroporation
Source: Sci Data. 2017 Mar 1;4:170022. doi: 10.1038/sdata.2017.22 (PMC5332014; doi:10.1038/sdata.2017.22)
Supplement: Supplementary file 1 [file sdata201722-isa1.zip › s_study_Kriston-Vizi.txt]

Source Name	Characteristics[organism]	Term Source REF	Term Accession Number	Characteristics[organism part]	Term Source REF	Term Accession Number	Protocol REF	Sample Name	Factor Value[target kinase]
Primary HUVECs	Homo sapiens	NCBITAXON		umbilical vein endothelial cell	BTO	BTO:0004296	Electroporation and Screening	Human Kinase Plate 1	human kinome
Primary HUVECs	Homo sapiens	NCBITAXON		umbilical vein endothelial cell	BTO	BTO:0004296	Electroporation and Screening	Human Kinase Plate 2	human kinome
Primary HUVECs	Homo sapiens	NCBITAXON		umbilical vein endothelial cell	BTO	BTO:0004296	Electroporation and Screening	Human Kinase Plate 3	human kinome
Primary HUVECs	Homo sapiens	NCBITAXON		umbilical vein endothelial cell	BTO	BTO:0004296	Electroporation and Screening	Human Kinase Plate 4	human kinome
Primary HUVECs	Homo sapiens	NCBITAXON		umbilical vein endothelial cell	BTO	BTO:0004296	Electroporation and Screening	Human Kinase Plate 5	human kinome
Primary HUVECs	Homo sapiens	NCBITAXON		umbilical vein endothelial cell	BTO	BTO:0004296	Electroporation and Screening	Human Kinase Plate 6	human kinome
Primary HUVECs	Homo sapiens	NCBITAXON		umbilical vein endothelial cell	BTO	BTO:0004296	Electroporation and Screening	Human Kinase Plate 7	human kinome
Primary HUVECs	Homo sapiens	NCBITAXON		umbilical vein endothelial cell	BTO	BTO:0004296	Electroporation and Screening	Human Kinase Plate 8	human kinome
Primary HUVECs	Homo sapiens	NCBITAXON		umbilical vein endothelial cell	BTO	BTO:0004296	Electroporation and Screening	Human Kinase Plate 9	human kinome
Primary HUVECs	Homo sapiens	NCBITAXON		umbilical vein endothelial cell	BTO	BTO:0004296	Electroporation and Screening	Human Kinase Plate 10	human kinome
Primary HUVECs	Homo sapiens	NCBITAXON		umbilical vein endothelial cell	BTO	BTO:0004296	Electroporation and Screening	Human Kinase Plate 11	human kinome
Primary HUVECs	Homo sapiens	NCBITAXON		umbilical vein endothelial cell	BTO	BTO:0004296	Electroporation and Screening	Human Kinase Plate 12	human kinome
Primary HUVECs	Homo sapiens	NCBITAXON		umbilical vein endothelial cell	BTO	BTO:0004296	Electroporation and Screening	Human Kinase Plate 13	human kinome
Primary HUVECs	Homo sapiens	NCBITAXON		umbilical vein endothelial cell	BTO	BTO:0004296	Electroporation and Screening	Human Kinase Plate 14	human kinome
Primary HUVECs	Homo sapiens	NCBITAXON		umbilical vein endothelial cell	BTO	BTO:0004296	Electroporation and Screening	Human Kinase Plate 15	human kinome
Primary HUVECs	Homo sapiens	NCBITAXON		umbilical vein endothelial cell	BTO	BTO:0004296	Electroporation and Screening	Human Kinase Plate 16	human kinome
Primary HUVECs	Homo sapiens	NCBITAXON		umbilical vein endothelial cell	BTO	BTO:0004296	Electroporation and Screening	Human Kinase Plate 17	human kinome
Primary HUVECs	Homo sapiens	NCBITAXON		umbilical vein endothelial cell	BTO	BTO:0004296	Electroporation and Screening	Human Kinase Plate 18	human kinome
Primary HUVECs	Homo sapiens	NCBITAXON		umbilical vein endothelial cell	BTO	BTO:0004296	Electroporation and Screening	Human Kinase Plate 19	human kinome
Primary HUVECs	Homo sapiens	NCBITAXON		umbilical vein endothelial cell	BTO	BTO:0004296	Electroporation and Screening	Human Kinase Plate 20	human kinome
Primary HUVECs	Homo sapiens	NCBITAXON		umbilical vein endothelial cell	BTO	BTO:0004296	Electroporation and Screening	Human Kinase Plate 21	human kinome
Primary HUVECs	Homo sapiens	NCBITAXON		umbilical vein endothelial cell	BTO	BTO:0004296	Electroporation and Screening	Human Kinase Plate 22	human kinome
Primary HUVECs	Homo sapiens	NCBITAXON		umbilical vein endothelial cell	BTO	BTO:0004296	Electroporation and Screening	Human Kinase Plate 23	human kinome
Primary HUVECs	Homo sapiens	NCBITAXON		umbilical vein endothelial cell	BTO	BTO:0004296	Electroporation and Screening	Human Kinase Plate 24	human kinome
Primary HUVECs	Homo sapiens	NCBITAXON		umbilical vein endothelial cell	BTO	BTO:0004296	Electroporation and Screening	Human Kinase Plate 25	human kinome
Primary HUVECs	Homo sapiens	NCBITAXON		umbilical vein endothelial cell	BTO	BTO:0004296	Electroporation and Screening	Human Kinase Plate 26	human kinome
Primary HUVECs	Homo sapiens	NCBITAXON		umbilical vein endothelial cell	BTO	BTO:0004296	Electroporation and Screening	Human Kinase Plate 27	human kinome
Primary HUVECs	Homo sapiens	NCBITAXON		umbilical vein endothelial cell	BTO	BTO:0004296	Electroporation and Screening	Human Kinase Plate 28	human kinome
Primary HUVECs	Homo sapiens	NCBITAXON		umbilical vein endothelial cell	BTO	BTO:0004296	Electroporation and Screening	Human Kinase Plate 29	human kinome
Primary HUVECs	Homo sapiens	NCBITAXON		umbilical vein endothelial cell	BTO	BTO:0004296	Electroporation and Screening	Human Kinase Plate 30	human kinome
Primary HUVECs	Homo sapiens	NCBITAXON		umbilical vein endothelial cell	BTO	BTO:0004296	Electroporation and Screening	Human Kinase Plate 31	human kinome
Primary HUVECs	Homo sapiens	NCBITAXON		umbilical vein endothelial cell	BTO	BTO:0004296	Electroporation and Screening	Human Kinase Plate 32	human kinome
