# Supplementary material for: Image-based siRNA screen to identify kinases regulating Weibel-Palade body size control using electroporation
Source: Sci Data. 2017 Mar 1;4:170022. doi: 10.1038/sdata.2017.22 (PMC5332014; doi:10.1038/sdata.2017.22)
Supplement: Supplementary file 1 [file sdata201722-isa1.zip › a_assay_Kriston-Vizi.txt]

Sample Name	Protocol REF	Parameter Value[instrument]	Parameter Value[manufacturer]	Protocol REF	Assay Name	Raw Data File	Comment[Data Repository]	Comment[Data Record Accession]	Comment[Data Record URI]	Factor Value[target kinase]
Human Kinase Plate 1	High-content image acquisition	Opera LX plate reader microscope	PerkinElmer	High-content analysis	Human Kinase Plate 1_ABL1	doi:10.7910/DVN/GPXYGO	Harvard Dataverse	doi:10.7910/DVN/GPXYGO	http://dx.doi.org/10.7910/DVN/GPXYGO	ABL1
Human Kinase Plate 1	High-content image acquisition	Opera LX plate reader microscope	PerkinElmer	High-content analysis	Human Kinase Plate 1_ABL2	doi:10.7910/DVN/GPXYGO	Harvard Dataverse	doi:10.7910/DVN/GPXYGO	http://dx.doi.org/10.7910/DVN/GPXYGO	ABL2
Human Kinase Plate 1	High-content image acquisition	Opera LX plate reader microscope	PerkinElmer	High-content analysis	Human Kinase Plate 1_ACVR1	doi:10.7910/DVN/GPXYGO	Harvard Dataverse	doi:10.7910/DVN/GPXYGO	http://dx.doi.org/10.7910/DVN/GPXYGO	ACVR1
Human Kinase Plate 1	High-content image acquisition	Opera LX plate reader microscope	PerkinElmer	High-content analysis	Human Kinase Plate 1_ACVR1B	doi:10.7910/DVN/GPXYGO	Harvard Dataverse	doi:10.7910/DVN/GPXYGO	http://dx.doi.org/10.7910/DVN/GPXYGO	ACVR1B
Human Kinase Plate 1	High-content image acquisition	Opera LX plate reader microscope	PerkinElmer	High-content analysis	Human Kinase Plate 1_ACVR2A	doi:10.7910/DVN/GPXYGO	Harvard Dataverse	doi:10.7910/DVN/GPXYGO	http://dx.doi.org/10.7910/DVN/GPXYGO	ACVR2A
Human Kinase Plate 1	High-content image acquisition	Opera LX plate reader microscope	PerkinElmer	High-content analysis	Human Kinase Plate 1_ACVR2B	doi:10.7910/DVN/GPXYGO	Harvard Dataverse	doi:10.7910/DVN/GPXYGO	http://dx.doi.org/10.7910/DVN/GPXYGO	ACVR2B
Human Kinase Plate 1	High-content image acquisition	Opera LX plate reader microscope	PerkinElmer	High-content analysis	Human Kinase Plate 1_ACVRL1	doi:10.7910/DVN/GPXYGO	Harvard Dataverse	doi:10.7910/DVN/GPXYGO	http://dx.doi.org/10.7910/DVN/GPXYGO	ACVRL1
Human Kinase Plate 1	High-content image acquisition	Opera LX plate reader microscope	PerkinElmer	High-content analysis	Human Kinase Plate 1_ADK	doi:10.7910/DVN/GPXYGO	Harvard Dataverse	doi:10.7910/DVN/GPXYGO	http://dx.doi.org/10.7910/DVN/GPXYGO	ADK
Human Kinase Plate 1	High-content image acquisition	Opera LX plate reader microscope	PerkinElmer	High-content analysis	Human Kinase Plate 1_ADRBK1	doi:10.7910/DVN/GPXYGO	Harvard Dataverse	doi:10.7910/DVN/GPXYGO	http://dx.doi.org/10.7910/DVN/GPXYGO	ADRBK1
Human Kinase Plate 1	High-content image acquisition	Opera LX plate reader microscope	PerkinElmer	High-content analysis	Human Kinase Plate 1_ADRBK2	doi:10.7910/DVN/GPXYGO	Harvard Dataverse	doi:10.7910/DVN/GPXYGO	http://dx.doi.org/10.7910/DVN/GPXYGO	ADRBK2
Human Kinase Plate 1	High-content image acquisition	Opera LX plate reader microscope	PerkinElmer	High-content analysis	Human Kinase Plate 1_AK1	doi:10.7910/DVN/GPXYGO	Harvard Dataverse	doi:10.7910/DVN/GPXYGO	http://dx.doi.org/10.7910/DVN/GPXYGO	AK1
Human Kinase Plate 1	High-content image acquisition	Opera LX plate reader microscope	PerkinElmer	High-content analysis	Human Kinase Plate 1_AK2	doi:10.7910/DVN/GPXYGO	Harvard Dataverse	doi:10.7910/DVN/GPXYGO	http://dx.doi.org/10.7910/DVN/GPXYGO	AK2
Human Kinase Plate 1	High-content image acquisition	Opera LX plate reader microscope	PerkinElmer	High-content analysis	Human Kinase Plate 1_AK3L1	doi:10.7910/DVN/GPXYGO	Harvard Dataverse	doi:10.7910/DVN/GPXYGO	http://dx.doi.org/10.7910/DVN/GPXYGO	AK3L1
Human Kinase Plate 1	High-content image acquisition	Opera LX plate reader microscope	PerkinElmer	High-content analysis	Human Kinase Plate 1_AKT1	doi:10.7910/DVN/GPXYGO	Harvard Dataverse	doi:10.7910/DVN/GPXYGO	http://dx.doi.org/10.7910/DVN/GPXYGO	AKT1
Human Kinase Plate 1	High-content image acquisition	Opera LX plate reader microscope	PerkinElmer	High-content analysis	Human Kinase Plate 1_AKT2	doi:10.7910/DVN/GPXYGO	Harvard Dataverse	doi:10.7910/DVN/GPXYGO	http://dx.doi.org/10.7910/DVN/GPXYGO	AKT2
Human Kinase Plate 1	High-content image acquisition	Opera LX plate reader microscope	PerkinElmer	High-content analysis	Human Kinase Plate 1_ALK	doi:10.7910/DVN/GPXYGO	Harvard Dataverse	doi:10.7910/DVN/GPXYGO	http://dx.doi.org/10.7910/DVN/GPXYGO	ALK
Human Kinase Plate 1	High-content image acquisition	Opera LX plate reader microscope	PerkinElmer	High-content analysis	Human Kinase Plate 1_AMHR2	doi:10.7910/DVN/GPXYGO	Harvard Dataverse	doi:10.7910/DVN/GPXYGO	http://dx.doi.org/10.7910/DVN/GPXYGO	AMHR2
Human Kinase Plate 1	High-content image acquisition	Opera LX plate reader microscope	PerkinElmer	High-content analysis	Human Kinase Plate 1_ARAF	doi:10.7910/DVN/GPXYGO	Harvard Dataverse	doi:10.7910/DVN/GPXYGO	http://dx.doi.org/10.7910/DVN/GPXYGO	ARAF
Human Kinase Plate 1	High-content image acquisition	Opera LX plate reader microscope	PerkinElmer	High-content analysis	Human Kinase Plate 1_ATM	doi:10.7910/DVN/GPXYGO	Harvard Dataverse	doi:10.7910/DVN/GPXYGO	http://dx.doi.org/10.7910/DVN/GPXYGO	ATM
Human Kinase Plate 1	High-content image acquisition	Opera LX plate reader microscope	PerkinElmer	High-content analysis	Human Kinase Plate 1_ATR	doi:10.7910/DVN/GPXYGO	Harvard Dataverse	doi:10.7910/DVN/GPXYGO	http://dx.doi.org/10.7910/DVN/GPXYGO	ATR
Human Kinase Plate 1	High-content image acquisition	Opera LX plate reader microscope	PerkinElmer	High-content analysis	Human Kinase Plate 1_AXL	doi:10.7910/DVN/GPXYGO	Harvard Dataverse	doi:10.7910/DVN/GPXYGO	http://dx.doi.org/10.7910/DVN/GPXYGO	AXL
Human Kinase Plate 1	High-content image acquisition	Opera LX plate reader microscope	PerkinElmer	High-content analysis	Human Kinase Plate 1_BCR	doi:10.7910/DVN/GPXYGO	Harvard Dataverse	doi:10.7910/DVN/GPXYGO	http://dx.doi.org/10.7910/DVN/GPXYGO	BCR
Human Kinase Plate 1	High-content image acquisition	Opera LX plate reader microscope	PerkinElmer	High-content analysis	Human Kinase Plate 1_BLK	doi:10.7910/DVN/GPXYGO	Harvard Dataverse	doi:10.7910/DVN/GPXYGO	http://dx.doi.org/10.7910/DVN/GPXYGO	BLK
Human Kinase Plate 1	High-content image acquisition	Opera LX plate reader microscope	PerkinElmer	High-content analysis	Human Kinase Plate 1_BMPR1A	doi:10.7910/DVN/GPXYGO	Harvard Dataverse	doi:10.7910/DVN/GPXYGO	http://dx.doi.org/10.7910/DVN/GPXYGO	BMPR1A
Human Kinase Plate 1	High-content image acquisition	Opera LX plate reader microscope	PerkinElmer	High-content analysis	Human Kinase Plate 1_BMPR1B	doi:10.7910/DVN/GPXYGO	Harvard Dataverse	doi:10.7910/DVN/GPXYGO	http://dx.doi.org/10.7910/DVN/GPXYGO	BMPR1B
Human Kinase Plate 1	High-content image acquisition	Opera LX plate reader microscope	PerkinElmer	High-content analysis	Human Kinase Plate 1_BMPR2	doi:10.7910/DVN/GPXYGO	Harvard Dataverse	doi:10.7910/DVN/GPXYGO	http://dx.doi.org/10.7910/DVN/GPXYGO	BMPR2
Human Kinase Plate 1	High-content image acquisition	Opera LX plate reader microscope	PerkinElmer	High-content analysis	Human Kinase Plate 1_BMX	doi:10.7910/DVN/GPXYGO	Harvard Dataverse	doi:10.7910/DVN/GPXYGO	http://dx.doi.org/10.7910/DVN/GPXYGO	BMX
Human Kinase Plate 1	High-content image acquisition	Opera LX plate reader microscope	PerkinElmer	High-content analysis	Human Kinase Plate 1_BRAF	doi:10.7910/DVN/GPXYGO	Harvard Dataverse	doi:10.7910/DVN/GPXYGO	http://dx.doi.org/10.7910/DVN/GPXYGO	BRAF
Human Kinase Plate 1	High-content image acquisition	Opera LX plate reader microscope	PerkinElmer	High-content analysis	Human Kinase Plate 1_BRDT	doi:10.7910/DVN/GPXYGO	Harvard Dataverse	doi:10.7910/DVN/GPXYGO	http://dx.doi.org/10.7910/DVN/GPXYGO	BRDT
Human Kinase Plate 1	High-content image acquisition	Opera LX plate reader microscope	PerkinElmer	High-content analysis	Human Kinase Plate 1_BTK	doi:10.7910/DVN/GPXYGO	Harvard Dataverse	doi:10.7910/DVN/GPXYGO	http://dx.doi.org/10.7910/DVN/GPXYGO	BTK
Human Kinase Plate 1	High-content image acquisition	Opera LX plate reader microscope	PerkinElmer	High-content analysis	Human Kinase Plate 1_BUB1	doi:10.7910/DVN/GPXYGO	Harvard Dataverse	doi:10.7910/DVN/GPXYGO	http://dx.doi.org/10.7910/DVN/GPXYGO	BUB1
Human Kinase Plate 1	High-content image acquisition	Opera LX plate reader microscope	PerkinElmer	High-content analysis	Human Kinase Plate 1_BUB1B	doi:10.7910/DVN/GPXYGO	Harvard Dataverse	doi:10.7910/DVN/GPXYGO	http://dx.doi.org/10.7910/DVN/GPXYGO	BUB1B
Human Kinase Plate 1	High-content image acquisition	Opera LX plate reader microscope	PerkinElmer	High-content analysis	Human Kinase Plate 1_DDR1	doi:10.7910/DVN/GPXYGO	Harvard Dataverse	doi:10.7910/DVN/GPXYGO	http://dx.doi.org/10.7910/DVN/GPXYGO	DDR1
Human Kinase Plate 1	High-content image acquisition	Opera LX plate reader microscope	PerkinElmer	High-content analysis	Human Kinase Plate 1_CALM1	doi:10.7910/DVN/GPXYGO	Harvard Dataverse	doi:10.7910/DVN/GPXYGO	http://dx.doi.org/10.7910/DVN/GPXYGO	CALM1
Human Kinase Plate 1	High-content image acquisition	Opera LX plate reader microscope	PerkinElmer	High-content analysis	Human Kinase Plate 1_CALM2	doi:10.7910/DVN/GPXYGO	Harvard Dataverse	doi:10.7910/DVN/GPXYGO	http://dx.doi.org/10.7910/DVN/GPXYGO	CALM2
Human Kinase Plate 1	High-content image acquisition	Opera LX plate reader microscope	PerkinElmer	High-content analysis	Human Kinase Plate 1_CALM3	doi:10.7910/DVN/GPXYGO	Harvard Dataverse	doi:10.7910/DVN/GPXYGO	http://dx.doi.org/10.7910/DVN/GPXYGO	CALM3
Human Kinase Plate 1	High-content image acquisition	Opera LX plate reader microscope	PerkinElmer	High-content analysis	Human Kinase Plate 1_CAMK4	doi:10.7910/DVN/GPXYGO	Harvard Dataverse	doi:10.7910/DVN/GPXYGO	http://dx.doi.org/10.7910/DVN/GPXYGO	CAMK4
Human Kinase Plate 1	High-content image acquisition	Opera LX plate reader microscope	PerkinElmer	High-content analysis	Human Kinase Plate 1_CAMK2A	doi:10.7910/DVN/GPXYGO	Harvard Dataverse	doi:10.7910/DVN/GPXYGO	http://dx.doi.org/10.7910/DVN/GPXYGO	CAMK2A
Human Kinase Plate 1	High-content image acquisition	Opera LX plate reader microscope	PerkinElmer	High-content analysis	Human Kinase Plate 1_CAMK2B	doi:10.7910/DVN/GPXYGO	Harvard Dataverse	doi:10.7910/DVN/GPXYGO	http://dx.doi.org/10.7910/DVN/GPXYGO	CAMK2B
Human Kinase Plate 1	High-content image acquisition	Opera LX plate reader microscope	PerkinElmer	High-content analysis	Human Kinase Plate 1_CAMK2D	doi:10.7910/DVN/GPXYGO	Harvard Dataverse	doi:10.7910/DVN/GPXYGO	http://dx.doi.org/10.7910/DVN/GPXYGO	CAMK2D
Human Kinase Plate 1	High-content image acquisition	Opera LX plate reader microscope	PerkinElmer	High-content analysis	Human Kinase Plate 1_CAMK2G	doi:10.7910/DVN/GPXYGO	Harvard Dataverse	doi:10.7910/DVN/GPXYGO	http://dx.doi.org/10.7910/DVN/GPXYGO	CAMK2G
Human Kinase Plate 1	High-content image acquisition	Opera LX plate reader microscope	PerkinElmer	High-content analysis	Human Kinase Plate 1_CDC2	doi:10.7910/DVN/GPXYGO	Harvard Dataverse	doi:10.7910/DVN/GPXYGO	http://dx.doi.org/10.7910/DVN/GPXYGO	CDC2
Human Kinase Plate 1	High-content image acquisition	Opera LX plate reader microscope	PerkinElmer	High-content analysis	Human Kinase Plate 1_CDC2L1	doi:10.7910/DVN/GPXYGO	Harvard Dataverse	doi:10.7910/DVN/GPXYGO	http://dx.doi.org/10.7910/DVN/GPXYGO	CDC2L1
Human Kinase Plate 1	High-content image acquisition	Opera LX plate reader microscope	PerkinElmer	High-content analysis	Human Kinase Plate 1_CDC2L2	doi:10.7910/DVN/GPXYGO	Harvard Dataverse	doi:10.7910/DVN/GPXYGO	http://dx.doi.org/10.7910/DVN/GPXYGO	CDC2L2
Human Kinase Plate 1	High-content image acquisition	Opera LX plate reader microscope	PerkinElmer	High-content analysis	Human Kinase Plate 1_CDK2	doi:10.7910/DVN/GPXYGO	Harvard Dataverse	doi:10.7910/DVN/GPXYGO	http://dx.doi.org/10.7910/DVN/GPXYGO	CDK2
Human Kinase Plate 1	High-content image acquisition	Opera LX plate reader microscope	PerkinElmer	High-content analysis	Human Kinase Plate 1_CDK3	doi:10.7910/DVN/GPXYGO	Harvard Dataverse	doi:10.7910/DVN/GPXYGO	http://dx.doi.org/10.7910/DVN/GPXYGO	CDK3
Human Kinase Plate 1	High-content image acquisition	Opera LX plate reader microscope	PerkinElmer	High-content analysis	Human Kinase Plate 1_CDK4	doi:10.7910/DVN/GPXYGO	Harvard Dataverse	doi:10.7910/DVN/GPXYGO	http://dx.doi.org/10.7910/DVN/GPXYGO	CDK4
Human Kinase Plate 1	High-content image acquisition	Opera LX plate reader microscope	PerkinElmer	High-content analysis	Human Kinase Plate 1_CDK5	doi:10.7910/DVN/GPXYGO	Harvard Dataverse	doi:10.7910/DVN/GPXYGO	http://dx.doi.org/10.7910/DVN/GPXYGO	CDK5
Human Kinase Plate 1	High-content image acquisition	Opera LX plate reader microscope	PerkinElmer	High-content analysis	Human Kinase Plate 1_CDK6	doi:10.7910/DVN/GPXYGO	Harvard Dataverse	doi:10.7910/DVN/GPXYGO	http://dx.doi.org/10.7910/DVN/GPXYGO	CDK6
Human Kinase Plate 1	High-content image acquisition	Opera LX plate reader microscope	PerkinElmer	High-content analysis	Human Kinase Plate 1_CDK7	doi:10.7910/DVN/GPXYGO	Harvard Dataverse	doi:10.7910/DVN/GPXYGO	http://dx.doi.org/10.7910/DVN/GPXYGO	CDK7
Human Kinase Plate 1	High-content image acquisition	Opera LX plate reader microscope	PerkinElmer	High-content analysis	Human Kinase Plate 1_CDK8	doi:10.7910/DVN/GPXYGO	Harvard Dataverse	doi:10.7910/DVN/GPXYGO	http://dx.doi.org/10.7910/DVN/GPXYGO	CDK8
Human Kinase Plate 1	High-content image acquisition	Opera LX plate reader microscope	PerkinElmer	High-content analysis	Human Kinase Plate 1_CDK9	doi:10.7910/DVN/GPXYGO	Harvard Dataverse	doi:10.7910/DVN/GPXYGO	http://dx.doi.org/10.7910/DVN/GPXYGO	CDK9
Human Kinase Plate 1	High-content image acquisition	Opera LX plate reader microscope	PerkinElmer	High-content analysis	Human Kinase Plate 1_CHEK1	doi:10.7910/DVN/GPXYGO	Harvard Dataverse	doi:10.7910/DVN/GPXYGO	http://dx.doi.org/10.7910/DVN/GPXYGO	CHEK1
Human Kinase Plate 1	High-content image acquisition	Opera LX plate reader microscope	PerkinElmer	High-content analysis	Human Kinase Plate 1_CHKA	doi:10.7910/DVN/GPXYGO	Harvard Dataverse	doi:10.7910/DVN/GPXYGO	http://dx.doi.org/10.7910/DVN/GPXYGO	CHKA
Human Kinase Plate 1	High-content image acquisition	Opera LX plate reader microscope	PerkinElmer	High-content analysis	Human Kinase Plate 1_CHKB	doi:10.7910/DVN/GPXYGO	Harvard Dataverse	doi:10.7910/DVN/GPXYGO	http://dx.doi.org/10.7910/DVN/GPXYGO	CHKB
Human Kinase Plate 1	High-content image acquisition	Opera LX plate reader microscope	PerkinElmer	High-content analysis	Human Kinase Plate 1_CHUK	doi:10.7910/DVN/GPXYGO	Harvard Dataverse	doi:10.7910/DVN/GPXYGO	http://dx.doi.org/10.7910/DVN/GPXYGO	CHUK
Human Kinase Plate 1	High-content image acquisition	Opera LX plate reader microscope	PerkinElmer	High-content analysis	Human Kinase Plate 1_CKB	doi:10.7910/DVN/GPXYGO	Harvard Dataverse	doi:10.7910/DVN/GPXYGO	http://dx.doi.org/10.7910/DVN/GPXYGO	CKB
Human Kinase Plate 1	High-content image acquisition	Opera LX plate reader microscope	PerkinElmer	High-content analysis	Human Kinase Plate 1_CKM	doi:10.7910/DVN/GPXYGO	Harvard Dataverse	doi:10.7910/DVN/GPXYGO	http://dx.doi.org/10.7910/DVN/GPXYGO	CKM
Human Kinase Plate 1	High-content image acquisition	Opera LX plate reader microscope	PerkinElmer	High-content analysis	Human Kinase Plate 1_CKMT1B	doi:10.7910/DVN/GPXYGO	Harvard Dataverse	doi:10.7910/DVN/GPXYGO	http://dx.doi.org/10.7910/DVN/GPXYGO	CKMT1B
Human Kinase Plate 1	High-content image acquisition	Opera LX plate reader microscope	PerkinElmer	High-content analysis	Human Kinase Plate 1_CKMT2	doi:10.7910/DVN/GPXYGO	Harvard Dataverse	doi:10.7910/DVN/GPXYGO	http://dx.doi.org/10.7910/DVN/GPXYGO	CKMT2
Human Kinase Plate 1	High-content image acquisition	Opera LX plate reader microscope	PerkinElmer	High-content analysis	Human Kinase Plate 1_CKS1B	doi:10.7910/DVN/GPXYGO	Harvard Dataverse	doi:10.7910/DVN/GPXYGO	http://dx.doi.org/10.7910/DVN/GPXYGO	CKS1B
Human Kinase Plate 1	High-content image acquisition	Opera LX plate reader microscope	PerkinElmer	High-content analysis	Human Kinase Plate 1_CKS2	doi:10.7910/DVN/GPXYGO	Harvard Dataverse	doi:10.7910/DVN/GPXYGO	http://dx.doi.org/10.7910/DVN/GPXYGO	CKS2
Human Kinase Plate 1	High-content image acquisition	Opera LX plate reader microscope	PerkinElmer	High-content analysis	Human Kinase Plate 1_CLK1	doi:10.7910/DVN/GPXYGO	Harvard Dataverse	doi:10.7910/DVN/GPXYGO	http://dx.doi.org/10.7910/DVN/GPXYGO	CLK1
Human Kinase Plate 1	High-content image acquisition	Opera LX plate reader microscope	PerkinElmer	High-content analysis	Human Kinase Plate 1_CLK2	doi:10.7910/DVN/GPXYGO	Harvard Dataverse	doi:10.7910/DVN/GPXYGO	http://dx.doi.org/10.7910/DVN/GPXYGO	CLK2
Human Kinase Plate 1	High-content image acquisition	Opera LX plate reader microscope	PerkinElmer	High-content analysis	Human Kinase Plate 1_CLK3	doi:10.7910/DVN/GPXYGO	Harvard Dataverse	doi:10.7910/DVN/GPXYGO	http://dx.doi.org/10.7910/DVN/GPXYGO	CLK3
Human Kinase Plate 1	High-content image acquisition	Opera LX plate reader microscope	PerkinElmer	High-content analysis	Human Kinase Plate 1_PLK3	doi:10.7910/DVN/GPXYGO	Harvard Dataverse	doi:10.7910/DVN/GPXYGO	http://dx.doi.org/10.7910/DVN/GPXYGO	PLK3
Human Kinase Plate 1	High-content image acquisition	Opera LX plate reader microscope	PerkinElmer	High-content analysis	Human Kinase Plate 1_MAP3K8	doi:10.7910/DVN/GPXYGO	Harvard Dataverse	doi:10.7910/DVN/GPXYGO	http://dx.doi.org/10.7910/DVN/GPXYGO	MAP3K8
Human Kinase Plate 1	High-content image acquisition	Opera LX plate reader microscope	PerkinElmer	High-content analysis	Human Kinase Plate 1_CPT1B	doi:10.7910/DVN/GPXYGO	Harvard Dataverse	doi:10.7910/DVN/GPXYGO	http://dx.doi.org/10.7910/DVN/GPXYGO	CPT1B
Human Kinase Plate 1	High-content image acquisition	Opera LX plate reader microscope	PerkinElmer	High-content analysis	Human Kinase Plate 1_CRKL	doi:10.7910/DVN/GPXYGO	Harvard Dataverse	doi:10.7910/DVN/GPXYGO	http://dx.doi.org/10.7910/DVN/GPXYGO	CRKL
Human Kinase Plate 1	High-content image acquisition	Opera LX plate reader microscope	PerkinElmer	High-content analysis	Human Kinase Plate 1_MAPK14	doi:10.7910/DVN/GPXYGO	Harvard Dataverse	doi:10.7910/DVN/GPXYGO	http://dx.doi.org/10.7910/DVN/GPXYGO	MAPK14
Human Kinase Plate 2	High-content image acquisition	Opera LX plate reader microscope	PerkinElmer	High-content analysis	Human Kinase Plate 2_ABL1	doi:10.7910/DVN/GPXYGO	Harvard Dataverse	doi:10.7910/DVN/GPXYGO	http://dx.doi.org/10.7910/DVN/GPXYGO	ABL1
Human Kinase Plate 2	High-content image acquisition	Opera LX plate reader microscope	PerkinElmer	High-content analysis	Human Kinase Plate 2_ABL2	doi:10.7910/DVN/GPXYGO	Harvard Dataverse	doi:10.7910/DVN/GPXYGO	http://dx.doi.org/10.7910/DVN/GPXYGO	ABL2
Human Kinase Plate 2	High-content image acquisition	Opera LX plate reader microscope	PerkinElmer	High-content analysis	Human Kinase Plate 2_ACVR1	doi:10.7910/DVN/GPXYGO	Harvard Dataverse	doi:10.7910/DVN/GPXYGO	http://dx.doi.org/10.7910/DVN/GPXYGO	ACVR1
Human Kinase Plate 2	High-content image acquisition	Opera LX plate reader microscope	PerkinElmer	High-content analysis	Human Kinase Plate 2_ACVR1B	doi:10.7910/DVN/GPXYGO	Harvard Dataverse	doi:10.7910/DVN/GPXYGO	http://dx.doi.org/10.7910/DVN/GPXYGO	ACVR1B
Human Kinase Plate 2	High-content image acquisition	Opera LX plate reader microscope	PerkinElmer	High-content analysis	Human Kinase Plate 2_ACVR2A	doi:10.7910/DVN/GPXYGO	Harvard Dataverse	doi:10.7910/DVN/GPXYGO	http://dx.doi.org/10.7910/DVN/GPXYGO	ACVR2A
Human Kinase Plate 2	High-content image acquisition	Opera LX plate reader microscope	PerkinElmer	High-content analysis	Human Kinase Plate 2_ACVR2B	doi:10.7910/DVN/GPXYGO	Harvard Dataverse	doi:10.7910/DVN/GPXYGO	http://dx.doi.org/10.7910/DVN/GPXYGO	ACVR2B
Human Kinase Plate 2	High-content image acquisition	Opera LX plate reader microscope	PerkinElmer	High-content analysis	Human Kinase Plate 2_ACVRL1	doi:10.7910/DVN/GPXYGO	Harvard Dataverse	doi:10.7910/DVN/GPXYGO	http://dx.doi.org/10.7910/DVN/GPXYGO	ACVRL1
Human Kinase Plate 2	High-content image acquisition	Opera LX plate reader microscope	PerkinElmer	High-content analysis	Human Kinase Plate 2_ADK	doi:10.7910/DVN/GPXYGO	Harvard Dataverse	doi:10.7910/DVN/GPXYGO	http://dx.doi.org/10.7910/DVN/GPXYGO	ADK
Human Kinase Plate 2	High-content image acquisition	Opera LX plate reader microscope	PerkinElmer	High-content analysis	Human Kinase Plate 2_ADRBK1	doi:10.7910/DVN/GPXYGO	Harvard Dataverse	doi:10.7910/DVN/GPXYGO	http://dx.doi.org/10.7910/DVN/GPXYGO	ADRBK1
Human Kinase Plate 2	High-content image acquisition	Opera LX plate reader microscope	PerkinElmer	High-content analysis	Human Kinase Plate 2_ADRBK2	doi:10.7910/DVN/GPXYGO	Harvard Dataverse	doi:10.7910/DVN/GPXYGO	http://dx.doi.org/10.7910/DVN/GPXYGO	ADRBK2
Human Kinase Plate 2	High-content image acquisition	Opera LX plate reader microscope	PerkinElmer	High-content analysis	Human Kinase Plate 2_AK1	doi:10.7910/DVN/GPXYGO	Harvard Dataverse	doi:10.7910/DVN/GPXYGO	http://dx.doi.org/10.7910/DVN/GPXYGO	AK1
Human Kinase Plate 2	High-content image acquisition	Opera LX plate reader microscope	PerkinElmer	High-content analysis	Human Kinase Plate 2_AK2	doi:10.7910/DVN/GPXYGO	Harvard Dataverse	doi:10.7910/DVN/GPXYGO	http://dx.doi.org/10.7910/DVN/GPXYGO	AK2
Human Kinase Plate 2	High-content image acquisition	Opera LX plate reader microscope	PerkinElmer	High-content analysis	Human Kinase Plate 2_AK3L1	doi:10.7910/DVN/GPXYGO	Harvard Dataverse	doi:10.7910/DVN/GPXYGO	http://dx.doi.org/10.7910/DVN/GPXYGO	AK3L1
Human Kinase Plate 2	High-content image acquisition	Opera LX plate reader microscope	PerkinElmer	High-content analysis	Human Kinase Plate 2_AKT1	doi:10.7910/DVN/GPXYGO	Harvard Dataverse	doi:10.7910/DVN/GPXYGO	http://dx.doi.org/10.7910/DVN/GPXYGO	AKT1
Human Kinase Plate 2	High-content image acquisition	Opera LX plate reader microscope	PerkinElmer	High-content analysis	Human Kinase Plate 2_AKT2	doi:10.7910/DVN/GPXYGO	Harvard Dataverse	doi:10.7910/DVN/GPXYGO	http://dx.doi.org/10.7910/DVN/GPXYGO	AKT2
Human Kinase Plate 2	High-content image acquisition	Opera LX plate reader microscope	PerkinElmer	High-content analysis	Human Kinase Plate 2_ALK	doi:10.7910/DVN/GPXYGO	Harvard Dataverse	doi:10.7910/DVN/GPXYGO	http://dx.doi.org/10.7910/DVN/GPXYGO	ALK
Human Kinase Plate 2	High-content image acquisition	Opera LX plate reader microscope	PerkinElmer	High-content analysis	Human Kinase Plate 2_AMHR2	doi:10.7910/DVN/GPXYGO	Harvard Dataverse	doi:10.7910/DVN/GPXYGO	http://dx.doi.org/10.7910/DVN/GPXYGO	AMHR2
Human Kinase Plate 2	High-content image acquisition	Opera LX plate reader microscope	PerkinElmer	High-content analysis	Human Kinase Plate 2_ARAF	doi:10.7910/DVN/GPXYGO	Harvard Dataverse	doi:10.7910/DVN/GPXYGO	http://dx.doi.org/10.7910/DVN/GPXYGO	ARAF
Human Kinase Plate 2	High-content image acquisition	Opera LX plate reader microscope	PerkinElmer	High-content analysis	Human Kinase Plate 2_ATM	doi:10.7910/DVN/GPXYGO	Harvard Dataverse	doi:10.7910/DVN/GPXYGO	http://dx.doi.org/10.7910/DVN/GPXYGO	ATM
Human Kinase Plate 2	High-content image acquisition	Opera LX plate reader microscope	PerkinElmer	High-content analysis	Human Kinase Plate 2_ATR	doi:10.7910/DVN/GPXYGO	Harvard Dataverse	doi:10.7910/DVN/GPXYGO	http://dx.doi.org/10.7910/DVN/GPXYGO	ATR
Human Kinase Plate 2	High-content image acquisition	Opera LX plate reader microscope	PerkinElmer	High-content analysis	Human Kinase Plate 2_AXL	doi:10.7910/DVN/GPXYGO	Harvard Dataverse	doi:10.7910/DVN/GPXYGO	http://dx.doi.org/10.7910/DVN/GPXYGO	AXL
Human Kinase Plate 2	High-content image acquisition	Opera LX plate reader microscope	PerkinElmer	High-content analysis	Human Kinase Plate 2_BCR	doi:10.7910/DVN/GPXYGO	Harvard Dataverse	doi:10.7910/DVN/GPXYGO	http://dx.doi.org/10.7910/DVN/GPXYGO	BCR
Human Kinase Plate 2	High-content image acquisition	Opera LX plate reader microscope	PerkinElmer	High-content analysis	Human Kinase Plate 2_BLK	doi:10.7910/DVN/GPXYGO	Harvard Dataverse	doi:10.7910/DVN/GPXYGO	http://dx.doi.org/10.7910/DVN/GPXYGO	BLK
Human Kinase Plate 2	High-content image acquisition	Opera LX plate reader microscope	PerkinElmer	High-content analysis	Human Kinase Plate 2_BMPR1A	doi:10.7910/DVN/GPXYGO	Harvard Dataverse	doi:10.7910/DVN/GPXYGO	http://dx.doi.org/10.7910/DVN/GPXYGO	BMPR1A
Human Kinase Plate 2	High-content image acquisition	Opera LX plate reader microscope	PerkinElmer	High-content analysis	Human Kinase Plate 2_BMPR1B	doi:10.7910/DVN/GPXYGO	Harvard Dataverse	doi:10.7910/DVN/GPXYGO	http://dx.doi.org/10.7910/DVN/GPXYGO	BMPR1B
Human Kinase Plate 2	High-content image acquisition	Opera LX plate reader microscope	PerkinElmer	High-content analysis	Human Kinase Plate 2_BMPR2	doi:10.7910/DVN/GPXYGO	Harvard Dataverse	doi:10.7910/DVN/GPXYGO	http://dx.doi.org/10.7910/DVN/GPXYGO	BMPR2
Human Kinase Plate 2	High-content image acquisition	Opera LX plate reader microscope	PerkinElmer	High-content analysis	Human Kinase Plate 2_BMX	doi:10.7910/DVN/GPXYGO	Harvard Dataverse	doi:10.7910/DVN/GPXYGO	http://dx.doi.org/10.7910/DVN/GPXYGO	BMX
Human Kinase Plate 2	High-content image acquisition	Opera LX plate reader microscope	PerkinElmer	High-content analysis	Human Kinase Plate 2_BRAF	doi:10.7910/DVN/GPXYGO	Harvard Dataverse	doi:10.7910/DVN/GPXYGO	http://dx.doi.org/10.7910/DVN/GPXYGO	BRAF
Human Kinase Plate 2	High-content image acquisition	Opera LX plate reader microscope	PerkinElmer	High-content analysis	Human Kinase Plate 2_BRDT	doi:10.7910/DVN/GPXYGO	Harvard Dataverse	doi:10.7910/DVN/GPXYGO	http://dx.doi.org/10.7910/DVN/GPXYGO	BRDT
Human Kinase Plate 2	High-content image acquisition	Opera LX plate reader microscope	PerkinElmer	High-content analysis	Human Kinase Plate 2_BTK	doi:10.7910/DVN/GPXYGO	Harvard Dataverse	doi:10.7910/DVN/GPXYGO	http://dx.doi.org/10.7910/DVN/GPXYGO	BTK
Human Kinase Plate 2	High-content image acquisition	Opera LX plate reader microscope	PerkinElmer	High-content analysis	Human Kinase Plate 2_BUB1	doi:10.7910/DVN/GPXYGO	Harvard Dataverse	doi:10.7910/DVN/GPXYGO	http://dx.doi.org/10.7910/DVN/GPXYGO	BUB1
Human Kinase Plate 2	High-content image acquisition	Opera LX plate reader microscope	PerkinElmer	High-content analysis	Human Kinase Plate 2_BUB1B	doi:10.7910/DVN/GPXYGO	Harvard Dataverse	doi:10.7910/DVN/GPXYGO	http://dx.doi.org/10.7910/DVN/GPXYGO	BUB1B
Human Kinase Plate 2	High-content image acquisition	Opera LX plate reader microscope	PerkinElmer	High-content analysis	Human Kinase Plate 2_DDR1	doi:10.7910/DVN/GPXYGO	Harvard Dataverse	doi:10.7910/DVN/GPXYGO	http://dx.doi.org/10.7910/DVN/GPXYGO	DDR1
Human Kinase Plate 2	High-content image acquisition	Opera LX plate reader microscope	PerkinElmer	High-content analysis	Human Kinase Plate 2_CALM1	doi:10.7910/DVN/GPXYGO	Harvard Dataverse	doi:10.7910/DVN/GPXYGO	http://dx.doi.org/10.7910/DVN/GPXYGO	CALM1
Human Kinase Plate 2	High-content image acquisition	Opera LX plate reader microscope	PerkinElmer	High-content analysis	Human Kinase Plate 2_CALM2	doi:10.7910/DVN/GPXYGO	Harvard Dataverse	doi:10.7910/DVN/GPXYGO	http://dx.doi.org/10.7910/DVN/GPXYGO	CALM2
Human Kinase Plate 2	High-content image acquisition	Opera LX plate reader microscope	PerkinElmer	High-content analysis	Human Kinase Plate 2_CALM3	doi:10.7910/DVN/GPXYGO	Harvard Dataverse	doi:10.7910/DVN/GPXYGO	http://dx.doi.org/10.7910/DVN/GPXYGO	CALM3
Human Kinase Plate 2	High-content image acquisition	Opera LX plate reader microscope	PerkinElmer	High-content analysis	Human Kinase Plate 2_CAMK4	doi:10.7910/DVN/GPXYGO	Harvard Dataverse	doi:10.7910/DVN/GPXYGO	http://dx.doi.org/10.7910/DVN/GPXYGO	CAMK4
Human Kinase Plate 2	High-content image acquisition	Opera LX plate reader microscope	PerkinElmer	High-content analysis	Human Kinase Plate 2_CAMK2A	doi:10.7910/DVN/GPXYGO	Harvard Dataverse	doi:10.7910/DVN/GPXYGO	http://dx.doi.org/10.7910/DVN/GPXYGO	CAMK2A
Human Kinase Plate 2	High-content image acquisition	Opera LX plate reader microscope	PerkinElmer	High-content analysis	Human Kinase Plate 2_CAMK2B	doi:10.7910/DVN/GPXYGO	Harvard Dataverse	doi:10.7910/DVN/GPXYGO	http://dx.doi.org/10.7910/DVN/GPXYGO	CAMK2B
Human Kinase Plate 2	High-content image acquisition	Opera LX plate reader microscope	PerkinElmer	High-content analysis	Human Kinase Plate 2_CAMK2D	doi:10.7910/DVN/GPXYGO	Harvard Dataverse	doi:10.7910/DVN/GPXYGO	http://dx.doi.org/10.7910/DVN/GPXYGO	CAMK2D
Human Kinase Plate 2	High-content image acquisition	Opera LX plate reader microscope	PerkinElmer	High-content analysis	Human Kinase Plate 2_CAMK2G	doi:10.7910/DVN/GPXYGO	Harvard Dataverse	doi:10.7910/DVN/GPXYGO	http://dx.doi.org/10.7910/DVN/GPXYGO	CAMK2G
Human Kinase Plate 2	High-content image acquisition	Opera LX plate reader microscope	PerkinElmer	High-content analysis	Human Kinase Plate 2_CDC2	doi:10.7910/DVN/GPXYGO	Harvard Dataverse	doi:10.7910/DVN/GPXYGO	http://dx.doi.org/10.7910/DVN/GPXYGO	CDC2
Human Kinase Plate 2	High-content image acquisition	Opera LX plate reader microscope	PerkinElmer	High-content analysis	Human Kinase Plate 2_CDC2L1	doi:10.7910/DVN/GPXYGO	Harvard Dataverse	doi:10.7910/DVN/GPXYGO	http://dx.doi.org/10.7910/DVN/GPXYGO	CDC2L1
Human Kinase Plate 2	High-content image acquisition	Opera LX plate reader microscope	PerkinElmer	High-content analysis	Human Kinase Plate 2_CDC2L2	doi:10.7910/DVN/GPXYGO	Harvard Dataverse	doi:10.7910/DVN/GPXYGO	http://dx.doi.org/10.7910/DVN/GPXYGO	CDC2L2
Human Kinase Plate 2	High-content image acquisition	Opera LX plate reader microscope	PerkinElmer	High-content analysis	Human Kinase Plate 2_CDK2	doi:10.7910/DVN/GPXYGO	Harvard Dataverse	doi:10.7910/DVN/GPXYGO	http://dx.doi.org/10.7910/DVN/GPXYGO	CDK2
Human Kinase Plate 2	High-content image acquisition	Opera LX plate reader microscope	PerkinElmer	High-content analysis	Human Kinase Plate 2_CDK3	doi:10.7910/DVN/GPXYGO	Harvard Dataverse	doi:10.7910/DVN/GPXYGO	http://dx.doi.org/10.7910/DVN/GPXYGO	CDK3
Human Kinase Plate 2	High-content image acquisition	Opera LX plate reader microscope	PerkinElmer	High-content analysis	Human Kinase Plate 2_CDK4	doi:10.7910/DVN/GPXYGO	Harvard Dataverse	doi:10.7910/DVN/GPXYGO	http://dx.doi.org/10.7910/DVN/GPXYGO	CDK4
Human Kinase Plate 2	High-content image acquisition	Opera LX plate reader microscope	PerkinElmer	High-content analysis	Human Kinase Plate 2_CDK5	doi:10.7910/DVN/GPXYGO	Harvard Dataverse	doi:10.7910/DVN/GPXYGO	http://dx.doi.org/10.7910/DVN/GPXYGO	CDK5
Human Kinase Plate 2	High-content image acquisition	Opera LX plate reader microscope	PerkinElmer	High-content analysis	Human Kinase Plate 2_CDK6	doi:10.7910/DVN/GPXYGO	Harvard Dataverse	doi:10.7910/DVN/GPXYGO	http://dx.doi.org/10.7910/DVN/GPXYGO	CDK6
Human Kinase Plate 2	High-content image acquisition	Opera LX plate reader microscope	PerkinElmer	High-content analysis	Human Kinase Plate 2_CDK7	doi:10.7910/DVN/GPXYGO	Harvard Dataverse	doi:10.7910/DVN/GPXYGO	http://dx.doi.org/10.7910/DVN/GPXYGO	CDK7
Human Kinase Plate 2	High-content image acquisition	Opera LX plate reader microscope	PerkinElmer	High-content analysis	Human Kinase Plate 2_CDK8	doi:10.7910/DVN/GPXYGO	Harvard Dataverse	doi:10.7910/DVN/GPXYGO	http://dx.doi.org/10.7910/DVN/GPXYGO	CDK8
Human Kinase Plate 2	High-content image acquisition	Opera LX plate reader microscope	PerkinElmer	High-content analysis	Human Kinase Plate 2_CDK9	doi:10.7910/DVN/GPXYGO	Harvard Dataverse	doi:10.7910/DVN/GPXYGO	http://dx.doi.org/10.7910/DVN/GPXYGO	CDK9
Human Kinase Plate 2	High-content image acquisition	Opera LX plate reader microscope	PerkinElmer	High-content analysis	Human Kinase Plate 2_CHEK1	doi:10.7910/DVN/GPXYGO	Harvard Dataverse	doi:10.7910/DVN/GPXYGO	http://dx.doi.org/10.7910/DVN/GPXYGO	CHEK1
Human Kinase Plate 2	High-content image acquisition	Opera LX plate reader microscope	PerkinElmer	High-content analysis	Human Kinase Plate 2_CHKA	doi:10.7910/DVN/GPXYGO	Harvard Dataverse	doi:10.7910/DVN/GPXYGO	http://dx.doi.org/10.7910/DVN/GPXYGO	CHKA
Human Kinase Plate 2	High-content image acquisition	Opera LX plate reader microscope	PerkinElmer	High-content analysis	Human Kinase Plate 2_CHKB	doi:10.7910/DVN/GPXYGO	Harvard Dataverse	doi:10.7910/DVN/GPXYGO	http://dx.doi.org/10.7910/DVN/GPXYGO	CHKB
Human Kinase Plate 2	High-content image acquisition	Opera LX plate reader microscope	PerkinElmer	High-content analysis	Human Kinase Plate 2_CHUK	doi:10.7910/DVN/GPXYGO	Harvard Dataverse	doi:10.7910/DVN/GPXYGO	http://dx.doi.org/10.7910/DVN/GPXYGO	CHUK
Human Kinase Plate 2	High-content image acquisition	Opera LX plate reader microscope	PerkinElmer	High-content analysis	Human Kinase Plate 2_CKB	doi:10.7910/DVN/GPXYGO	Harvard Dataverse	doi:10.7910/DVN/GPXYGO	http://dx.doi.org/10.7910/DVN/GPXYGO	CKB
Human Kinase Plate 2	High-content image acquisition	Opera LX plate reader microscope	PerkinElmer	High-content analysis	Human Kinase Plate 2_CKM	doi:10.7910/DVN/GPXYGO	Harvard Dataverse	doi:10.7910/DVN/GPXYGO	http://dx.doi.org/10.7910/DVN/GPXYGO	CKM
Human Kinase Plate 2	High-content image acquisition	Opera LX plate reader microscope	PerkinElmer	High-content analysis	Human Kinase Plate 2_CKMT1B	doi:10.7910/DVN/GPXYGO	Harvard Dataverse	doi:10.7910/DVN/GPXYGO	http://dx.doi.org/10.7910/DVN/GPXYGO	CKMT1B
Human Kinase Plate 2	High-content image acquisition	Opera LX plate reader microscope	PerkinElmer	High-content analysis	Human Kinase Plate 2_CKMT2	doi:10.7910/DVN/GPXYGO	Harvard Dataverse	doi:10.7910/DVN/GPXYGO	http://dx.doi.org/10.7910/DVN/GPXYGO	CKMT2
Human Kinase Plate 2	High-content image acquisition	Opera LX plate reader microscope	PerkinElmer	High-content analysis	Human Kinase Plate 2_CKS1B	doi:10.7910/DVN/GPXYGO	Harvard Dataverse	doi:10.7910/DVN/GPXYGO	http://dx.doi.org/10.7910/DVN/GPXYGO	CKS1B
Human Kinase Plate 2	High-content image acquisition	Opera LX plate reader microscope	PerkinElmer	High-content analysis	Human Kinase Plate 2_CKS2	doi:10.7910/DVN/GPXYGO	Harvard Dataverse	doi:10.7910/DVN/GPXYGO	http://dx.doi.org/10.7910/DVN/GPXYGO	CKS2
Human Kinase Plate 2	High-content image acquisition	Opera LX plate reader microscope	PerkinElmer	High-content analysis	Human Kinase Plate 2_CLK1	doi:10.7910/DVN/GPXYGO	Harvard Dataverse	doi:10.7910/DVN/GPXYGO	http://dx.doi.org/10.7910/DVN/GPXYGO	CLK1
Human Kinase Plate 2	High-content image acquisition	Opera LX plate reader microscope	PerkinElmer	High-content analysis	Human Kinase Plate 2_CLK2	doi:10.7910/DVN/GPXYGO	Harvard Dataverse	doi:10.7910/DVN/GPXYGO	http://dx.doi.org/10.7910/DVN/GPXYGO	CLK2
Human Kinase Plate 2	High-content image acquisition	Opera LX plate reader microscope	PerkinElmer	High-content analysis	Human Kinase Plate 2_CLK3	doi:10.7910/DVN/GPXYGO	Harvard Dataverse	doi:10.7910/DVN/GPXYGO	http://dx.doi.org/10.7910/DVN/GPXYGO	CLK3
Human Kinase Plate 2	High-content image acquisition	Opera LX plate reader microscope	PerkinElmer	High-content analysis	Human Kinase Plate 2_PLK3	doi:10.7910/DVN/GPXYGO	Harvard Dataverse	doi:10.7910/DVN/GPXYGO	http://dx.doi.org/10.7910/DVN/GPXYGO	PLK3
Human Kinase Plate 2	High-content image acquisition	Opera LX plate reader microscope	PerkinElmer	High-content analysis	Human Kinase Plate 2_MAP3K8	doi:10.7910/DVN/GPXYGO	Harvard Dataverse	doi:10.7910/DVN/GPXYGO	http://dx.doi.org/10.7910/DVN/GPXYGO	MAP3K8
Human Kinase Plate 2	High-content image acquisition	Opera LX plate reader microscope	PerkinElmer	High-content analysis	Human Kinase Plate 2_CPT1B	doi:10.7910/DVN/GPXYGO	Harvard Dataverse	doi:10.7910/DVN/GPXYGO	http://dx.doi.org/10.7910/DVN/GPXYGO	CPT1B
Human Kinase Plate 2	High-content image acquisition	Opera LX plate reader microscope	PerkinElmer	High-content analysis	Human Kinase Plate 2_CRKL	doi:10.7910/DVN/GPXYGO	Harvard Dataverse	doi:10.7910/DVN/GPXYGO	http://dx.doi.org/10.7910/DVN/GPXYGO	CRKL
Human Kinase Plate 2	High-content image acquisition	Opera LX plate reader microscope	PerkinElmer	High-content analysis	Human Kinase Plate 2_MAPK14	doi:10.7910/DVN/GPXYGO	Harvard Dataverse	doi:10.7910/DVN/GPXYGO	http://dx.doi.org/10.7910/DVN/GPXYGO	MAPK14
Human Kinase Plate 3	High-content image acquisition	Opera LX plate reader microscope	PerkinElmer	High-content analysis	Human Kinase Plate 3_ABL1	doi:10.7910/DVN/GPXYGO	Harvard Dataverse	doi:10.7910/DVN/GPXYGO	http://dx.doi.org/10.7910/DVN/GPXYGO	ABL1
Human Kinase Plate 3	High-content image acquisition	Opera LX plate reader microscope	PerkinElmer	High-content analysis	Human Kinase Plate 3_ABL2	doi:10.7910/DVN/GPXYGO	Harvard Dataverse	doi:10.7910/DVN/GPXYGO	http://dx.doi.org/10.7910/DVN/GPXYGO	ABL2
Human Kinase Plate 3	High-content image acquisition	Opera LX plate reader microscope	PerkinElmer	High-content analysis	Human Kinase Plate 3_ACVR1	doi:10.7910/DVN/GPXYGO	Harvard Dataverse	doi:10.7910/DVN/GPXYGO	http://dx.doi.org/10.7910/DVN/GPXYGO	ACVR1
Human Kinase Plate 3	High-content image acquisition	Opera LX plate reader microscope	PerkinElmer	High-content analysis	Human Kinase Plate 3_ACVR1B	doi:10.7910/DVN/GPXYGO	Harvard Dataverse	doi:10.7910/DVN/GPXYGO	http://dx.doi.org/10.7910/DVN/GPXYGO	ACVR1B
Human Kinase Plate 3	High-content image acquisition	Opera LX plate reader microscope	PerkinElmer	High-content analysis	Human Kinase Plate 3_ACVR2A	doi:10.7910/DVN/GPXYGO	Harvard Dataverse	doi:10.7910/DVN/GPXYGO	http://dx.doi.org/10.7910/DVN/GPXYGO	ACVR2A
Human Kinase Plate 3	High-content image acquisition	Opera LX plate reader microscope	PerkinElmer	High-content analysis	Human Kinase Plate 3_ACVR2B	doi:10.7910/DVN/GPXYGO	Harvard Dataverse	doi:10.7910/DVN/GPXYGO	http://dx.doi.org/10.7910/DVN/GPXYGO	ACVR2B
Human Kinase Plate 3	High-content image acquisition	Opera LX plate reader microscope	PerkinElmer	High-content analysis	Human Kinase Plate 3_ACVRL1	doi:10.7910/DVN/GPXYGO	Harvard Dataverse	doi:10.7910/DVN/GPXYGO	http://dx.doi.org/10.7910/DVN/GPXYGO	ACVRL1
Human Kinase Plate 3	High-content image acquisition	Opera LX plate reader microscope	PerkinElmer	High-content analysis	Human Kinase Plate 3_ADK	doi:10.7910/DVN/GPXYGO	Harvard Dataverse	doi:10.7910/DVN/GPXYGO	http://dx.doi.org/10.7910/DVN/GPXYGO	ADK
Human Kinase Plate 3	High-content image acquisition	Opera LX plate reader microscope	PerkinElmer	High-content analysis	Human Kinase Plate 3_ADRBK1	doi:10.7910/DVN/GPXYGO	Harvard Dataverse	doi:10.7910/DVN/GPXYGO	http://dx.doi.org/10.7910/DVN/GPXYGO	ADRBK1
Human Kinase Plate 3	High-content image acquisition	Opera LX plate reader microscope	PerkinElmer	High-content analysis	Human Kinase Plate 3_ADRBK2	doi:10.7910/DVN/GPXYGO	Harvard Dataverse	doi:10.7910/DVN/GPXYGO	http://dx.doi.org/10.7910/DVN/GPXYGO	ADRBK2
Human Kinase Plate 3	High-content image acquisition	Opera LX plate reader microscope	PerkinElmer	High-content analysis	Human Kinase Plate 3_AK1	doi:10.7910/DVN/GPXYGO	Harvard Dataverse	doi:10.7910/DVN/GPXYGO	http://dx.doi.org/10.7910/DVN/GPXYGO	AK1
Human Kinase Plate 3	High-content image acquisition	Opera LX plate reader microscope	PerkinElmer	High-content analysis	Human Kinase Plate 3_AK2	doi:10.7910/DVN/GPXYGO	Harvard Dataverse	doi:10.7910/DVN/GPXYGO	http://dx.doi.org/10.7910/DVN/GPXYGO	AK2
Human Kinase Plate 3	High-content image acquisition	Opera LX plate reader microscope	PerkinElmer	High-content analysis	Human Kinase Plate 3_AK3L1	doi:10.7910/DVN/GPXYGO	Harvard Dataverse	doi:10.7910/DVN/GPXYGO	http://dx.doi.org/10.7910/DVN/GPXYGO	AK3L1
Human Kinase Plate 3	High-content image acquisition	Opera LX plate reader microscope	PerkinElmer	High-content analysis	Human Kinase Plate 3_AKT1	doi:10.7910/DVN/GPXYGO	Harvard Dataverse	doi:10.7910/DVN/GPXYGO	http://dx.doi.org/10.7910/DVN/GPXYGO	AKT1
Human Kinase Plate 3	High-content image acquisition	Opera LX plate reader microscope	PerkinElmer	High-content analysis	Human Kinase Plate 3_AKT2	doi:10.7910/DVN/GPXYGO	Harvard Dataverse	doi:10.7910/DVN/GPXYGO	http://dx.doi.org/10.7910/DVN/GPXYGO	AKT2
Human Kinase Plate 3	High-content image acquisition	Opera LX plate reader microscope	PerkinElmer	High-content analysis	Human Kinase Plate 3_ALK	doi:10.7910/DVN/GPXYGO	Harvard Dataverse	doi:10.7910/DVN/GPXYGO	http://dx.doi.org/10.7910/DVN/GPXYGO	ALK
Human Kinase Plate 3	High-content image acquisition	Opera LX plate reader microscope	PerkinElmer	High-content analysis	Human Kinase Plate 3_AMHR2	doi:10.7910/DVN/GPXYGO	Harvard Dataverse	doi:10.7910/DVN/GPXYGO	http://dx.doi.org/10.7910/DVN/GPXYGO	AMHR2
Human Kinase Plate 3	High-content image acquisition	Opera LX plate reader microscope	PerkinElmer	High-content analysis	Human Kinase Plate 3_ARAF	doi:10.7910/DVN/GPXYGO	Harvard Dataverse	doi:10.7910/DVN/GPXYGO	http://dx.doi.org/10.7910/DVN/GPXYGO	ARAF
Human Kinase Plate 3	High-content image acquisition	Opera LX plate reader microscope	PerkinElmer	High-content analysis	Human Kinase Plate 3_ATM	doi:10.7910/DVN/GPXYGO	Harvard Dataverse	doi:10.7910/DVN/GPXYGO	http://dx.doi.org/10.7910/DVN/GPXYGO	ATM
Human Kinase Plate 3	High-content image acquisition	Opera LX plate reader microscope	PerkinElmer	High-content analysis	Human Kinase Plate 3_ATR	doi:10.7910/DVN/GPXYGO	Harvard Dataverse	doi:10.7910/DVN/GPXYGO	http://dx.doi.org/10.7910/DVN/GPXYGO	ATR
Human Kinase Plate 3	High-content image acquisition	Opera LX plate reader microscope	PerkinElmer	High-content analysis	Human Kinase Plate 3_AXL	doi:10.7910/DVN/GPXYGO	Harvard Dataverse	doi:10.7910/DVN/GPXYGO	http://dx.doi.org/10.7910/DVN/GPXYGO	AXL
Human Kinase Plate 3	High-content image acquisition	Opera LX plate reader microscope	PerkinElmer	High-content analysis	Human Kinase Plate 3_BCR	doi:10.7910/DVN/GPXYGO	Harvard Dataverse	doi:10.7910/DVN/GPXYGO	http://dx.doi.org/10.7910/DVN/GPXYGO	BCR
Human Kinase Plate 3	High-content image acquisition	Opera LX plate reader microscope	PerkinElmer	High-content analysis	Human Kinase Plate 3_BLK	doi:10.7910/DVN/GPXYGO	Harvard Dataverse	doi:10.7910/DVN/GPXYGO	http://dx.doi.org/10.7910/DVN/GPXYGO	BLK
Human Kinase Plate 3	High-content image acquisition	Opera LX plate reader microscope	PerkinElmer	High-content analysis	Human Kinase Plate 3_BMPR1A	doi:10.7910/DVN/GPXYGO	Harvard Dataverse	doi:10.7910/DVN/GPXYGO	http://dx.doi.org/10.7910/DVN/GPXYGO	BMPR1A
Human Kinase Plate 3	High-content image acquisition	Opera LX plate reader microscope	PerkinElmer	High-content analysis	Human Kinase Plate 3_BMPR1B	doi:10.7910/DVN/GPXYGO	Harvard Dataverse	doi:10.7910/DVN/GPXYGO	http://dx.doi.org/10.7910/DVN/GPXYGO	BMPR1B
Human Kinase Plate 3	High-content image acquisition	Opera LX plate reader microscope	PerkinElmer	High-content analysis	Human Kinase Plate 3_BMPR2	doi:10.7910/DVN/GPXYGO	Harvard Dataverse	doi:10.7910/DVN/GPXYGO	http://dx.doi.org/10.7910/DVN/GPXYGO	BMPR2
Human Kinase Plate 3	High-content image acquisition	Opera LX plate reader microscope	PerkinElmer	High-content analysis	Human Kinase Plate 3_BMX	doi:10.7910/DVN/GPXYGO	Harvard Dataverse	doi:10.7910/DVN/GPXYGO	http://dx.doi.org/10.7910/DVN/GPXYGO	BMX
Human Kinase Plate 3	High-content image acquisition	Opera LX plate reader microscope	PerkinElmer	High-content analysis	Human Kinase Plate 3_BRAF	doi:10.7910/DVN/GPXYGO	Harvard Dataverse	doi:10.7910/DVN/GPXYGO	http://dx.doi.org/10.7910/DVN/GPXYGO	BRAF
Human Kinase Plate 3	High-content image acquisition	Opera LX plate reader microscope	PerkinElmer	High-content analysis	Human Kinase Plate 3_BRDT	doi:10.7910/DVN/GPXYGO	Harvard Dataverse	doi:10.7910/DVN/GPXYGO	http://dx.doi.org/10.7910/DVN/GPXYGO	BRDT
Human Kinase Plate 3	High-content image acquisition	Opera LX plate reader microscope	PerkinElmer	High-content analysis	Human Kinase Plate 3_BTK	doi:10.7910/DVN/GPXYGO	Harvard Dataverse	doi:10.7910/DVN/GPXYGO	http://dx.doi.org/10.7910/DVN/GPXYGO	BTK
Human Kinase Plate 3	High-content image acquisition	Opera LX plate reader microscope	PerkinElmer	High-content analysis	Human Kinase Plate 3_BUB1	doi:10.7910/DVN/GPXYGO	Harvard Dataverse	doi:10.7910/DVN/GPXYGO	http://dx.doi.org/10.7910/DVN/GPXYGO	BUB1
Human Kinase Plate 3	High-content image acquisition	Opera LX plate reader microscope	PerkinElmer	High-content analysis	Human Kinase Plate 3_BUB1B	doi:10.7910/DVN/GPXYGO	Harvard Dataverse	doi:10.7910/DVN/GPXYGO	http://dx.doi.org/10.7910/DVN/GPXYGO	BUB1B
Human Kinase Plate 3	High-content image acquisition	Opera LX plate reader microscope	PerkinElmer	High-content analysis	Human Kinase Plate 3_DDR1	doi:10.7910/DVN/GPXYGO	Harvard Dataverse	doi:10.7910/DVN/GPXYGO	http://dx.doi.org/10.7910/DVN/GPXYGO	DDR1
Human Kinase Plate 3	High-content image acquisition	Opera LX plate reader microscope	PerkinElmer	High-content analysis	Human Kinase Plate 3_CALM1	doi:10.7910/DVN/GPXYGO	Harvard Dataverse	doi:10.7910/DVN/GPXYGO	http://dx.doi.org/10.7910/DVN/GPXYGO	CALM1
Human Kinase Plate 3	High-content image acquisition	Opera LX plate reader microscope	PerkinElmer	High-content analysis	Human Kinase Plate 3_CALM2	doi:10.7910/DVN/GPXYGO	Harvard Dataverse	doi:10.7910/DVN/GPXYGO	http://dx.doi.org/10.7910/DVN/GPXYGO	CALM2
Human Kinase Plate 3	High-content image acquisition	Opera LX plate reader microscope	PerkinElmer	High-content analysis	Human Kinase Plate 3_CALM3	doi:10.7910/DVN/GPXYGO	Harvard Dataverse	doi:10.7910/DVN/GPXYGO	http://dx.doi.org/10.7910/DVN/GPXYGO	CALM3
Human Kinase Plate 3	High-content image acquisition	Opera LX plate reader microscope	PerkinElmer	High-content analysis	Human Kinase Plate 3_CAMK4	doi:10.7910/DVN/GPXYGO	Harvard Dataverse	doi:10.7910/DVN/GPXYGO	http://dx.doi.org/10.7910/DVN/GPXYGO	CAMK4
Human Kinase Plate 3	High-content image acquisition	Opera LX plate reader microscope	PerkinElmer	High-content analysis	Human Kinase Plate 3_CAMK2A	doi:10.7910/DVN/GPXYGO	Harvard Dataverse	doi:10.7910/DVN/GPXYGO	http://dx.doi.org/10.7910/DVN/GPXYGO	CAMK2A
Human Kinase Plate 3	High-content image acquisition	Opera LX plate reader microscope	PerkinElmer	High-content analysis	Human Kinase Plate 3_CAMK2B	doi:10.7910/DVN/GPXYGO	Harvard Dataverse	doi:10.7910/DVN/GPXYGO	http://dx.doi.org/10.7910/DVN/GPXYGO	CAMK2B
Human Kinase Plate 3	High-content image acquisition	Opera LX plate reader microscope	PerkinElmer	High-content analysis	Human Kinase Plate 3_CAMK2D	doi:10.7910/DVN/GPXYGO	Harvard Dataverse	doi:10.7910/DVN/GPXYGO	http://dx.doi.org/10.7910/DVN/GPXYGO	CAMK2D
Human Kinase Plate 3	High-content image acquisition	Opera LX plate reader microscope	PerkinElmer	High-content analysis	Human Kinase Plate 3_CAMK2G	doi:10.7910/DVN/GPXYGO	Harvard Dataverse	doi:10.7910/DVN/GPXYGO	http://dx.doi.org/10.7910/DVN/GPXYGO	CAMK2G
Human Kinase Plate 3	High-content image acquisition	Opera LX plate reader microscope	PerkinElmer	High-content analysis	Human Kinase Plate 3_CDC2	doi:10.7910/DVN/GPXYGO	Harvard Dataverse	doi:10.7910/DVN/GPXYGO	http://dx.doi.org/10.7910/DVN/GPXYGO	CDC2
Human Kinase Plate 3	High-content image acquisition	Opera LX plate reader microscope	PerkinElmer	High-content analysis	Human Kinase Plate 3_CDC2L1	doi:10.7910/DVN/GPXYGO	Harvard Dataverse	doi:10.7910/DVN/GPXYGO	http://dx.doi.org/10.7910/DVN/GPXYGO	CDC2L1
Human Kinase Plate 3	High-content image acquisition	Opera LX plate reader microscope	PerkinElmer	High-content analysis	Human Kinase Plate 3_CDC2L2	doi:10.7910/DVN/GPXYGO	Harvard Dataverse	doi:10.7910/DVN/GPXYGO	http://dx.doi.org/10.7910/DVN/GPXYGO	CDC2L2
Human Kinase Plate 3	High-content image acquisition	Opera LX plate reader microscope	PerkinElmer	High-content analysis	Human Kinase Plate 3_CDK2	doi:10.7910/DVN/GPXYGO	Harvard Dataverse	doi:10.7910/DVN/GPXYGO	http://dx.doi.org/10.7910/DVN/GPXYGO	CDK2
Human Kinase Plate 3	High-content image acquisition	Opera LX plate reader microscope	PerkinElmer	High-content analysis	Human Kinase Plate 3_CDK3	doi:10.7910/DVN/GPXYGO	Harvard Dataverse	doi:10.7910/DVN/GPXYGO	http://dx.doi.org/10.7910/DVN/GPXYGO	CDK3
Human Kinase Plate 3	High-content image acquisition	Opera LX plate reader microscope	PerkinElmer	High-content analysis	Human Kinase Plate 3_CDK4	doi:10.7910/DVN/GPXYGO	Harvard Dataverse	doi:10.7910/DVN/GPXYGO	http://dx.doi.org/10.7910/DVN/GPXYGO	CDK4
Human Kinase Plate 3	High-content image acquisition	Opera LX plate reader microscope	PerkinElmer	High-content analysis	Human Kinase Plate 3_CDK5	doi:10.7910/DVN/GPXYGO	Harvard Dataverse	doi:10.7910/DVN/GPXYGO	http://dx.doi.org/10.7910/DVN/GPXYGO	CDK5
Human Kinase Plate 3	High-content image acquisition	Opera LX plate reader microscope	PerkinElmer	High-content analysis	Human Kinase Plate 3_CDK6	doi:10.7910/DVN/GPXYGO	Harvard Dataverse	doi:10.7910/DVN/GPXYGO	http://dx.doi.org/10.7910/DVN/GPXYGO	CDK6
Human Kinase Plate 3	High-content image acquisition	Opera LX plate reader microscope	PerkinElmer	High-content analysis	Human Kinase Plate 3_CDK7	doi:10.7910/DVN/GPXYGO	Harvard Dataverse	doi:10.7910/DVN/GPXYGO	http://dx.doi.org/10.7910/DVN/GPXYGO	CDK7
Human Kinase Plate 3	High-content image acquisition	Opera LX plate reader microscope	PerkinElmer	High-content analysis	Human Kinase Plate 3_CDK8	doi:10.7910/DVN/GPXYGO	Harvard Dataverse	doi:10.7910/DVN/GPXYGO	http://dx.doi.org/10.7910/DVN/GPXYGO	CDK8
Human Kinase Plate 3	High-content image acquisition	Opera LX plate reader microscope	PerkinElmer	High-content analysis	Human Kinase Plate 3_CDK9	doi:10.7910/DVN/GPXYGO	Harvard Dataverse	doi:10.7910/DVN/GPXYGO	http://dx.doi.org/10.7910/DVN/GPXYGO	CDK9
Human Kinase Plate 3	High-content image acquisition	Opera LX plate reader microscope	PerkinElmer	High-content analysis	Human Kinase Plate 3_CHEK1	doi:10.7910/DVN/GPXYGO	Harvard Dataverse	doi:10.7910/DVN/GPXYGO	http://dx.doi.org/10.7910/DVN/GPXYGO	CHEK1
Human Kinase Plate 3	High-content image acquisition	Opera LX plate reader microscope	PerkinElmer	High-content analysis	Human Kinase Plate 3_CHKA	doi:10.7910/DVN/GPXYGO	Harvard Dataverse	doi:10.7910/DVN/GPXYGO	http://dx.doi.org/10.7910/DVN/GPXYGO	CHKA
Human Kinase Plate 3	High-content image acquisition	Opera LX plate reader microscope	PerkinElmer	High-content analysis	Human Kinase Plate 3_CHKB	doi:10.7910/DVN/GPXYGO	Harvard Dataverse	doi:10.7910/DVN/GPXYGO	http://dx.doi.org/10.7910/DVN/GPXYGO	CHKB
Human Kinase Plate 3	High-content image acquisition	Opera LX plate reader microscope	PerkinElmer	High-content analysis	Human Kinase Plate 3_CHUK	doi:10.7910/DVN/GPXYGO	Harvard Dataverse	doi:10.7910/DVN/GPXYGO	http://dx.doi.org/10.7910/DVN/GPXYGO	CHUK
Human Kinase Plate 3	High-content image acquisition	Opera LX plate reader microscope	PerkinElmer	High-content analysis	Human Kinase Plate 3_CKB	doi:10.7910/DVN/GPXYGO	Harvard Dataverse	doi:10.7910/DVN/GPXYGO	http://dx.doi.org/10.7910/DVN/GPXYGO	CKB
Human Kinase Plate 3	High-content image acquisition	Opera LX plate reader microscope	PerkinElmer	High-content analysis	Human Kinase Plate 3_CKM	doi:10.7910/DVN/GPXYGO	Harvard Dataverse	doi:10.7910/DVN/GPXYGO	http://dx.doi.org/10.7910/DVN/GPXYGO	CKM
Human Kinase Plate 3	High-content image acquisition	Opera LX plate reader microscope	PerkinElmer	High-content analysis	Human Kinase Plate 3_CKMT1B	doi:10.7910/DVN/GPXYGO	Harvard Dataverse	doi:10.7910/DVN/GPXYGO	http://dx.doi.org/10.7910/DVN/GPXYGO	CKMT1B
Human Kinase Plate 3	High-content image acquisition	Opera LX plate reader microscope	PerkinElmer	High-content analysis	Human Kinase Plate 3_CKMT2	doi:10.7910/DVN/GPXYGO	Harvard Dataverse	doi:10.7910/DVN/GPXYGO	http://dx.doi.org/10.7910/DVN/GPXYGO	CKMT2
Human Kinase Plate 3	High-content image acquisition	Opera LX plate reader microscope	PerkinElmer	High-content analysis	Human Kinase Plate 3_CKS1B	doi:10.7910/DVN/GPXYGO	Harvard Dataverse	doi:10.7910/DVN/GPXYGO	http://dx.doi.org/10.7910/DVN/GPXYGO	CKS1B
Human Kinase Plate 3	High-content image acquisition	Opera LX plate reader microscope	PerkinElmer	High-content analysis	Human Kinase Plate 3_CKS2	doi:10.7910/DVN/GPXYGO	Harvard Dataverse	doi:10.7910/DVN/GPXYGO	http://dx.doi.org/10.7910/DVN/GPXYGO	CKS2
Human Kinase Plate 3	High-content image acquisition	Opera LX plate reader microscope	PerkinElmer	High-content analysis	Human Kinase Plate 3_CLK1	doi:10.7910/DVN/GPXYGO	Harvard Dataverse	doi:10.7910/DVN/GPXYGO	http://dx.doi.org/10.7910/DVN/GPXYGO	CLK1
Human Kinase Plate 3	High-content image acquisition	Opera LX plate reader microscope	PerkinElmer	High-content analysis	Human Kinase Plate 3_CLK2	doi:10.7910/DVN/GPXYGO	Harvard Dataverse	doi:10.7910/DVN/GPXYGO	http://dx.doi.org/10.7910/DVN/GPXYGO	CLK2
Human Kinase Plate 3	High-content image acquisition	Opera LX plate reader microscope	PerkinElmer	High-content analysis	Human Kinase Plate 3_CLK3	doi:10.7910/DVN/GPXYGO	Harvard Dataverse	doi:10.7910/DVN/GPXYGO	http://dx.doi.org/10.7910/DVN/GPXYGO	CLK3
Human Kinase Plate 3	High-content image acquisition	Opera LX plate reader microscope	PerkinElmer	High-content analysis	Human Kinase Plate 3_PLK3	doi:10.7910/DVN/GPXYGO	Harvard Dataverse	doi:10.7910/DVN/GPXYGO	http://dx.doi.org/10.7910/DVN/GPXYGO	PLK3
Human Kinase Plate 3	High-content image acquisition	Opera LX plate reader microscope	PerkinElmer	High-content analysis	Human Kinase Plate 3_MAP3K8	doi:10.7910/DVN/GPXYGO	Harvard Dataverse	doi:10.7910/DVN/GPXYGO	http://dx.doi.org/10.7910/DVN/GPXYGO	MAP3K8
Human Kinase Plate 3	High-content image acquisition	Opera LX plate reader microscope	PerkinElmer	High-content analysis	Human Kinase Plate 3_CPT1B	doi:10.7910/DVN/GPXYGO	Harvard Dataverse	doi:10.7910/DVN/GPXYGO	http://dx.doi.org/10.7910/DVN/GPXYGO	CPT1B
Human Kinase Plate 3	High-content image acquisition	Opera LX plate reader microscope	PerkinElmer	High-content analysis	Human Kinase Plate 3_CRKL	doi:10.7910/DVN/GPXYGO	Harvard Dataverse	doi:10.7910/DVN/GPXYGO	http://dx.doi.org/10.7910/DVN/GPXYGO	CRKL
Human Kinase Plate 3	High-content image acquisition	Opera LX plate reader microscope	PerkinElmer	High-content analysis	Human Kinase Plate 3_MAPK14	doi:10.7910/DVN/GPXYGO	Harvard Dataverse	doi:10.7910/DVN/GPXYGO	http://dx.doi.org/10.7910/DVN/GPXYGO	MAPK14
Human Kinase Plate 4	High-content image acquisition	Opera LX plate reader microscope	PerkinElmer	High-content analysis	Human Kinase Plate 4_CSF1R	doi:10.7910/DVN/GPXYGO	Harvard Dataverse	doi:10.7910/DVN/GPXYGO	http://dx.doi.org/10.7910/DVN/GPXYGO	CSF1R
Human Kinase Plate 4	High-content image acquisition	Opera LX plate reader microscope	PerkinElmer	High-content analysis	Human Kinase Plate 4_CSK	doi:10.7910/DVN/GPXYGO	Harvard Dataverse	doi:10.7910/DVN/GPXYGO	http://dx.doi.org/10.7910/DVN/GPXYGO	CSK
Human Kinase Plate 4	High-content image acquisition	Opera LX plate reader microscope	PerkinElmer	High-content analysis	Human Kinase Plate 4_CSNK1A1	doi:10.7910/DVN/GPXYGO	Harvard Dataverse	doi:10.7910/DVN/GPXYGO	http://dx.doi.org/10.7910/DVN/GPXYGO	CSNK1A1
Human Kinase Plate 4	High-content image acquisition	Opera LX plate reader microscope	PerkinElmer	High-content analysis	Human Kinase Plate 4_CSNK1D	doi:10.7910/DVN/GPXYGO	Harvard Dataverse	doi:10.7910/DVN/GPXYGO	http://dx.doi.org/10.7910/DVN/GPXYGO	CSNK1D
Human Kinase Plate 4	High-content image acquisition	Opera LX plate reader microscope	PerkinElmer	High-content analysis	Human Kinase Plate 4_CSNK1E	doi:10.7910/DVN/GPXYGO	Harvard Dataverse	doi:10.7910/DVN/GPXYGO	http://dx.doi.org/10.7910/DVN/GPXYGO	CSNK1E
Human Kinase Plate 4	High-content image acquisition	Opera LX plate reader microscope	PerkinElmer	High-content analysis	Human Kinase Plate 4_CSNK1G2	doi:10.7910/DVN/GPXYGO	Harvard Dataverse	doi:10.7910/DVN/GPXYGO	http://dx.doi.org/10.7910/DVN/GPXYGO	CSNK1G2
Human Kinase Plate 4	High-content image acquisition	Opera LX plate reader microscope	PerkinElmer	High-content analysis	Human Kinase Plate 4_CSNK1G3	doi:10.7910/DVN/GPXYGO	Harvard Dataverse	doi:10.7910/DVN/GPXYGO	http://dx.doi.org/10.7910/DVN/GPXYGO	CSNK1G3
Human Kinase Plate 4	High-content image acquisition	Opera LX plate reader microscope	PerkinElmer	High-content analysis	Human Kinase Plate 4_CSNK2A1	doi:10.7910/DVN/GPXYGO	Harvard Dataverse	doi:10.7910/DVN/GPXYGO	http://dx.doi.org/10.7910/DVN/GPXYGO	CSNK2A1
Human Kinase Plate 4	High-content image acquisition	Opera LX plate reader microscope	PerkinElmer	High-content analysis	Human Kinase Plate 4_CSNK2A2	doi:10.7910/DVN/GPXYGO	Harvard Dataverse	doi:10.7910/DVN/GPXYGO	http://dx.doi.org/10.7910/DVN/GPXYGO	CSNK2A2
Human Kinase Plate 4	High-content image acquisition	Opera LX plate reader microscope	PerkinElmer	High-content analysis	Human Kinase Plate 4_CSNK2B	doi:10.7910/DVN/GPXYGO	Harvard Dataverse	doi:10.7910/DVN/GPXYGO	http://dx.doi.org/10.7910/DVN/GPXYGO	CSNK2B
Human Kinase Plate 4	High-content image acquisition	Opera LX plate reader microscope	PerkinElmer	High-content analysis	Human Kinase Plate 4_DGKA	doi:10.7910/DVN/GPXYGO	Harvard Dataverse	doi:10.7910/DVN/GPXYGO	http://dx.doi.org/10.7910/DVN/GPXYGO	DGKA
Human Kinase Plate 4	High-content image acquisition	Opera LX plate reader microscope	PerkinElmer	High-content analysis	Human Kinase Plate 4_DGKB	doi:10.7910/DVN/GPXYGO	Harvard Dataverse	doi:10.7910/DVN/GPXYGO	http://dx.doi.org/10.7910/DVN/GPXYGO	DGKB
Human Kinase Plate 4	High-content image acquisition	Opera LX plate reader microscope	PerkinElmer	High-content analysis	Human Kinase Plate 4_DGKG	doi:10.7910/DVN/GPXYGO	Harvard Dataverse	doi:10.7910/DVN/GPXYGO	http://dx.doi.org/10.7910/DVN/GPXYGO	DGKG
Human Kinase Plate 4	High-content image acquisition	Opera LX plate reader microscope	PerkinElmer	High-content analysis	Human Kinase Plate 4_DGKQ	doi:10.7910/DVN/GPXYGO	Harvard Dataverse	doi:10.7910/DVN/GPXYGO	http://dx.doi.org/10.7910/DVN/GPXYGO	DGKQ
Human Kinase Plate 4	High-content image acquisition	Opera LX plate reader microscope	PerkinElmer	High-content analysis	Human Kinase Plate 4_DAPK1	doi:10.7910/DVN/GPXYGO	Harvard Dataverse	doi:10.7910/DVN/GPXYGO	http://dx.doi.org/10.7910/DVN/GPXYGO	DAPK1
Human Kinase Plate 4	High-content image acquisition	Opera LX plate reader microscope	PerkinElmer	High-content analysis	Human Kinase Plate 4_DAPK3	doi:10.7910/DVN/GPXYGO	Harvard Dataverse	doi:10.7910/DVN/GPXYGO	http://dx.doi.org/10.7910/DVN/GPXYGO	DAPK3
Human Kinase Plate 4	High-content image acquisition	Opera LX plate reader microscope	PerkinElmer	High-content analysis	Human Kinase Plate 4_DCK	doi:10.7910/DVN/GPXYGO	Harvard Dataverse	doi:10.7910/DVN/GPXYGO	http://dx.doi.org/10.7910/DVN/GPXYGO	DCK
Human Kinase Plate 4	High-content image acquisition	Opera LX plate reader microscope	PerkinElmer	High-content analysis	Human Kinase Plate 4_DGUOK	doi:10.7910/DVN/GPXYGO	Harvard Dataverse	doi:10.7910/DVN/GPXYGO	http://dx.doi.org/10.7910/DVN/GPXYGO	DGUOK
Human Kinase Plate 4	High-content image acquisition	Opera LX plate reader microscope	PerkinElmer	High-content analysis	Human Kinase Plate 4_DLG1	doi:10.7910/DVN/GPXYGO	Harvard Dataverse	doi:10.7910/DVN/GPXYGO	http://dx.doi.org/10.7910/DVN/GPXYGO	DLG1
Human Kinase Plate 4	High-content image acquisition	Opera LX plate reader microscope	PerkinElmer	High-content analysis	Human Kinase Plate 4_DLG2	doi:10.7910/DVN/GPXYGO	Harvard Dataverse	doi:10.7910/DVN/GPXYGO	http://dx.doi.org/10.7910/DVN/GPXYGO	DLG2
Human Kinase Plate 4	High-content image acquisition	Opera LX plate reader microscope	PerkinElmer	High-content analysis	Human Kinase Plate 4_DLG3	doi:10.7910/DVN/GPXYGO	Harvard Dataverse	doi:10.7910/DVN/GPXYGO	http://dx.doi.org/10.7910/DVN/GPXYGO	DLG3
Human Kinase Plate 4	High-content image acquisition	Opera LX plate reader microscope	PerkinElmer	High-content analysis	Human Kinase Plate 4_DLG4	doi:10.7910/DVN/GPXYGO	Harvard Dataverse	doi:10.7910/DVN/GPXYGO	http://dx.doi.org/10.7910/DVN/GPXYGO	DLG4
Human Kinase Plate 4	High-content image acquisition	Opera LX plate reader microscope	PerkinElmer	High-content analysis	Human Kinase Plate 4_DMPK	doi:10.7910/DVN/GPXYGO	Harvard Dataverse	doi:10.7910/DVN/GPXYGO	http://dx.doi.org/10.7910/DVN/GPXYGO	DMPK
Human Kinase Plate 4	High-content image acquisition	Opera LX plate reader microscope	PerkinElmer	High-content analysis	Human Kinase Plate 4_DTYMK	doi:10.7910/DVN/GPXYGO	Harvard Dataverse	doi:10.7910/DVN/GPXYGO	http://dx.doi.org/10.7910/DVN/GPXYGO	DTYMK
Human Kinase Plate 4	High-content image acquisition	Opera LX plate reader microscope	PerkinElmer	High-content analysis	Human Kinase Plate 4_DYRK1A	doi:10.7910/DVN/GPXYGO	Harvard Dataverse	doi:10.7910/DVN/GPXYGO	http://dx.doi.org/10.7910/DVN/GPXYGO	DYRK1A
Human Kinase Plate 4	High-content image acquisition	Opera LX plate reader microscope	PerkinElmer	High-content analysis	Human Kinase Plate 4_EGFR	doi:10.7910/DVN/GPXYGO	Harvard Dataverse	doi:10.7910/DVN/GPXYGO	http://dx.doi.org/10.7910/DVN/GPXYGO	EGFR
Human Kinase Plate 4	High-content image acquisition	Opera LX plate reader microscope	PerkinElmer	High-content analysis	Human Kinase Plate 4_EPHA2	doi:10.7910/DVN/GPXYGO	Harvard Dataverse	doi:10.7910/DVN/GPXYGO	http://dx.doi.org/10.7910/DVN/GPXYGO	EPHA2
Human Kinase Plate 4	High-content image acquisition	Opera LX plate reader microscope	PerkinElmer	High-content analysis	Human Kinase Plate 4_MARK2	doi:10.7910/DVN/GPXYGO	Harvard Dataverse	doi:10.7910/DVN/GPXYGO	http://dx.doi.org/10.7910/DVN/GPXYGO	MARK2
Human Kinase Plate 4	High-content image acquisition	Opera LX plate reader microscope	PerkinElmer	High-content analysis	Human Kinase Plate 4_EPHA1	doi:10.7910/DVN/GPXYGO	Harvard Dataverse	doi:10.7910/DVN/GPXYGO	http://dx.doi.org/10.7910/DVN/GPXYGO	EPHA1
Human Kinase Plate 4	High-content image acquisition	Opera LX plate reader microscope	PerkinElmer	High-content analysis	Human Kinase Plate 4_EPHA3	doi:10.7910/DVN/GPXYGO	Harvard Dataverse	doi:10.7910/DVN/GPXYGO	http://dx.doi.org/10.7910/DVN/GPXYGO	EPHA3
Human Kinase Plate 4	High-content image acquisition	Opera LX plate reader microscope	PerkinElmer	High-content analysis	Human Kinase Plate 4_EPHA4	doi:10.7910/DVN/GPXYGO	Harvard Dataverse	doi:10.7910/DVN/GPXYGO	http://dx.doi.org/10.7910/DVN/GPXYGO	EPHA4
Human Kinase Plate 4	High-content image acquisition	Opera LX plate reader microscope	PerkinElmer	High-content analysis	Human Kinase Plate 4_EPHA5	doi:10.7910/DVN/GPXYGO	Harvard Dataverse	doi:10.7910/DVN/GPXYGO	http://dx.doi.org/10.7910/DVN/GPXYGO	EPHA5
Human Kinase Plate 4	High-content image acquisition	Opera LX plate reader microscope	PerkinElmer	High-content analysis	Human Kinase Plate 4_EPHA7	doi:10.7910/DVN/GPXYGO	Harvard Dataverse	doi:10.7910/DVN/GPXYGO	http://dx.doi.org/10.7910/DVN/GPXYGO	EPHA7
Human Kinase Plate 4	High-content image acquisition	Opera LX plate reader microscope	PerkinElmer	High-content analysis	Human Kinase Plate 4_EPHA8	doi:10.7910/DVN/GPXYGO	Harvard Dataverse	doi:10.7910/DVN/GPXYGO	http://dx.doi.org/10.7910/DVN/GPXYGO	EPHA8
Human Kinase Plate 4	High-content image acquisition	Opera LX plate reader microscope	PerkinElmer	High-content analysis	Human Kinase Plate 4_EPHB1	doi:10.7910/DVN/GPXYGO	Harvard Dataverse	doi:10.7910/DVN/GPXYGO	http://dx.doi.org/10.7910/DVN/GPXYGO	EPHB1
Human Kinase Plate 4	High-content image acquisition	Opera LX plate reader microscope	PerkinElmer	High-content analysis	Human Kinase Plate 4_EPHB2	doi:10.7910/DVN/GPXYGO	Harvard Dataverse	doi:10.7910/DVN/GPXYGO	http://dx.doi.org/10.7910/DVN/GPXYGO	EPHB2
Human Kinase Plate 4	High-content image acquisition	Opera LX plate reader microscope	PerkinElmer	High-content analysis	Human Kinase Plate 4_EPHB3	doi:10.7910/DVN/GPXYGO	Harvard Dataverse	doi:10.7910/DVN/GPXYGO	http://dx.doi.org/10.7910/DVN/GPXYGO	EPHB3
Human Kinase Plate 4	High-content image acquisition	Opera LX plate reader microscope	PerkinElmer	High-content analysis	Human Kinase Plate 4_EPHB4	doi:10.7910/DVN/GPXYGO	Harvard Dataverse	doi:10.7910/DVN/GPXYGO	http://dx.doi.org/10.7910/DVN/GPXYGO	EPHB4
Human Kinase Plate 4	High-content image acquisition	Opera LX plate reader microscope	PerkinElmer	High-content analysis	Human Kinase Plate 4_EPHB6	doi:10.7910/DVN/GPXYGO	Harvard Dataverse	doi:10.7910/DVN/GPXYGO	http://dx.doi.org/10.7910/DVN/GPXYGO	EPHB6
Human Kinase Plate 4	High-content image acquisition	Opera LX plate reader microscope	PerkinElmer	High-content analysis	Human Kinase Plate 4_ERBB2	doi:10.7910/DVN/GPXYGO	Harvard Dataverse	doi:10.7910/DVN/GPXYGO	http://dx.doi.org/10.7910/DVN/GPXYGO	ERBB2
Human Kinase Plate 4	High-content image acquisition	Opera LX plate reader microscope	PerkinElmer	High-content analysis	Human Kinase Plate 4_ERBB3	doi:10.7910/DVN/GPXYGO	Harvard Dataverse	doi:10.7910/DVN/GPXYGO	http://dx.doi.org/10.7910/DVN/GPXYGO	ERBB3
Human Kinase Plate 4	High-content image acquisition	Opera LX plate reader microscope	PerkinElmer	High-content analysis	Human Kinase Plate 4_ERBB4	doi:10.7910/DVN/GPXYGO	Harvard Dataverse	doi:10.7910/DVN/GPXYGO	http://dx.doi.org/10.7910/DVN/GPXYGO	ERBB4
Human Kinase Plate 4	High-content image acquisition	Opera LX plate reader microscope	PerkinElmer	High-content analysis	Human Kinase Plate 4_ERN1	doi:10.7910/DVN/GPXYGO	Harvard Dataverse	doi:10.7910/DVN/GPXYGO	http://dx.doi.org/10.7910/DVN/GPXYGO	ERN1
Human Kinase Plate 4	High-content image acquisition	Opera LX plate reader microscope	PerkinElmer	High-content analysis	Human Kinase Plate 4_PTK2B	doi:10.7910/DVN/GPXYGO	Harvard Dataverse	doi:10.7910/DVN/GPXYGO	http://dx.doi.org/10.7910/DVN/GPXYGO	PTK2B
Human Kinase Plate 4	High-content image acquisition	Opera LX plate reader microscope	PerkinElmer	High-content analysis	Human Kinase Plate 4_FER	doi:10.7910/DVN/GPXYGO	Harvard Dataverse	doi:10.7910/DVN/GPXYGO	http://dx.doi.org/10.7910/DVN/GPXYGO	FER
Human Kinase Plate 4	High-content image acquisition	Opera LX plate reader microscope	PerkinElmer	High-content analysis	Human Kinase Plate 4_FES	doi:10.7910/DVN/GPXYGO	Harvard Dataverse	doi:10.7910/DVN/GPXYGO	http://dx.doi.org/10.7910/DVN/GPXYGO	FES
Human Kinase Plate 4	High-content image acquisition	Opera LX plate reader microscope	PerkinElmer	High-content analysis	Human Kinase Plate 4_FGFR1	doi:10.7910/DVN/GPXYGO	Harvard Dataverse	doi:10.7910/DVN/GPXYGO	http://dx.doi.org/10.7910/DVN/GPXYGO	FGFR1
Human Kinase Plate 4	High-content image acquisition	Opera LX plate reader microscope	PerkinElmer	High-content analysis	Human Kinase Plate 4_FGFR3	doi:10.7910/DVN/GPXYGO	Harvard Dataverse	doi:10.7910/DVN/GPXYGO	http://dx.doi.org/10.7910/DVN/GPXYGO	FGFR3
Human Kinase Plate 4	High-content image acquisition	Opera LX plate reader microscope	PerkinElmer	High-content analysis	Human Kinase Plate 4_FGFR2	doi:10.7910/DVN/GPXYGO	Harvard Dataverse	doi:10.7910/DVN/GPXYGO	http://dx.doi.org/10.7910/DVN/GPXYGO	FGFR2
Human Kinase Plate 4	High-content image acquisition	Opera LX plate reader microscope	PerkinElmer	High-content analysis	Human Kinase Plate 4_FGFR4	doi:10.7910/DVN/GPXYGO	Harvard Dataverse	doi:10.7910/DVN/GPXYGO	http://dx.doi.org/10.7910/DVN/GPXYGO	FGFR4
Human Kinase Plate 4	High-content image acquisition	Opera LX plate reader microscope	PerkinElmer	High-content analysis	Human Kinase Plate 4_FGR	doi:10.7910/DVN/GPXYGO	Harvard Dataverse	doi:10.7910/DVN/GPXYGO	http://dx.doi.org/10.7910/DVN/GPXYGO	FGR
Human Kinase Plate 4	High-content image acquisition	Opera LX plate reader microscope	PerkinElmer	High-content analysis	Human Kinase Plate 4_FLT1	doi:10.7910/DVN/GPXYGO	Harvard Dataverse	doi:10.7910/DVN/GPXYGO	http://dx.doi.org/10.7910/DVN/GPXYGO	FLT1
Human Kinase Plate 4	High-content image acquisition	Opera LX plate reader microscope	PerkinElmer	High-content analysis	Human Kinase Plate 4_FLT3	doi:10.7910/DVN/GPXYGO	Harvard Dataverse	doi:10.7910/DVN/GPXYGO	http://dx.doi.org/10.7910/DVN/GPXYGO	FLT3
Human Kinase Plate 4	High-content image acquisition	Opera LX plate reader microscope	PerkinElmer	High-content analysis	Human Kinase Plate 4_FLT4	doi:10.7910/DVN/GPXYGO	Harvard Dataverse	doi:10.7910/DVN/GPXYGO	http://dx.doi.org/10.7910/DVN/GPXYGO	FLT4
Human Kinase Plate 4	High-content image acquisition	Opera LX plate reader microscope	PerkinElmer	High-content analysis	Human Kinase Plate 4_FRK	doi:10.7910/DVN/GPXYGO	Harvard Dataverse	doi:10.7910/DVN/GPXYGO	http://dx.doi.org/10.7910/DVN/GPXYGO	FRK
Human Kinase Plate 4	High-content image acquisition	Opera LX plate reader microscope	PerkinElmer	High-content analysis	Human Kinase Plate 4_FRAP1	doi:10.7910/DVN/GPXYGO	Harvard Dataverse	doi:10.7910/DVN/GPXYGO	http://dx.doi.org/10.7910/DVN/GPXYGO	FRAP1
Human Kinase Plate 4	High-content image acquisition	Opera LX plate reader microscope	PerkinElmer	High-content analysis	Human Kinase Plate 4_FYN	doi:10.7910/DVN/GPXYGO	Harvard Dataverse	doi:10.7910/DVN/GPXYGO	http://dx.doi.org/10.7910/DVN/GPXYGO	FYN
Human Kinase Plate 4	High-content image acquisition	Opera LX plate reader microscope	PerkinElmer	High-content analysis	Human Kinase Plate 4_GAK	doi:10.7910/DVN/GPXYGO	Harvard Dataverse	doi:10.7910/DVN/GPXYGO	http://dx.doi.org/10.7910/DVN/GPXYGO	GAK
Human Kinase Plate 4	High-content image acquisition	Opera LX plate reader microscope	PerkinElmer	High-content analysis	Human Kinase Plate 4_GALK1	doi:10.7910/DVN/GPXYGO	Harvard Dataverse	doi:10.7910/DVN/GPXYGO	http://dx.doi.org/10.7910/DVN/GPXYGO	GALK1
Human Kinase Plate 4	High-content image acquisition	Opera LX plate reader microscope	PerkinElmer	High-content analysis	Human Kinase Plate 4_GALK2	doi:10.7910/DVN/GPXYGO	Harvard Dataverse	doi:10.7910/DVN/GPXYGO	http://dx.doi.org/10.7910/DVN/GPXYGO	GALK2
Human Kinase Plate 4	High-content image acquisition	Opera LX plate reader microscope	PerkinElmer	High-content analysis	Human Kinase Plate 4_GCK	doi:10.7910/DVN/GPXYGO	Harvard Dataverse	doi:10.7910/DVN/GPXYGO	http://dx.doi.org/10.7910/DVN/GPXYGO	GCK
Human Kinase Plate 4	High-content image acquisition	Opera LX plate reader microscope	PerkinElmer	High-content analysis	Human Kinase Plate 4_GK	doi:10.7910/DVN/GPXYGO	Harvard Dataverse	doi:10.7910/DVN/GPXYGO	http://dx.doi.org/10.7910/DVN/GPXYGO	GK
Human Kinase Plate 4	High-content image acquisition	Opera LX plate reader microscope	PerkinElmer	High-content analysis	Human Kinase Plate 4_GK2	doi:10.7910/DVN/GPXYGO	Harvard Dataverse	doi:10.7910/DVN/GPXYGO	http://dx.doi.org/10.7910/DVN/GPXYGO	GK2
Human Kinase Plate 4	High-content image acquisition	Opera LX plate reader microscope	PerkinElmer	High-content analysis	Human Kinase Plate 4_GRK4	doi:10.7910/DVN/GPXYGO	Harvard Dataverse	doi:10.7910/DVN/GPXYGO	http://dx.doi.org/10.7910/DVN/GPXYGO	GRK4
Human Kinase Plate 4	High-content image acquisition	Opera LX plate reader microscope	PerkinElmer	High-content analysis	Human Kinase Plate 4_GRK5	doi:10.7910/DVN/GPXYGO	Harvard Dataverse	doi:10.7910/DVN/GPXYGO	http://dx.doi.org/10.7910/DVN/GPXYGO	GRK5
Human Kinase Plate 4	High-content image acquisition	Opera LX plate reader microscope	PerkinElmer	High-content analysis	Human Kinase Plate 4_GRK6	doi:10.7910/DVN/GPXYGO	Harvard Dataverse	doi:10.7910/DVN/GPXYGO	http://dx.doi.org/10.7910/DVN/GPXYGO	GRK6
Human Kinase Plate 4	High-content image acquisition	Opera LX plate reader microscope	PerkinElmer	High-content analysis	Human Kinase Plate 4_MKNK2	doi:10.7910/DVN/GPXYGO	Harvard Dataverse	doi:10.7910/DVN/GPXYGO	http://dx.doi.org/10.7910/DVN/GPXYGO	MKNK2
Human Kinase Plate 4	High-content image acquisition	Opera LX plate reader microscope	PerkinElmer	High-content analysis	Human Kinase Plate 4_GSK3A	doi:10.7910/DVN/GPXYGO	Harvard Dataverse	doi:10.7910/DVN/GPXYGO	http://dx.doi.org/10.7910/DVN/GPXYGO	GSK3A
Human Kinase Plate 4	High-content image acquisition	Opera LX plate reader microscope	PerkinElmer	High-content analysis	Human Kinase Plate 4_GSK3B	doi:10.7910/DVN/GPXYGO	Harvard Dataverse	doi:10.7910/DVN/GPXYGO	http://dx.doi.org/10.7910/DVN/GPXYGO	GSK3B
Human Kinase Plate 4	High-content image acquisition	Opera LX plate reader microscope	PerkinElmer	High-content analysis	Human Kinase Plate 4_GUCY2C	doi:10.7910/DVN/GPXYGO	Harvard Dataverse	doi:10.7910/DVN/GPXYGO	http://dx.doi.org/10.7910/DVN/GPXYGO	GUCY2C
Human Kinase Plate 5	High-content image acquisition	Opera LX plate reader microscope	PerkinElmer	High-content analysis	Human Kinase Plate 5_CSF1R	doi:10.7910/DVN/GPXYGO	Harvard Dataverse	doi:10.7910/DVN/GPXYGO	http://dx.doi.org/10.7910/DVN/GPXYGO	CSF1R
Human Kinase Plate 5	High-content image acquisition	Opera LX plate reader microscope	PerkinElmer	High-content analysis	Human Kinase Plate 5_CSK	doi:10.7910/DVN/GPXYGO	Harvard Dataverse	doi:10.7910/DVN/GPXYGO	http://dx.doi.org/10.7910/DVN/GPXYGO	CSK
Human Kinase Plate 5	High-content image acquisition	Opera LX plate reader microscope	PerkinElmer	High-content analysis	Human Kinase Plate 5_CSNK1A1	doi:10.7910/DVN/GPXYGO	Harvard Dataverse	doi:10.7910/DVN/GPXYGO	http://dx.doi.org/10.7910/DVN/GPXYGO	CSNK1A1
Human Kinase Plate 5	High-content image acquisition	Opera LX plate reader microscope	PerkinElmer	High-content analysis	Human Kinase Plate 5_CSNK1D	doi:10.7910/DVN/GPXYGO	Harvard Dataverse	doi:10.7910/DVN/GPXYGO	http://dx.doi.org/10.7910/DVN/GPXYGO	CSNK1D
Human Kinase Plate 5	High-content image acquisition	Opera LX plate reader microscope	PerkinElmer	High-content analysis	Human Kinase Plate 5_CSNK1E	doi:10.7910/DVN/GPXYGO	Harvard Dataverse	doi:10.7910/DVN/GPXYGO	http://dx.doi.org/10.7910/DVN/GPXYGO	CSNK1E
Human Kinase Plate 5	High-content image acquisition	Opera LX plate reader microscope	PerkinElmer	High-content analysis	Human Kinase Plate 5_CSNK1G2	doi:10.7910/DVN/GPXYGO	Harvard Dataverse	doi:10.7910/DVN/GPXYGO	http://dx.doi.org/10.7910/DVN/GPXYGO	CSNK1G2
Human Kinase Plate 5	High-content image acquisition	Opera LX plate reader microscope	PerkinElmer	High-content analysis	Human Kinase Plate 5_CSNK1G3	doi:10.7910/DVN/GPXYGO	Harvard Dataverse	doi:10.7910/DVN/GPXYGO	http://dx.doi.org/10.7910/DVN/GPXYGO	CSNK1G3
Human Kinase Plate 5	High-content image acquisition	Opera LX plate reader microscope	PerkinElmer	High-content analysis	Human Kinase Plate 5_CSNK2A1	doi:10.7910/DVN/GPXYGO	Harvard Dataverse	doi:10.7910/DVN/GPXYGO	http://dx.doi.org/10.7910/DVN/GPXYGO	CSNK2A1
Human Kinase Plate 5	High-content image acquisition	Opera LX plate reader microscope	PerkinElmer	High-content analysis	Human Kinase Plate 5_CSNK2A2	doi:10.7910/DVN/GPXYGO	Harvard Dataverse	doi:10.7910/DVN/GPXYGO	http://dx.doi.org/10.7910/DVN/GPXYGO	CSNK2A2
Human Kinase Plate 5	High-content image acquisition	Opera LX plate reader microscope	PerkinElmer	High-content analysis	Human Kinase Plate 5_CSNK2B	doi:10.7910/DVN/GPXYGO	Harvard Dataverse	doi:10.7910/DVN/GPXYGO	http://dx.doi.org/10.7910/DVN/GPXYGO	CSNK2B
Human Kinase Plate 5	High-content image acquisition	Opera LX plate reader microscope	PerkinElmer	High-content analysis	Human Kinase Plate 5_DGKA	doi:10.7910/DVN/GPXYGO	Harvard Dataverse	doi:10.7910/DVN/GPXYGO	http://dx.doi.org/10.7910/DVN/GPXYGO	DGKA
Human Kinase Plate 5	High-content image acquisition	Opera LX plate reader microscope	PerkinElmer	High-content analysis	Human Kinase Plate 5_DGKB	doi:10.7910/DVN/GPXYGO	Harvard Dataverse	doi:10.7910/DVN/GPXYGO	http://dx.doi.org/10.7910/DVN/GPXYGO	DGKB
Human Kinase Plate 5	High-content image acquisition	Opera LX plate reader microscope	PerkinElmer	High-content analysis	Human Kinase Plate 5_DGKG	doi:10.7910/DVN/GPXYGO	Harvard Dataverse	doi:10.7910/DVN/GPXYGO	http://dx.doi.org/10.7910/DVN/GPXYGO	DGKG
Human Kinase Plate 5	High-content image acquisition	Opera LX plate reader microscope	PerkinElmer	High-content analysis	Human Kinase Plate 5_DGKQ	doi:10.7910/DVN/GPXYGO	Harvard Dataverse	doi:10.7910/DVN/GPXYGO	http://dx.doi.org/10.7910/DVN/GPXYGO	DGKQ
Human Kinase Plate 5	High-content image acquisition	Opera LX plate reader microscope	PerkinElmer	High-content analysis	Human Kinase Plate 5_DAPK1	doi:10.7910/DVN/GPXYGO	Harvard Dataverse	doi:10.7910/DVN/GPXYGO	http://dx.doi.org/10.7910/DVN/GPXYGO	DAPK1
Human Kinase Plate 5	High-content image acquisition	Opera LX plate reader microscope	PerkinElmer	High-content analysis	Human Kinase Plate 5_DAPK3	doi:10.7910/DVN/GPXYGO	Harvard Dataverse	doi:10.7910/DVN/GPXYGO	http://dx.doi.org/10.7910/DVN/GPXYGO	DAPK3
Human Kinase Plate 5	High-content image acquisition	Opera LX plate reader microscope	PerkinElmer	High-content analysis	Human Kinase Plate 5_DCK	doi:10.7910/DVN/GPXYGO	Harvard Dataverse	doi:10.7910/DVN/GPXYGO	http://dx.doi.org/10.7910/DVN/GPXYGO	DCK
Human Kinase Plate 5	High-content image acquisition	Opera LX plate reader microscope	PerkinElmer	High-content analysis	Human Kinase Plate 5_DGUOK	doi:10.7910/DVN/GPXYGO	Harvard Dataverse	doi:10.7910/DVN/GPXYGO	http://dx.doi.org/10.7910/DVN/GPXYGO	DGUOK
Human Kinase Plate 5	High-content image acquisition	Opera LX plate reader microscope	PerkinElmer	High-content analysis	Human Kinase Plate 5_DLG1	doi:10.7910/DVN/GPXYGO	Harvard Dataverse	doi:10.7910/DVN/GPXYGO	http://dx.doi.org/10.7910/DVN/GPXYGO	DLG1
Human Kinase Plate 5	High-content image acquisition	Opera LX plate reader microscope	PerkinElmer	High-content analysis	Human Kinase Plate 5_DLG2	doi:10.7910/DVN/GPXYGO	Harvard Dataverse	doi:10.7910/DVN/GPXYGO	http://dx.doi.org/10.7910/DVN/GPXYGO	DLG2
Human Kinase Plate 5	High-content image acquisition	Opera LX plate reader microscope	PerkinElmer	High-content analysis	Human Kinase Plate 5_DLG3	doi:10.7910/DVN/GPXYGO	Harvard Dataverse	doi:10.7910/DVN/GPXYGO	http://dx.doi.org/10.7910/DVN/GPXYGO	DLG3
Human Kinase Plate 5	High-content image acquisition	Opera LX plate reader microscope	PerkinElmer	High-content analysis	Human Kinase Plate 5_DLG4	doi:10.7910/DVN/GPXYGO	Harvard Dataverse	doi:10.7910/DVN/GPXYGO	http://dx.doi.org/10.7910/DVN/GPXYGO	DLG4
Human Kinase Plate 5	High-content image acquisition	Opera LX plate reader microscope	PerkinElmer	High-content analysis	Human Kinase Plate 5_DMPK	doi:10.7910/DVN/GPXYGO	Harvard Dataverse	doi:10.7910/DVN/GPXYGO	http://dx.doi.org/10.7910/DVN/GPXYGO	DMPK
Human Kinase Plate 5	High-content image acquisition	Opera LX plate reader microscope	PerkinElmer	High-content analysis	Human Kinase Plate 5_DTYMK	doi:10.7910/DVN/GPXYGO	Harvard Dataverse	doi:10.7910/DVN/GPXYGO	http://dx.doi.org/10.7910/DVN/GPXYGO	DTYMK
Human Kinase Plate 5	High-content image acquisition	Opera LX plate reader microscope	PerkinElmer	High-content analysis	Human Kinase Plate 5_DYRK1A	doi:10.7910/DVN/GPXYGO	Harvard Dataverse	doi:10.7910/DVN/GPXYGO	http://dx.doi.org/10.7910/DVN/GPXYGO	DYRK1A
Human Kinase Plate 5	High-content image acquisition	Opera LX plate reader microscope	PerkinElmer	High-content analysis	Human Kinase Plate 5_EGFR	doi:10.7910/DVN/GPXYGO	Harvard Dataverse	doi:10.7910/DVN/GPXYGO	http://dx.doi.org/10.7910/DVN/GPXYGO	EGFR
Human Kinase Plate 5	High-content image acquisition	Opera LX plate reader microscope	PerkinElmer	High-content analysis	Human Kinase Plate 5_EPHA2	doi:10.7910/DVN/GPXYGO	Harvard Dataverse	doi:10.7910/DVN/GPXYGO	http://dx.doi.org/10.7910/DVN/GPXYGO	EPHA2
Human Kinase Plate 5	High-content image acquisition	Opera LX plate reader microscope	PerkinElmer	High-content analysis	Human Kinase Plate 5_MARK2	doi:10.7910/DVN/GPXYGO	Harvard Dataverse	doi:10.7910/DVN/GPXYGO	http://dx.doi.org/10.7910/DVN/GPXYGO	MARK2
Human Kinase Plate 5	High-content image acquisition	Opera LX plate reader microscope	PerkinElmer	High-content analysis	Human Kinase Plate 5_EPHA1	doi:10.7910/DVN/GPXYGO	Harvard Dataverse	doi:10.7910/DVN/GPXYGO	http://dx.doi.org/10.7910/DVN/GPXYGO	EPHA1
Human Kinase Plate 5	High-content image acquisition	Opera LX plate reader microscope	PerkinElmer	High-content analysis	Human Kinase Plate 5_EPHA3	doi:10.7910/DVN/GPXYGO	Harvard Dataverse	doi:10.7910/DVN/GPXYGO	http://dx.doi.org/10.7910/DVN/GPXYGO	EPHA3
Human Kinase Plate 5	High-content image acquisition	Opera LX plate reader microscope	PerkinElmer	High-content analysis	Human Kinase Plate 5_EPHA4	doi:10.7910/DVN/GPXYGO	Harvard Dataverse	doi:10.7910/DVN/GPXYGO	http://dx.doi.org/10.7910/DVN/GPXYGO	EPHA4
Human Kinase Plate 5	High-content image acquisition	Opera LX plate reader microscope	PerkinElmer	High-content analysis	Human Kinase Plate 5_EPHA5	doi:10.7910/DVN/GPXYGO	Harvard Dataverse	doi:10.7910/DVN/GPXYGO	http://dx.doi.org/10.7910/DVN/GPXYGO	EPHA5
Human Kinase Plate 5	High-content image acquisition	Opera LX plate reader microscope	PerkinElmer	High-content analysis	Human Kinase Plate 5_EPHA7	doi:10.7910/DVN/GPXYGO	Harvard Dataverse	doi:10.7910/DVN/GPXYGO	http://dx.doi.org/10.7910/DVN/GPXYGO	EPHA7
Human Kinase Plate 5	High-content image acquisition	Opera LX plate reader microscope	PerkinElmer	High-content analysis	Human Kinase Plate 5_EPHA8	doi:10.7910/DVN/GPXYGO	Harvard Dataverse	doi:10.7910/DVN/GPXYGO	http://dx.doi.org/10.7910/DVN/GPXYGO	EPHA8
Human Kinase Plate 5	High-content image acquisition	Opera LX plate reader microscope	PerkinElmer	High-content analysis	Human Kinase Plate 5_EPHB1	doi:10.7910/DVN/GPXYGO	Harvard Dataverse	doi:10.7910/DVN/GPXYGO	http://dx.doi.org/10.7910/DVN/GPXYGO	EPHB1
Human Kinase Plate 5	High-content image acquisition	Opera LX plate reader microscope	PerkinElmer	High-content analysis	Human Kinase Plate 5_EPHB2	doi:10.7910/DVN/GPXYGO	Harvard Dataverse	doi:10.7910/DVN/GPXYGO	http://dx.doi.org/10.7910/DVN/GPXYGO	EPHB2
Human Kinase Plate 5	High-content image acquisition	Opera LX plate reader microscope	PerkinElmer	High-content analysis	Human Kinase Plate 5_EPHB3	doi:10.7910/DVN/GPXYGO	Harvard Dataverse	doi:10.7910/DVN/GPXYGO	http://dx.doi.org/10.7910/DVN/GPXYGO	EPHB3
Human Kinase Plate 5	High-content image acquisition	Opera LX plate reader microscope	PerkinElmer	High-content analysis	Human Kinase Plate 5_EPHB4	doi:10.7910/DVN/GPXYGO	Harvard Dataverse	doi:10.7910/DVN/GPXYGO	http://dx.doi.org/10.7910/DVN/GPXYGO	EPHB4
Human Kinase Plate 5	High-content image acquisition	Opera LX plate reader microscope	PerkinElmer	High-content analysis	Human Kinase Plate 5_EPHB6	doi:10.7910/DVN/GPXYGO	Harvard Dataverse	doi:10.7910/DVN/GPXYGO	http://dx.doi.org/10.7910/DVN/GPXYGO	EPHB6
Human Kinase Plate 5	High-content image acquisition	Opera LX plate reader microscope	PerkinElmer	High-content analysis	Human Kinase Plate 5_ERBB2	doi:10.7910/DVN/GPXYGO	Harvard Dataverse	doi:10.7910/DVN/GPXYGO	http://dx.doi.org/10.7910/DVN/GPXYGO	ERBB2
Human Kinase Plate 5	High-content image acquisition	Opera LX plate reader microscope	PerkinElmer	High-content analysis	Human Kinase Plate 5_ERBB3	doi:10.7910/DVN/GPXYGO	Harvard Dataverse	doi:10.7910/DVN/GPXYGO	http://dx.doi.org/10.7910/DVN/GPXYGO	ERBB3
Human Kinase Plate 5	High-content image acquisition	Opera LX plate reader microscope	PerkinElmer	High-content analysis	Human Kinase Plate 5_ERBB4	doi:10.7910/DVN/GPXYGO	Harvard Dataverse	doi:10.7910/DVN/GPXYGO	http://dx.doi.org/10.7910/DVN/GPXYGO	ERBB4
Human Kinase Plate 5	High-content image acquisition	Opera LX plate reader microscope	PerkinElmer	High-content analysis	Human Kinase Plate 5_ERN1	doi:10.7910/DVN/GPXYGO	Harvard Dataverse	doi:10.7910/DVN/GPXYGO	http://dx.doi.org/10.7910/DVN/GPXYGO	ERN1
Human Kinase Plate 5	High-content image acquisition	Opera LX plate reader microscope	PerkinElmer	High-content analysis	Human Kinase Plate 5_PTK2B	doi:10.7910/DVN/GPXYGO	Harvard Dataverse	doi:10.7910/DVN/GPXYGO	http://dx.doi.org/10.7910/DVN/GPXYGO	PTK2B
Human Kinase Plate 5	High-content image acquisition	Opera LX plate reader microscope	PerkinElmer	High-content analysis	Human Kinase Plate 5_FER	doi:10.7910/DVN/GPXYGO	Harvard Dataverse	doi:10.7910/DVN/GPXYGO	http://dx.doi.org/10.7910/DVN/GPXYGO	FER
Human Kinase Plate 5	High-content image acquisition	Opera LX plate reader microscope	PerkinElmer	High-content analysis	Human Kinase Plate 5_FES	doi:10.7910/DVN/GPXYGO	Harvard Dataverse	doi:10.7910/DVN/GPXYGO	http://dx.doi.org/10.7910/DVN/GPXYGO	FES
Human Kinase Plate 5	High-content image acquisition	Opera LX plate reader microscope	PerkinElmer	High-content analysis	Human Kinase Plate 5_FGFR1	doi:10.7910/DVN/GPXYGO	Harvard Dataverse	doi:10.7910/DVN/GPXYGO	http://dx.doi.org/10.7910/DVN/GPXYGO	FGFR1
Human Kinase Plate 5	High-content image acquisition	Opera LX plate reader microscope	PerkinElmer	High-content analysis	Human Kinase Plate 5_FGFR3	doi:10.7910/DVN/GPXYGO	Harvard Dataverse	doi:10.7910/DVN/GPXYGO	http://dx.doi.org/10.7910/DVN/GPXYGO	FGFR3
Human Kinase Plate 5	High-content image acquisition	Opera LX plate reader microscope	PerkinElmer	High-content analysis	Human Kinase Plate 5_FGFR2	doi:10.7910/DVN/GPXYGO	Harvard Dataverse	doi:10.7910/DVN/GPXYGO	http://dx.doi.org/10.7910/DVN/GPXYGO	FGFR2
Human Kinase Plate 5	High-content image acquisition	Opera LX plate reader microscope	PerkinElmer	High-content analysis	Human Kinase Plate 5_FGFR4	doi:10.7910/DVN/GPXYGO	Harvard Dataverse	doi:10.7910/DVN/GPXYGO	http://dx.doi.org/10.7910/DVN/GPXYGO	FGFR4
Human Kinase Plate 5	High-content image acquisition	Opera LX plate reader microscope	PerkinElmer	High-content analysis	Human Kinase Plate 5_FGR	doi:10.7910/DVN/GPXYGO	Harvard Dataverse	doi:10.7910/DVN/GPXYGO	http://dx.doi.org/10.7910/DVN/GPXYGO	FGR
Human Kinase Plate 5	High-content image acquisition	Opera LX plate reader microscope	PerkinElmer	High-content analysis	Human Kinase Plate 5_FLT1	doi:10.7910/DVN/GPXYGO	Harvard Dataverse	doi:10.7910/DVN/GPXYGO	http://dx.doi.org/10.7910/DVN/GPXYGO	FLT1
Human Kinase Plate 5	High-content image acquisition	Opera LX plate reader microscope	PerkinElmer	High-content analysis	Human Kinase Plate 5_FLT3	doi:10.7910/DVN/GPXYGO	Harvard Dataverse	doi:10.7910/DVN/GPXYGO	http://dx.doi.org/10.7910/DVN/GPXYGO	FLT3
Human Kinase Plate 5	High-content image acquisition	Opera LX plate reader microscope	PerkinElmer	High-content analysis	Human Kinase Plate 5_FLT4	doi:10.7910/DVN/GPXYGO	Harvard Dataverse	doi:10.7910/DVN/GPXYGO	http://dx.doi.org/10.7910/DVN/GPXYGO	FLT4
Human Kinase Plate 5	High-content image acquisition	Opera LX plate reader microscope	PerkinElmer	High-content analysis	Human Kinase Plate 5_FRK	doi:10.7910/DVN/GPXYGO	Harvard Dataverse	doi:10.7910/DVN/GPXYGO	http://dx.doi.org/10.7910/DVN/GPXYGO	FRK
Human Kinase Plate 5	High-content image acquisition	Opera LX plate reader microscope	PerkinElmer	High-content analysis	Human Kinase Plate 5_FRAP1	doi:10.7910/DVN/GPXYGO	Harvard Dataverse	doi:10.7910/DVN/GPXYGO	http://dx.doi.org/10.7910/DVN/GPXYGO	FRAP1
Human Kinase Plate 5	High-content image acquisition	Opera LX plate reader microscope	PerkinElmer	High-content analysis	Human Kinase Plate 5_FYN	doi:10.7910/DVN/GPXYGO	Harvard Dataverse	doi:10.7910/DVN/GPXYGO	http://dx.doi.org/10.7910/DVN/GPXYGO	FYN
Human Kinase Plate 5	High-content image acquisition	Opera LX plate reader microscope	PerkinElmer	High-content analysis	Human Kinase Plate 5_GAK	doi:10.7910/DVN/GPXYGO	Harvard Dataverse	doi:10.7910/DVN/GPXYGO	http://dx.doi.org/10.7910/DVN/GPXYGO	GAK
Human Kinase Plate 5	High-content image acquisition	Opera LX plate reader microscope	PerkinElmer	High-content analysis	Human Kinase Plate 5_GALK1	doi:10.7910/DVN/GPXYGO	Harvard Dataverse	doi:10.7910/DVN/GPXYGO	http://dx.doi.org/10.7910/DVN/GPXYGO	GALK1
Human Kinase Plate 5	High-content image acquisition	Opera LX plate reader microscope	PerkinElmer	High-content analysis	Human Kinase Plate 5_GALK2	doi:10.7910/DVN/GPXYGO	Harvard Dataverse	doi:10.7910/DVN/GPXYGO	http://dx.doi.org/10.7910/DVN/GPXYGO	GALK2
Human Kinase Plate 5	High-content image acquisition	Opera LX plate reader microscope	PerkinElmer	High-content analysis	Human Kinase Plate 5_GCK	doi:10.7910/DVN/GPXYGO	Harvard Dataverse	doi:10.7910/DVN/GPXYGO	http://dx.doi.org/10.7910/DVN/GPXYGO	GCK
Human Kinase Plate 5	High-content image acquisition	Opera LX plate reader microscope	PerkinElmer	High-content analysis	Human Kinase Plate 5_GK	doi:10.7910/DVN/GPXYGO	Harvard Dataverse	doi:10.7910/DVN/GPXYGO	http://dx.doi.org/10.7910/DVN/GPXYGO	GK
Human Kinase Plate 5	High-content image acquisition	Opera LX plate reader microscope	PerkinElmer	High-content analysis	Human Kinase Plate 5_GK2	doi:10.7910/DVN/GPXYGO	Harvard Dataverse	doi:10.7910/DVN/GPXYGO	http://dx.doi.org/10.7910/DVN/GPXYGO	GK2
Human Kinase Plate 5	High-content image acquisition	Opera LX plate reader microscope	PerkinElmer	High-content analysis	Human Kinase Plate 5_GRK4	doi:10.7910/DVN/GPXYGO	Harvard Dataverse	doi:10.7910/DVN/GPXYGO	http://dx.doi.org/10.7910/DVN/GPXYGO	GRK4
Human Kinase Plate 5	High-content image acquisition	Opera LX plate reader microscope	PerkinElmer	High-content analysis	Human Kinase Plate 5_GRK5	doi:10.7910/DVN/GPXYGO	Harvard Dataverse	doi:10.7910/DVN/GPXYGO	http://dx.doi.org/10.7910/DVN/GPXYGO	GRK5
Human Kinase Plate 5	High-content image acquisition	Opera LX plate reader microscope	PerkinElmer	High-content analysis	Human Kinase Plate 5_GRK6	doi:10.7910/DVN/GPXYGO	Harvard Dataverse	doi:10.7910/DVN/GPXYGO	http://dx.doi.org/10.7910/DVN/GPXYGO	GRK6
Human Kinase Plate 5	High-content image acquisition	Opera LX plate reader microscope	PerkinElmer	High-content analysis	Human Kinase Plate 5_MKNK2	doi:10.7910/DVN/GPXYGO	Harvard Dataverse	doi:10.7910/DVN/GPXYGO	http://dx.doi.org/10.7910/DVN/GPXYGO	MKNK2
Human Kinase Plate 5	High-content image acquisition	Opera LX plate reader microscope	PerkinElmer	High-content analysis	Human Kinase Plate 5_GSK3A	doi:10.7910/DVN/GPXYGO	Harvard Dataverse	doi:10.7910/DVN/GPXYGO	http://dx.doi.org/10.7910/DVN/GPXYGO	GSK3A
Human Kinase Plate 5	High-content image acquisition	Opera LX plate reader microscope	PerkinElmer	High-content analysis	Human Kinase Plate 5_GSK3B	doi:10.7910/DVN/GPXYGO	Harvard Dataverse	doi:10.7910/DVN/GPXYGO	http://dx.doi.org/10.7910/DVN/GPXYGO	GSK3B
Human Kinase Plate 5	High-content image acquisition	Opera LX plate reader microscope	PerkinElmer	High-content analysis	Human Kinase Plate 5_GUCY2C	doi:10.7910/DVN/GPXYGO	Harvard Dataverse	doi:10.7910/DVN/GPXYGO	http://dx.doi.org/10.7910/DVN/GPXYGO	GUCY2C
Human Kinase Plate 6	High-content image acquisition	Opera LX plate reader microscope	PerkinElmer	High-content analysis	Human Kinase Plate 6_CSF1R	doi:10.7910/DVN/GPXYGO	Harvard Dataverse	doi:10.7910/DVN/GPXYGO	http://dx.doi.org/10.7910/DVN/GPXYGO	CSF1R
Human Kinase Plate 6	High-content image acquisition	Opera LX plate reader microscope	PerkinElmer	High-content analysis	Human Kinase Plate 6_CSK	doi:10.7910/DVN/GPXYGO	Harvard Dataverse	doi:10.7910/DVN/GPXYGO	http://dx.doi.org/10.7910/DVN/GPXYGO	CSK
Human Kinase Plate 6	High-content image acquisition	Opera LX plate reader microscope	PerkinElmer	High-content analysis	Human Kinase Plate 6_CSNK1A1	doi:10.7910/DVN/GPXYGO	Harvard Dataverse	doi:10.7910/DVN/GPXYGO	http://dx.doi.org/10.7910/DVN/GPXYGO	CSNK1A1
Human Kinase Plate 6	High-content image acquisition	Opera LX plate reader microscope	PerkinElmer	High-content analysis	Human Kinase Plate 6_CSNK1D	doi:10.7910/DVN/GPXYGO	Harvard Dataverse	doi:10.7910/DVN/GPXYGO	http://dx.doi.org/10.7910/DVN/GPXYGO	CSNK1D
Human Kinase Plate 6	High-content image acquisition	Opera LX plate reader microscope	PerkinElmer	High-content analysis	Human Kinase Plate 6_CSNK1E	doi:10.7910/DVN/GPXYGO	Harvard Dataverse	doi:10.7910/DVN/GPXYGO	http://dx.doi.org/10.7910/DVN/GPXYGO	CSNK1E
Human Kinase Plate 6	High-content image acquisition	Opera LX plate reader microscope	PerkinElmer	High-content analysis	Human Kinase Plate 6_CSNK1G2	doi:10.7910/DVN/GPXYGO	Harvard Dataverse	doi:10.7910/DVN/GPXYGO	http://dx.doi.org/10.7910/DVN/GPXYGO	CSNK1G2
Human Kinase Plate 6	High-content image acquisition	Opera LX plate reader microscope	PerkinElmer	High-content analysis	Human Kinase Plate 6_CSNK1G3	doi:10.7910/DVN/GPXYGO	Harvard Dataverse	doi:10.7910/DVN/GPXYGO	http://dx.doi.org/10.7910/DVN/GPXYGO	CSNK1G3
Human Kinase Plate 6	High-content image acquisition	Opera LX plate reader microscope	PerkinElmer	High-content analysis	Human Kinase Plate 6_CSNK2A1	doi:10.7910/DVN/GPXYGO	Harvard Dataverse	doi:10.7910/DVN/GPXYGO	http://dx.doi.org/10.7910/DVN/GPXYGO	CSNK2A1
Human Kinase Plate 6	High-content image acquisition	Opera LX plate reader microscope	PerkinElmer	High-content analysis	Human Kinase Plate 6_CSNK2A2	doi:10.7910/DVN/GPXYGO	Harvard Dataverse	doi:10.7910/DVN/GPXYGO	http://dx.doi.org/10.7910/DVN/GPXYGO	CSNK2A2
Human Kinase Plate 6	High-content image acquisition	Opera LX plate reader microscope	PerkinElmer	High-content analysis	Human Kinase Plate 6_CSNK2B	doi:10.7910/DVN/GPXYGO	Harvard Dataverse	doi:10.7910/DVN/GPXYGO	http://dx.doi.org/10.7910/DVN/GPXYGO	CSNK2B
Human Kinase Plate 6	High-content image acquisition	Opera LX plate reader microscope	PerkinElmer	High-content analysis	Human Kinase Plate 6_DGKA	doi:10.7910/DVN/GPXYGO	Harvard Dataverse	doi:10.7910/DVN/GPXYGO	http://dx.doi.org/10.7910/DVN/GPXYGO	DGKA
Human Kinase Plate 6	High-content image acquisition	Opera LX plate reader microscope	PerkinElmer	High-content analysis	Human Kinase Plate 6_DGKB	doi:10.7910/DVN/GPXYGO	Harvard Dataverse	doi:10.7910/DVN/GPXYGO	http://dx.doi.org/10.7910/DVN/GPXYGO	DGKB
Human Kinase Plate 6	High-content image acquisition	Opera LX plate reader microscope	PerkinElmer	High-content analysis	Human Kinase Plate 6_DGKG	doi:10.7910/DVN/GPXYGO	Harvard Dataverse	doi:10.7910/DVN/GPXYGO	http://dx.doi.org/10.7910/DVN/GPXYGO	DGKG
Human Kinase Plate 6	High-content image acquisition	Opera LX plate reader microscope	PerkinElmer	High-content analysis	Human Kinase Plate 6_DGKQ	doi:10.7910/DVN/GPXYGO	Harvard Dataverse	doi:10.7910/DVN/GPXYGO	http://dx.doi.org/10.7910/DVN/GPXYGO	DGKQ
Human Kinase Plate 6	High-content image acquisition	Opera LX plate reader microscope	PerkinElmer	High-content analysis	Human Kinase Plate 6_DAPK1	doi:10.7910/DVN/GPXYGO	Harvard Dataverse	doi:10.7910/DVN/GPXYGO	http://dx.doi.org/10.7910/DVN/GPXYGO	DAPK1
Human Kinase Plate 6	High-content image acquisition	Opera LX plate reader microscope	PerkinElmer	High-content analysis	Human Kinase Plate 6_DAPK3	doi:10.7910/DVN/GPXYGO	Harvard Dataverse	doi:10.7910/DVN/GPXYGO	http://dx.doi.org/10.7910/DVN/GPXYGO	DAPK3
Human Kinase Plate 6	High-content image acquisition	Opera LX plate reader microscope	PerkinElmer	High-content analysis	Human Kinase Plate 6_DCK	doi:10.7910/DVN/GPXYGO	Harvard Dataverse	doi:10.7910/DVN/GPXYGO	http://dx.doi.org/10.7910/DVN/GPXYGO	DCK
Human Kinase Plate 6	High-content image acquisition	Opera LX plate reader microscope	PerkinElmer	High-content analysis	Human Kinase Plate 6_DGUOK	doi:10.7910/DVN/GPXYGO	Harvard Dataverse	doi:10.7910/DVN/GPXYGO	http://dx.doi.org/10.7910/DVN/GPXYGO	DGUOK
Human Kinase Plate 6	High-content image acquisition	Opera LX plate reader microscope	PerkinElmer	High-content analysis	Human Kinase Plate 6_DLG1	doi:10.7910/DVN/GPXYGO	Harvard Dataverse	doi:10.7910/DVN/GPXYGO	http://dx.doi.org/10.7910/DVN/GPXYGO	DLG1
Human Kinase Plate 6	High-content image acquisition	Opera LX plate reader microscope	PerkinElmer	High-content analysis	Human Kinase Plate 6_DLG2	doi:10.7910/DVN/GPXYGO	Harvard Dataverse	doi:10.7910/DVN/GPXYGO	http://dx.doi.org/10.7910/DVN/GPXYGO	DLG2
Human Kinase Plate 6	High-content image acquisition	Opera LX plate reader microscope	PerkinElmer	High-content analysis	Human Kinase Plate 6_DLG3	doi:10.7910/DVN/GPXYGO	Harvard Dataverse	doi:10.7910/DVN/GPXYGO	http://dx.doi.org/10.7910/DVN/GPXYGO	DLG3
Human Kinase Plate 6	High-content image acquisition	Opera LX plate reader microscope	PerkinElmer	High-content analysis	Human Kinase Plate 6_DLG4	doi:10.7910/DVN/GPXYGO	Harvard Dataverse	doi:10.7910/DVN/GPXYGO	http://dx.doi.org/10.7910/DVN/GPXYGO	DLG4
Human Kinase Plate 6	High-content image acquisition	Opera LX plate reader microscope	PerkinElmer	High-content analysis	Human Kinase Plate 6_DMPK	doi:10.7910/DVN/GPXYGO	Harvard Dataverse	doi:10.7910/DVN/GPXYGO	http://dx.doi.org/10.7910/DVN/GPXYGO	DMPK
Human Kinase Plate 6	High-content image acquisition	Opera LX plate reader microscope	PerkinElmer	High-content analysis	Human Kinase Plate 6_DTYMK	doi:10.7910/DVN/GPXYGO	Harvard Dataverse	doi:10.7910/DVN/GPXYGO	http://dx.doi.org/10.7910/DVN/GPXYGO	DTYMK
Human Kinase Plate 6	High-content image acquisition	Opera LX plate reader microscope	PerkinElmer	High-content analysis	Human Kinase Plate 6_DYRK1A	doi:10.7910/DVN/GPXYGO	Harvard Dataverse	doi:10.7910/DVN/GPXYGO	http://dx.doi.org/10.7910/DVN/GPXYGO	DYRK1A
Human Kinase Plate 6	High-content image acquisition	Opera LX plate reader microscope	PerkinElmer	High-content analysis	Human Kinase Plate 6_EGFR	doi:10.7910/DVN/GPXYGO	Harvard Dataverse	doi:10.7910/DVN/GPXYGO	http://dx.doi.org/10.7910/DVN/GPXYGO	EGFR
Human Kinase Plate 6	High-content image acquisition	Opera LX plate reader microscope	PerkinElmer	High-content analysis	Human Kinase Plate 6_EPHA2	doi:10.7910/DVN/GPXYGO	Harvard Dataverse	doi:10.7910/DVN/GPXYGO	http://dx.doi.org/10.7910/DVN/GPXYGO	EPHA2
Human Kinase Plate 6	High-content image acquisition	Opera LX plate reader microscope	PerkinElmer	High-content analysis	Human Kinase Plate 6_MARK2	doi:10.7910/DVN/GPXYGO	Harvard Dataverse	doi:10.7910/DVN/GPXYGO	http://dx.doi.org/10.7910/DVN/GPXYGO	MARK2
Human Kinase Plate 6	High-content image acquisition	Opera LX plate reader microscope	PerkinElmer	High-content analysis	Human Kinase Plate 6_EPHA1	doi:10.7910/DVN/GPXYGO	Harvard Dataverse	doi:10.7910/DVN/GPXYGO	http://dx.doi.org/10.7910/DVN/GPXYGO	EPHA1
Human Kinase Plate 6	High-content image acquisition	Opera LX plate reader microscope	PerkinElmer	High-content analysis	Human Kinase Plate 6_EPHA3	doi:10.7910/DVN/GPXYGO	Harvard Dataverse	doi:10.7910/DVN/GPXYGO	http://dx.doi.org/10.7910/DVN/GPXYGO	EPHA3
Human Kinase Plate 6	High-content image acquisition	Opera LX plate reader microscope	PerkinElmer	High-content analysis	Human Kinase Plate 6_EPHA4	doi:10.7910/DVN/GPXYGO	Harvard Dataverse	doi:10.7910/DVN/GPXYGO	http://dx.doi.org/10.7910/DVN/GPXYGO	EPHA4
Human Kinase Plate 6	High-content image acquisition	Opera LX plate reader microscope	PerkinElmer	High-content analysis	Human Kinase Plate 6_EPHA5	doi:10.7910/DVN/GPXYGO	Harvard Dataverse	doi:10.7910/DVN/GPXYGO	http://dx.doi.org/10.7910/DVN/GPXYGO	EPHA5
Human Kinase Plate 6	High-content image acquisition	Opera LX plate reader microscope	PerkinElmer	High-content analysis	Human Kinase Plate 6_EPHA7	doi:10.7910/DVN/GPXYGO	Harvard Dataverse	doi:10.7910/DVN/GPXYGO	http://dx.doi.org/10.7910/DVN/GPXYGO	EPHA7
Human Kinase Plate 6	High-content image acquisition	Opera LX plate reader microscope	PerkinElmer	High-content analysis	Human Kinase Plate 6_EPHA8	doi:10.7910/DVN/GPXYGO	Harvard Dataverse	doi:10.7910/DVN/GPXYGO	http://dx.doi.org/10.7910/DVN/GPXYGO	EPHA8
Human Kinase Plate 6	High-content image acquisition	Opera LX plate reader microscope	PerkinElmer	High-content analysis	Human Kinase Plate 6_EPHB1	doi:10.7910/DVN/GPXYGO	Harvard Dataverse	doi:10.7910/DVN/GPXYGO	http://dx.doi.org/10.7910/DVN/GPXYGO	EPHB1
Human Kinase Plate 6	High-content image acquisition	Opera LX plate reader microscope	PerkinElmer	High-content analysis	Human Kinase Plate 6_EPHB2	doi:10.7910/DVN/GPXYGO	Harvard Dataverse	doi:10.7910/DVN/GPXYGO	http://dx.doi.org/10.7910/DVN/GPXYGO	EPHB2
Human Kinase Plate 6	High-content image acquisition	Opera LX plate reader microscope	PerkinElmer	High-content analysis	Human Kinase Plate 6_EPHB3	doi:10.7910/DVN/GPXYGO	Harvard Dataverse	doi:10.7910/DVN/GPXYGO	http://dx.doi.org/10.7910/DVN/GPXYGO	EPHB3
Human Kinase Plate 6	High-content image acquisition	Opera LX plate reader microscope	PerkinElmer	High-content analysis	Human Kinase Plate 6_EPHB4	doi:10.7910/DVN/GPXYGO	Harvard Dataverse	doi:10.7910/DVN/GPXYGO	http://dx.doi.org/10.7910/DVN/GPXYGO	EPHB4
Human Kinase Plate 6	High-content image acquisition	Opera LX plate reader microscope	PerkinElmer	High-content analysis	Human Kinase Plate 6_EPHB6	doi:10.7910/DVN/GPXYGO	Harvard Dataverse	doi:10.7910/DVN/GPXYGO	http://dx.doi.org/10.7910/DVN/GPXYGO	EPHB6
Human Kinase Plate 6	High-content image acquisition	Opera LX plate reader microscope	PerkinElmer	High-content analysis	Human Kinase Plate 6_ERBB2	doi:10.7910/DVN/GPXYGO	Harvard Dataverse	doi:10.7910/DVN/GPXYGO	http://dx.doi.org/10.7910/DVN/GPXYGO	ERBB2
Human Kinase Plate 6	High-content image acquisition	Opera LX plate reader microscope	PerkinElmer	High-content analysis	Human Kinase Plate 6_ERBB3	doi:10.7910/DVN/GPXYGO	Harvard Dataverse	doi:10.7910/DVN/GPXYGO	http://dx.doi.org/10.7910/DVN/GPXYGO	ERBB3
Human Kinase Plate 6	High-content image acquisition	Opera LX plate reader microscope	PerkinElmer	High-content analysis	Human Kinase Plate 6_ERBB4	doi:10.7910/DVN/GPXYGO	Harvard Dataverse	doi:10.7910/DVN/GPXYGO	http://dx.doi.org/10.7910/DVN/GPXYGO	ERBB4
Human Kinase Plate 6	High-content image acquisition	Opera LX plate reader microscope	PerkinElmer	High-content analysis	Human Kinase Plate 6_ERN1	doi:10.7910/DVN/GPXYGO	Harvard Dataverse	doi:10.7910/DVN/GPXYGO	http://dx.doi.org/10.7910/DVN/GPXYGO	ERN1
Human Kinase Plate 6	High-content image acquisition	Opera LX plate reader microscope	PerkinElmer	High-content analysis	Human Kinase Plate 6_PTK2B	doi:10.7910/DVN/GPXYGO	Harvard Dataverse	doi:10.7910/DVN/GPXYGO	http://dx.doi.org/10.7910/DVN/GPXYGO	PTK2B
Human Kinase Plate 6	High-content image acquisition	Opera LX plate reader microscope	PerkinElmer	High-content analysis	Human Kinase Plate 6_FER	doi:10.7910/DVN/GPXYGO	Harvard Dataverse	doi:10.7910/DVN/GPXYGO	http://dx.doi.org/10.7910/DVN/GPXYGO	FER
Human Kinase Plate 6	High-content image acquisition	Opera LX plate reader microscope	PerkinElmer	High-content analysis	Human Kinase Plate 6_FES	doi:10.7910/DVN/GPXYGO	Harvard Dataverse	doi:10.7910/DVN/GPXYGO	http://dx.doi.org/10.7910/DVN/GPXYGO	FES
Human Kinase Plate 6	High-content image acquisition	Opera LX plate reader microscope	PerkinElmer	High-content analysis	Human Kinase Plate 6_FGFR1	doi:10.7910/DVN/GPXYGO	Harvard Dataverse	doi:10.7910/DVN/GPXYGO	http://dx.doi.org/10.7910/DVN/GPXYGO	FGFR1
Human Kinase Plate 6	High-content image acquisition	Opera LX plate reader microscope	PerkinElmer	High-content analysis	Human Kinase Plate 6_FGFR3	doi:10.7910/DVN/GPXYGO	Harvard Dataverse	doi:10.7910/DVN/GPXYGO	http://dx.doi.org/10.7910/DVN/GPXYGO	FGFR3
Human Kinase Plate 6	High-content image acquisition	Opera LX plate reader microscope	PerkinElmer	High-content analysis	Human Kinase Plate 6_FGFR2	doi:10.7910/DVN/GPXYGO	Harvard Dataverse	doi:10.7910/DVN/GPXYGO	http://dx.doi.org/10.7910/DVN/GPXYGO	FGFR2
Human Kinase Plate 6	High-content image acquisition	Opera LX plate reader microscope	PerkinElmer	High-content analysis	Human Kinase Plate 6_FGFR4	doi:10.7910/DVN/GPXYGO	Harvard Dataverse	doi:10.7910/DVN/GPXYGO	http://dx.doi.org/10.7910/DVN/GPXYGO	FGFR4
Human Kinase Plate 6	High-content image acquisition	Opera LX plate reader microscope	PerkinElmer	High-content analysis	Human Kinase Plate 6_FGR	doi:10.7910/DVN/GPXYGO	Harvard Dataverse	doi:10.7910/DVN/GPXYGO	http://dx.doi.org/10.7910/DVN/GPXYGO	FGR
Human Kinase Plate 6	High-content image acquisition	Opera LX plate reader microscope	PerkinElmer	High-content analysis	Human Kinase Plate 6_FLT1	doi:10.7910/DVN/GPXYGO	Harvard Dataverse	doi:10.7910/DVN/GPXYGO	http://dx.doi.org/10.7910/DVN/GPXYGO	FLT1
Human Kinase Plate 6	High-content image acquisition	Opera LX plate reader microscope	PerkinElmer	High-content analysis	Human Kinase Plate 6_FLT3	doi:10.7910/DVN/GPXYGO	Harvard Dataverse	doi:10.7910/DVN/GPXYGO	http://dx.doi.org/10.7910/DVN/GPXYGO	FLT3
Human Kinase Plate 6	High-content image acquisition	Opera LX plate reader microscope	PerkinElmer	High-content analysis	Human Kinase Plate 6_FLT4	doi:10.7910/DVN/GPXYGO	Harvard Dataverse	doi:10.7910/DVN/GPXYGO	http://dx.doi.org/10.7910/DVN/GPXYGO	FLT4
Human Kinase Plate 6	High-content image acquisition	Opera LX plate reader microscope	PerkinElmer	High-content analysis	Human Kinase Plate 6_FRK	doi:10.7910/DVN/GPXYGO	Harvard Dataverse	doi:10.7910/DVN/GPXYGO	http://dx.doi.org/10.7910/DVN/GPXYGO	FRK
Human Kinase Plate 6	High-content image acquisition	Opera LX plate reader microscope	PerkinElmer	High-content analysis	Human Kinase Plate 6_FRAP1	doi:10.7910/DVN/GPXYGO	Harvard Dataverse	doi:10.7910/DVN/GPXYGO	http://dx.doi.org/10.7910/DVN/GPXYGO	FRAP1
Human Kinase Plate 6	High-content image acquisition	Opera LX plate reader microscope	PerkinElmer	High-content analysis	Human Kinase Plate 6_FYN	doi:10.7910/DVN/GPXYGO	Harvard Dataverse	doi:10.7910/DVN/GPXYGO	http://dx.doi.org/10.7910/DVN/GPXYGO	FYN
Human Kinase Plate 6	High-content image acquisition	Opera LX plate reader microscope	PerkinElmer	High-content analysis	Human Kinase Plate 6_GAK	doi:10.7910/DVN/GPXYGO	Harvard Dataverse	doi:10.7910/DVN/GPXYGO	http://dx.doi.org/10.7910/DVN/GPXYGO	GAK
Human Kinase Plate 6	High-content image acquisition	Opera LX plate reader microscope	PerkinElmer	High-content analysis	Human Kinase Plate 6_GALK1	doi:10.7910/DVN/GPXYGO	Harvard Dataverse	doi:10.7910/DVN/GPXYGO	http://dx.doi.org/10.7910/DVN/GPXYGO	GALK1
Human Kinase Plate 6	High-content image acquisition	Opera LX plate reader microscope	PerkinElmer	High-content analysis	Human Kinase Plate 6_GALK2	doi:10.7910/DVN/GPXYGO	Harvard Dataverse	doi:10.7910/DVN/GPXYGO	http://dx.doi.org/10.7910/DVN/GPXYGO	GALK2
Human Kinase Plate 6	High-content image acquisition	Opera LX plate reader microscope	PerkinElmer	High-content analysis	Human Kinase Plate 6_GCK	doi:10.7910/DVN/GPXYGO	Harvard Dataverse	doi:10.7910/DVN/GPXYGO	http://dx.doi.org/10.7910/DVN/GPXYGO	GCK
Human Kinase Plate 6	High-content image acquisition	Opera LX plate reader microscope	PerkinElmer	High-content analysis	Human Kinase Plate 6_GK	doi:10.7910/DVN/GPXYGO	Harvard Dataverse	doi:10.7910/DVN/GPXYGO	http://dx.doi.org/10.7910/DVN/GPXYGO	GK
Human Kinase Plate 6	High-content image acquisition	Opera LX plate reader microscope	PerkinElmer	High-content analysis	Human Kinase Plate 6_GK2	doi:10.7910/DVN/GPXYGO	Harvard Dataverse	doi:10.7910/DVN/GPXYGO	http://dx.doi.org/10.7910/DVN/GPXYGO	GK2
Human Kinase Plate 6	High-content image acquisition	Opera LX plate reader microscope	PerkinElmer	High-content analysis	Human Kinase Plate 6_GRK4	doi:10.7910/DVN/GPXYGO	Harvard Dataverse	doi:10.7910/DVN/GPXYGO	http://dx.doi.org/10.7910/DVN/GPXYGO	GRK4
Human Kinase Plate 6	High-content image acquisition	Opera LX plate reader microscope	PerkinElmer	High-content analysis	Human Kinase Plate 6_GRK5	doi:10.7910/DVN/GPXYGO	Harvard Dataverse	doi:10.7910/DVN/GPXYGO	http://dx.doi.org/10.7910/DVN/GPXYGO	GRK5
Human Kinase Plate 6	High-content image acquisition	Opera LX plate reader microscope	PerkinElmer	High-content analysis	Human Kinase Plate 6_GRK6	doi:10.7910/DVN/GPXYGO	Harvard Dataverse	doi:10.7910/DVN/GPXYGO	http://dx.doi.org/10.7910/DVN/GPXYGO	GRK6
Human Kinase Plate 6	High-content image acquisition	Opera LX plate reader microscope	PerkinElmer	High-content analysis	Human Kinase Plate 6_MKNK2	doi:10.7910/DVN/GPXYGO	Harvard Dataverse	doi:10.7910/DVN/GPXYGO	http://dx.doi.org/10.7910/DVN/GPXYGO	MKNK2
Human Kinase Plate 6	High-content image acquisition	Opera LX plate reader microscope	PerkinElmer	High-content analysis	Human Kinase Plate 6_GSK3A	doi:10.7910/DVN/GPXYGO	Harvard Dataverse	doi:10.7910/DVN/GPXYGO	http://dx.doi.org/10.7910/DVN/GPXYGO	GSK3A
Human Kinase Plate 6	High-content image acquisition	Opera LX plate reader microscope	PerkinElmer	High-content analysis	Human Kinase Plate 6_GSK3B	doi:10.7910/DVN/GPXYGO	Harvard Dataverse	doi:10.7910/DVN/GPXYGO	http://dx.doi.org/10.7910/DVN/GPXYGO	GSK3B
Human Kinase Plate 6	High-content image acquisition	Opera LX plate reader microscope	PerkinElmer	High-content analysis	Human Kinase Plate 6_GUCY2C	doi:10.7910/DVN/GPXYGO	Harvard Dataverse	doi:10.7910/DVN/GPXYGO	http://dx.doi.org/10.7910/DVN/GPXYGO	GUCY2C
Human Kinase Plate 7	High-content image acquisition	Opera LX plate reader microscope	PerkinElmer	High-content analysis	Human Kinase Plate 7_GUCY2F	doi:10.7910/DVN/GPXYGO	Harvard Dataverse	doi:10.7910/DVN/GPXYGO	http://dx.doi.org/10.7910/DVN/GPXYGO	GUCY2F
Human Kinase Plate 7	High-content image acquisition	Opera LX plate reader microscope	PerkinElmer	High-content analysis	Human Kinase Plate 7_GUK1	doi:10.7910/DVN/GPXYGO	Harvard Dataverse	doi:10.7910/DVN/GPXYGO	http://dx.doi.org/10.7910/DVN/GPXYGO	GUK1
Human Kinase Plate 7	High-content image acquisition	Opera LX plate reader microscope	PerkinElmer	High-content analysis	Human Kinase Plate 7_GUCY2D	doi:10.7910/DVN/GPXYGO	Harvard Dataverse	doi:10.7910/DVN/GPXYGO	http://dx.doi.org/10.7910/DVN/GPXYGO	GUCY2D
Human Kinase Plate 7	High-content image acquisition	Opera LX plate reader microscope	PerkinElmer	High-content analysis	Human Kinase Plate 7_HCK	doi:10.7910/DVN/GPXYGO	Harvard Dataverse	doi:10.7910/DVN/GPXYGO	http://dx.doi.org/10.7910/DVN/GPXYGO	HCK
Human Kinase Plate 7	High-content image acquisition	Opera LX plate reader microscope	PerkinElmer	High-content analysis	Human Kinase Plate 7_HK1	doi:10.7910/DVN/GPXYGO	Harvard Dataverse	doi:10.7910/DVN/GPXYGO	http://dx.doi.org/10.7910/DVN/GPXYGO	HK1
Human Kinase Plate 7	High-content image acquisition	Opera LX plate reader microscope	PerkinElmer	High-content analysis	Human Kinase Plate 7_HK2	doi:10.7910/DVN/GPXYGO	Harvard Dataverse	doi:10.7910/DVN/GPXYGO	http://dx.doi.org/10.7910/DVN/GPXYGO	HK2
Human Kinase Plate 7	High-content image acquisition	Opera LX plate reader microscope	PerkinElmer	High-content analysis	Human Kinase Plate 7_HK3	doi:10.7910/DVN/GPXYGO	Harvard Dataverse	doi:10.7910/DVN/GPXYGO	http://dx.doi.org/10.7910/DVN/GPXYGO	HK3
Human Kinase Plate 7	High-content image acquisition	Opera LX plate reader microscope	PerkinElmer	High-content analysis	Human Kinase Plate 7_IGF1R	doi:10.7910/DVN/GPXYGO	Harvard Dataverse	doi:10.7910/DVN/GPXYGO	http://dx.doi.org/10.7910/DVN/GPXYGO	IGF1R
Human Kinase Plate 7	High-content image acquisition	Opera LX plate reader microscope	PerkinElmer	High-content analysis	Human Kinase Plate 7_IKBKB	doi:10.7910/DVN/GPXYGO	Harvard Dataverse	doi:10.7910/DVN/GPXYGO	http://dx.doi.org/10.7910/DVN/GPXYGO	IKBKB
Human Kinase Plate 7	High-content image acquisition	Opera LX plate reader microscope	PerkinElmer	High-content analysis	Human Kinase Plate 7_ILK	doi:10.7910/DVN/GPXYGO	Harvard Dataverse	doi:10.7910/DVN/GPXYGO	http://dx.doi.org/10.7910/DVN/GPXYGO	ILK
Human Kinase Plate 7	High-content image acquisition	Opera LX plate reader microscope	PerkinElmer	High-content analysis	Human Kinase Plate 7_INSR	doi:10.7910/DVN/GPXYGO	Harvard Dataverse	doi:10.7910/DVN/GPXYGO	http://dx.doi.org/10.7910/DVN/GPXYGO	INSR
Human Kinase Plate 7	High-content image acquisition	Opera LX plate reader microscope	PerkinElmer	High-content analysis	Human Kinase Plate 7_INSRR	doi:10.7910/DVN/GPXYGO	Harvard Dataverse	doi:10.7910/DVN/GPXYGO	http://dx.doi.org/10.7910/DVN/GPXYGO	INSRR
Human Kinase Plate 7	High-content image acquisition	Opera LX plate reader microscope	PerkinElmer	High-content analysis	Human Kinase Plate 7_IRAK1	doi:10.7910/DVN/GPXYGO	Harvard Dataverse	doi:10.7910/DVN/GPXYGO	http://dx.doi.org/10.7910/DVN/GPXYGO	IRAK1
Human Kinase Plate 7	High-content image acquisition	Opera LX plate reader microscope	PerkinElmer	High-content analysis	Human Kinase Plate 7_IRAK2	doi:10.7910/DVN/GPXYGO	Harvard Dataverse	doi:10.7910/DVN/GPXYGO	http://dx.doi.org/10.7910/DVN/GPXYGO	IRAK2
Human Kinase Plate 7	High-content image acquisition	Opera LX plate reader microscope	PerkinElmer	High-content analysis	Human Kinase Plate 7_ITK	doi:10.7910/DVN/GPXYGO	Harvard Dataverse	doi:10.7910/DVN/GPXYGO	http://dx.doi.org/10.7910/DVN/GPXYGO	ITK
Human Kinase Plate 7	High-content image acquisition	Opera LX plate reader microscope	PerkinElmer	High-content analysis	Human Kinase Plate 7_ITPK1	doi:10.7910/DVN/GPXYGO	Harvard Dataverse	doi:10.7910/DVN/GPXYGO	http://dx.doi.org/10.7910/DVN/GPXYGO	ITPK1
Human Kinase Plate 7	High-content image acquisition	Opera LX plate reader microscope	PerkinElmer	High-content analysis	Human Kinase Plate 7_ITPKA	doi:10.7910/DVN/GPXYGO	Harvard Dataverse	doi:10.7910/DVN/GPXYGO	http://dx.doi.org/10.7910/DVN/GPXYGO	ITPKA
Human Kinase Plate 7	High-content image acquisition	Opera LX plate reader microscope	PerkinElmer	High-content analysis	Human Kinase Plate 7_ITPKB	doi:10.7910/DVN/GPXYGO	Harvard Dataverse	doi:10.7910/DVN/GPXYGO	http://dx.doi.org/10.7910/DVN/GPXYGO	ITPKB
Human Kinase Plate 7	High-content image acquisition	Opera LX plate reader microscope	PerkinElmer	High-content analysis	Human Kinase Plate 7_JAK1	doi:10.7910/DVN/GPXYGO	Harvard Dataverse	doi:10.7910/DVN/GPXYGO	http://dx.doi.org/10.7910/DVN/GPXYGO	JAK1
Human Kinase Plate 7	High-content image acquisition	Opera LX plate reader microscope	PerkinElmer	High-content analysis	Human Kinase Plate 7_JAK2	doi:10.7910/DVN/GPXYGO	Harvard Dataverse	doi:10.7910/DVN/GPXYGO	http://dx.doi.org/10.7910/DVN/GPXYGO	JAK2
Human Kinase Plate 7	High-content image acquisition	Opera LX plate reader microscope	PerkinElmer	High-content analysis	Human Kinase Plate 7_JAK3	doi:10.7910/DVN/GPXYGO	Harvard Dataverse	doi:10.7910/DVN/GPXYGO	http://dx.doi.org/10.7910/DVN/GPXYGO	JAK3
Human Kinase Plate 7	High-content image acquisition	Opera LX plate reader microscope	PerkinElmer	High-content analysis	Human Kinase Plate 7_KDR	doi:10.7910/DVN/GPXYGO	Harvard Dataverse	doi:10.7910/DVN/GPXYGO	http://dx.doi.org/10.7910/DVN/GPXYGO	KDR
Human Kinase Plate 7	High-content image acquisition	Opera LX plate reader microscope	PerkinElmer	High-content analysis	Human Kinase Plate 7_KHK	doi:10.7910/DVN/GPXYGO	Harvard Dataverse	doi:10.7910/DVN/GPXYGO	http://dx.doi.org/10.7910/DVN/GPXYGO	KHK
Human Kinase Plate 7	High-content image acquisition	Opera LX plate reader microscope	PerkinElmer	High-content analysis	Human Kinase Plate 7_KIT	doi:10.7910/DVN/GPXYGO	Harvard Dataverse	doi:10.7910/DVN/GPXYGO	http://dx.doi.org/10.7910/DVN/GPXYGO	KIT
Human Kinase Plate 7	High-content image acquisition	Opera LX plate reader microscope	PerkinElmer	High-content analysis	Human Kinase Plate 7_LCK	doi:10.7910/DVN/GPXYGO	Harvard Dataverse	doi:10.7910/DVN/GPXYGO	http://dx.doi.org/10.7910/DVN/GPXYGO	LCK
Human Kinase Plate 7	High-content image acquisition	Opera LX plate reader microscope	PerkinElmer	High-content analysis	Human Kinase Plate 7_LIMK1	doi:10.7910/DVN/GPXYGO	Harvard Dataverse	doi:10.7910/DVN/GPXYGO	http://dx.doi.org/10.7910/DVN/GPXYGO	LIMK1
Human Kinase Plate 7	High-content image acquisition	Opera LX plate reader microscope	PerkinElmer	High-content analysis	Human Kinase Plate 7_LIMK2	doi:10.7910/DVN/GPXYGO	Harvard Dataverse	doi:10.7910/DVN/GPXYGO	http://dx.doi.org/10.7910/DVN/GPXYGO	LIMK2
Human Kinase Plate 7	High-content image acquisition	Opera LX plate reader microscope	PerkinElmer	High-content analysis	Human Kinase Plate 7_LTK	doi:10.7910/DVN/GPXYGO	Harvard Dataverse	doi:10.7910/DVN/GPXYGO	http://dx.doi.org/10.7910/DVN/GPXYGO	LTK
Human Kinase Plate 7	High-content image acquisition	Opera LX plate reader microscope	PerkinElmer	High-content analysis	Human Kinase Plate 7_LYN	doi:10.7910/DVN/GPXYGO	Harvard Dataverse	doi:10.7910/DVN/GPXYGO	http://dx.doi.org/10.7910/DVN/GPXYGO	LYN
Human Kinase Plate 7	High-content image acquisition	Opera LX plate reader microscope	PerkinElmer	High-content analysis	Human Kinase Plate 7_MAK	doi:10.7910/DVN/GPXYGO	Harvard Dataverse	doi:10.7910/DVN/GPXYGO	http://dx.doi.org/10.7910/DVN/GPXYGO	MAK
Human Kinase Plate 7	High-content image acquisition	Opera LX plate reader microscope	PerkinElmer	High-content analysis	Human Kinase Plate 7_MARK1	doi:10.7910/DVN/GPXYGO	Harvard Dataverse	doi:10.7910/DVN/GPXYGO	http://dx.doi.org/10.7910/DVN/GPXYGO	MARK1
Human Kinase Plate 7	High-content image acquisition	Opera LX plate reader microscope	PerkinElmer	High-content analysis	Human Kinase Plate 7_MARK3	doi:10.7910/DVN/GPXYGO	Harvard Dataverse	doi:10.7910/DVN/GPXYGO	http://dx.doi.org/10.7910/DVN/GPXYGO	MARK3
Human Kinase Plate 7	High-content image acquisition	Opera LX plate reader microscope	PerkinElmer	High-content analysis	Human Kinase Plate 7_MATK	doi:10.7910/DVN/GPXYGO	Harvard Dataverse	doi:10.7910/DVN/GPXYGO	http://dx.doi.org/10.7910/DVN/GPXYGO	MATK
Human Kinase Plate 7	High-content image acquisition	Opera LX plate reader microscope	PerkinElmer	High-content analysis	Human Kinase Plate 7_MAP3K1	doi:10.7910/DVN/GPXYGO	Harvard Dataverse	doi:10.7910/DVN/GPXYGO	http://dx.doi.org/10.7910/DVN/GPXYGO	MAP3K1
Human Kinase Plate 7	High-content image acquisition	Opera LX plate reader microscope	PerkinElmer	High-content analysis	Human Kinase Plate 7_MAP3K3	doi:10.7910/DVN/GPXYGO	Harvard Dataverse	doi:10.7910/DVN/GPXYGO	http://dx.doi.org/10.7910/DVN/GPXYGO	MAP3K3
Human Kinase Plate 7	High-content image acquisition	Opera LX plate reader microscope	PerkinElmer	High-content analysis	Human Kinase Plate 7_MAP3K4	doi:10.7910/DVN/GPXYGO	Harvard Dataverse	doi:10.7910/DVN/GPXYGO	http://dx.doi.org/10.7910/DVN/GPXYGO	MAP3K4
Human Kinase Plate 7	High-content image acquisition	Opera LX plate reader microscope	PerkinElmer	High-content analysis	Human Kinase Plate 7_MAP3K5	doi:10.7910/DVN/GPXYGO	Harvard Dataverse	doi:10.7910/DVN/GPXYGO	http://dx.doi.org/10.7910/DVN/GPXYGO	MAP3K5
Human Kinase Plate 7	High-content image acquisition	Opera LX plate reader microscope	PerkinElmer	High-content analysis	Human Kinase Plate 7_MET	doi:10.7910/DVN/GPXYGO	Harvard Dataverse	doi:10.7910/DVN/GPXYGO	http://dx.doi.org/10.7910/DVN/GPXYGO	MET
Human Kinase Plate 7	High-content image acquisition	Opera LX plate reader microscope	PerkinElmer	High-content analysis	Human Kinase Plate 7_MIP	doi:10.7910/DVN/GPXYGO	Harvard Dataverse	doi:10.7910/DVN/GPXYGO	http://dx.doi.org/10.7910/DVN/GPXYGO	MIP
Human Kinase Plate 7	High-content image acquisition	Opera LX plate reader microscope	PerkinElmer	High-content analysis	Human Kinase Plate 7_MAP3K9	doi:10.7910/DVN/GPXYGO	Harvard Dataverse	doi:10.7910/DVN/GPXYGO	http://dx.doi.org/10.7910/DVN/GPXYGO	MAP3K9
Human Kinase Plate 7	High-content image acquisition	Opera LX plate reader microscope	PerkinElmer	High-content analysis	Human Kinase Plate 7_MAP3K10	doi:10.7910/DVN/GPXYGO	Harvard Dataverse	doi:10.7910/DVN/GPXYGO	http://dx.doi.org/10.7910/DVN/GPXYGO	MAP3K10
Human Kinase Plate 7	High-content image acquisition	Opera LX plate reader microscope	PerkinElmer	High-content analysis	Human Kinase Plate 7_MAP3K11	doi:10.7910/DVN/GPXYGO	Harvard Dataverse	doi:10.7910/DVN/GPXYGO	http://dx.doi.org/10.7910/DVN/GPXYGO	MAP3K11
Human Kinase Plate 7	High-content image acquisition	Opera LX plate reader microscope	PerkinElmer	High-content analysis	Human Kinase Plate 7_MOS	doi:10.7910/DVN/GPXYGO	Harvard Dataverse	doi:10.7910/DVN/GPXYGO	http://dx.doi.org/10.7910/DVN/GPXYGO	MOS
Human Kinase Plate 7	High-content image acquisition	Opera LX plate reader microscope	PerkinElmer	High-content analysis	Human Kinase Plate 7_MPP1	doi:10.7910/DVN/GPXYGO	Harvard Dataverse	doi:10.7910/DVN/GPXYGO	http://dx.doi.org/10.7910/DVN/GPXYGO	MPP1
Human Kinase Plate 7	High-content image acquisition	Opera LX plate reader microscope	PerkinElmer	High-content analysis	Human Kinase Plate 7_MPP2	doi:10.7910/DVN/GPXYGO	Harvard Dataverse	doi:10.7910/DVN/GPXYGO	http://dx.doi.org/10.7910/DVN/GPXYGO	MPP2
Human Kinase Plate 7	High-content image acquisition	Opera LX plate reader microscope	PerkinElmer	High-content analysis	Human Kinase Plate 7_MPP3	doi:10.7910/DVN/GPXYGO	Harvard Dataverse	doi:10.7910/DVN/GPXYGO	http://dx.doi.org/10.7910/DVN/GPXYGO	MPP3
Human Kinase Plate 7	High-content image acquisition	Opera LX plate reader microscope	PerkinElmer	High-content analysis	Human Kinase Plate 7_ABCC1	doi:10.7910/DVN/GPXYGO	Harvard Dataverse	doi:10.7910/DVN/GPXYGO	http://dx.doi.org/10.7910/DVN/GPXYGO	ABCC1
Human Kinase Plate 7	High-content image acquisition	Opera LX plate reader microscope	PerkinElmer	High-content analysis	Human Kinase Plate 7_MST1R	doi:10.7910/DVN/GPXYGO	Harvard Dataverse	doi:10.7910/DVN/GPXYGO	http://dx.doi.org/10.7910/DVN/GPXYGO	MST1R
Human Kinase Plate 7	High-content image acquisition	Opera LX plate reader microscope	PerkinElmer	High-content analysis	Human Kinase Plate 7_MUSK	doi:10.7910/DVN/GPXYGO	Harvard Dataverse	doi:10.7910/DVN/GPXYGO	http://dx.doi.org/10.7910/DVN/GPXYGO	MUSK
Human Kinase Plate 7	High-content image acquisition	Opera LX plate reader microscope	PerkinElmer	High-content analysis	Human Kinase Plate 7_MVK	doi:10.7910/DVN/GPXYGO	Harvard Dataverse	doi:10.7910/DVN/GPXYGO	http://dx.doi.org/10.7910/DVN/GPXYGO	MVK
Human Kinase Plate 7	High-content image acquisition	Opera LX plate reader microscope	PerkinElmer	High-content analysis	Human Kinase Plate 7_MYLK	doi:10.7910/DVN/GPXYGO	Harvard Dataverse	doi:10.7910/DVN/GPXYGO	http://dx.doi.org/10.7910/DVN/GPXYGO	MYLK
Human Kinase Plate 7	High-content image acquisition	Opera LX plate reader microscope	PerkinElmer	High-content analysis	Human Kinase Plate 7_NDUFA10	doi:10.7910/DVN/GPXYGO	Harvard Dataverse	doi:10.7910/DVN/GPXYGO	http://dx.doi.org/10.7910/DVN/GPXYGO	NDUFA10
Human Kinase Plate 7	High-content image acquisition	Opera LX plate reader microscope	PerkinElmer	High-content analysis	Human Kinase Plate 7_NEK1	doi:10.7910/DVN/GPXYGO	Harvard Dataverse	doi:10.7910/DVN/GPXYGO	http://dx.doi.org/10.7910/DVN/GPXYGO	NEK1
Human Kinase Plate 7	High-content image acquisition	Opera LX plate reader microscope	PerkinElmer	High-content analysis	Human Kinase Plate 7_NEK2	doi:10.7910/DVN/GPXYGO	Harvard Dataverse	doi:10.7910/DVN/GPXYGO	http://dx.doi.org/10.7910/DVN/GPXYGO	NEK2
Human Kinase Plate 7	High-content image acquisition	Opera LX plate reader microscope	PerkinElmer	High-content analysis	Human Kinase Plate 7_NEK3	doi:10.7910/DVN/GPXYGO	Harvard Dataverse	doi:10.7910/DVN/GPXYGO	http://dx.doi.org/10.7910/DVN/GPXYGO	NEK3
Human Kinase Plate 7	High-content image acquisition	Opera LX plate reader microscope	PerkinElmer	High-content analysis	Human Kinase Plate 7_NME1	doi:10.7910/DVN/GPXYGO	Harvard Dataverse	doi:10.7910/DVN/GPXYGO	http://dx.doi.org/10.7910/DVN/GPXYGO	NME1
Human Kinase Plate 7	High-content image acquisition	Opera LX plate reader microscope	PerkinElmer	High-content analysis	Human Kinase Plate 7_NME3	doi:10.7910/DVN/GPXYGO	Harvard Dataverse	doi:10.7910/DVN/GPXYGO	http://dx.doi.org/10.7910/DVN/GPXYGO	NME3
Human Kinase Plate 7	High-content image acquisition	Opera LX plate reader microscope	PerkinElmer	High-content analysis	Human Kinase Plate 7_NME4	doi:10.7910/DVN/GPXYGO	Harvard Dataverse	doi:10.7910/DVN/GPXYGO	http://dx.doi.org/10.7910/DVN/GPXYGO	NME4
Human Kinase Plate 7	High-content image acquisition	Opera LX plate reader microscope	PerkinElmer	High-content analysis	Human Kinase Plate 7_NPR1	doi:10.7910/DVN/GPXYGO	Harvard Dataverse	doi:10.7910/DVN/GPXYGO	http://dx.doi.org/10.7910/DVN/GPXYGO	NPR1
Human Kinase Plate 7	High-content image acquisition	Opera LX plate reader microscope	PerkinElmer	High-content analysis	Human Kinase Plate 7_NPR2	doi:10.7910/DVN/GPXYGO	Harvard Dataverse	doi:10.7910/DVN/GPXYGO	http://dx.doi.org/10.7910/DVN/GPXYGO	NPR2
Human Kinase Plate 7	High-content image acquisition	Opera LX plate reader microscope	PerkinElmer	High-content analysis	Human Kinase Plate 7_NTRK1	doi:10.7910/DVN/GPXYGO	Harvard Dataverse	doi:10.7910/DVN/GPXYGO	http://dx.doi.org/10.7910/DVN/GPXYGO	NTRK1
Human Kinase Plate 7	High-content image acquisition	Opera LX plate reader microscope	PerkinElmer	High-content analysis	Human Kinase Plate 7_NTRK2	doi:10.7910/DVN/GPXYGO	Harvard Dataverse	doi:10.7910/DVN/GPXYGO	http://dx.doi.org/10.7910/DVN/GPXYGO	NTRK2
Human Kinase Plate 7	High-content image acquisition	Opera LX plate reader microscope	PerkinElmer	High-content analysis	Human Kinase Plate 7_NTRK3	doi:10.7910/DVN/GPXYGO	Harvard Dataverse	doi:10.7910/DVN/GPXYGO	http://dx.doi.org/10.7910/DVN/GPXYGO	NTRK3
Human Kinase Plate 7	High-content image acquisition	Opera LX plate reader microscope	PerkinElmer	High-content analysis	Human Kinase Plate 7_ROR1	doi:10.7910/DVN/GPXYGO	Harvard Dataverse	doi:10.7910/DVN/GPXYGO	http://dx.doi.org/10.7910/DVN/GPXYGO	ROR1
Human Kinase Plate 7	High-content image acquisition	Opera LX plate reader microscope	PerkinElmer	High-content analysis	Human Kinase Plate 7_ROR2	doi:10.7910/DVN/GPXYGO	Harvard Dataverse	doi:10.7910/DVN/GPXYGO	http://dx.doi.org/10.7910/DVN/GPXYGO	ROR2
Human Kinase Plate 7	High-content image acquisition	Opera LX plate reader microscope	PerkinElmer	High-content analysis	Human Kinase Plate 7_DDR2	doi:10.7910/DVN/GPXYGO	Harvard Dataverse	doi:10.7910/DVN/GPXYGO	http://dx.doi.org/10.7910/DVN/GPXYGO	DDR2
Human Kinase Plate 7	High-content image acquisition	Opera LX plate reader microscope	PerkinElmer	High-content analysis	Human Kinase Plate 7_PAK1	doi:10.7910/DVN/GPXYGO	Harvard Dataverse	doi:10.7910/DVN/GPXYGO	http://dx.doi.org/10.7910/DVN/GPXYGO	PAK1
Human Kinase Plate 7	High-content image acquisition	Opera LX plate reader microscope	PerkinElmer	High-content analysis	Human Kinase Plate 7_PAK2	doi:10.7910/DVN/GPXYGO	Harvard Dataverse	doi:10.7910/DVN/GPXYGO	http://dx.doi.org/10.7910/DVN/GPXYGO	PAK2
Human Kinase Plate 7	High-content image acquisition	Opera LX plate reader microscope	PerkinElmer	High-content analysis	Human Kinase Plate 7_PAK3	doi:10.7910/DVN/GPXYGO	Harvard Dataverse	doi:10.7910/DVN/GPXYGO	http://dx.doi.org/10.7910/DVN/GPXYGO	PAK3
Human Kinase Plate 7	High-content image acquisition	Opera LX plate reader microscope	PerkinElmer	High-content analysis	Human Kinase Plate 7_PCK1	doi:10.7910/DVN/GPXYGO	Harvard Dataverse	doi:10.7910/DVN/GPXYGO	http://dx.doi.org/10.7910/DVN/GPXYGO	PCK1
Human Kinase Plate 7	High-content image acquisition	Opera LX plate reader microscope	PerkinElmer	High-content analysis	Human Kinase Plate 7_PCK2	doi:10.7910/DVN/GPXYGO	Harvard Dataverse	doi:10.7910/DVN/GPXYGO	http://dx.doi.org/10.7910/DVN/GPXYGO	PCK2
Human Kinase Plate 7	High-content image acquisition	Opera LX plate reader microscope	PerkinElmer	High-content analysis	Human Kinase Plate 7_PCTK1	doi:10.7910/DVN/GPXYGO	Harvard Dataverse	doi:10.7910/DVN/GPXYGO	http://dx.doi.org/10.7910/DVN/GPXYGO	PCTK1
Human Kinase Plate 7	High-content image acquisition	Opera LX plate reader microscope	PerkinElmer	High-content analysis	Human Kinase Plate 7_PCTK2	doi:10.7910/DVN/GPXYGO	Harvard Dataverse	doi:10.7910/DVN/GPXYGO	http://dx.doi.org/10.7910/DVN/GPXYGO	PCTK2
Human Kinase Plate 7	High-content image acquisition	Opera LX plate reader microscope	PerkinElmer	High-content analysis	Human Kinase Plate 7_PCTK3	doi:10.7910/DVN/GPXYGO	Harvard Dataverse	doi:10.7910/DVN/GPXYGO	http://dx.doi.org/10.7910/DVN/GPXYGO	PCTK3
Human Kinase Plate 7	High-content image acquisition	Opera LX plate reader microscope	PerkinElmer	High-content analysis	Human Kinase Plate 7_PDGFRA	doi:10.7910/DVN/GPXYGO	Harvard Dataverse	doi:10.7910/DVN/GPXYGO	http://dx.doi.org/10.7910/DVN/GPXYGO	PDGFRA
Human Kinase Plate 8	High-content image acquisition	Opera LX plate reader microscope	PerkinElmer	High-content analysis	Human Kinase Plate 8_GUCY2F	doi:10.7910/DVN/GPXYGO	Harvard Dataverse	doi:10.7910/DVN/GPXYGO	http://dx.doi.org/10.7910/DVN/GPXYGO	GUCY2F
Human Kinase Plate 8	High-content image acquisition	Opera LX plate reader microscope	PerkinElmer	High-content analysis	Human Kinase Plate 8_GUK1	doi:10.7910/DVN/GPXYGO	Harvard Dataverse	doi:10.7910/DVN/GPXYGO	http://dx.doi.org/10.7910/DVN/GPXYGO	GUK1
Human Kinase Plate 8	High-content image acquisition	Opera LX plate reader microscope	PerkinElmer	High-content analysis	Human Kinase Plate 8_GUCY2D	doi:10.7910/DVN/GPXYGO	Harvard Dataverse	doi:10.7910/DVN/GPXYGO	http://dx.doi.org/10.7910/DVN/GPXYGO	GUCY2D
Human Kinase Plate 8	High-content image acquisition	Opera LX plate reader microscope	PerkinElmer	High-content analysis	Human Kinase Plate 8_HCK	doi:10.7910/DVN/GPXYGO	Harvard Dataverse	doi:10.7910/DVN/GPXYGO	http://dx.doi.org/10.7910/DVN/GPXYGO	HCK
Human Kinase Plate 8	High-content image acquisition	Opera LX plate reader microscope	PerkinElmer	High-content analysis	Human Kinase Plate 8_HK1	doi:10.7910/DVN/GPXYGO	Harvard Dataverse	doi:10.7910/DVN/GPXYGO	http://dx.doi.org/10.7910/DVN/GPXYGO	HK1
Human Kinase Plate 8	High-content image acquisition	Opera LX plate reader microscope	PerkinElmer	High-content analysis	Human Kinase Plate 8_HK2	doi:10.7910/DVN/GPXYGO	Harvard Dataverse	doi:10.7910/DVN/GPXYGO	http://dx.doi.org/10.7910/DVN/GPXYGO	HK2
Human Kinase Plate 8	High-content image acquisition	Opera LX plate reader microscope	PerkinElmer	High-content analysis	Human Kinase Plate 8_HK3	doi:10.7910/DVN/GPXYGO	Harvard Dataverse	doi:10.7910/DVN/GPXYGO	http://dx.doi.org/10.7910/DVN/GPXYGO	HK3
Human Kinase Plate 8	High-content image acquisition	Opera LX plate reader microscope	PerkinElmer	High-content analysis	Human Kinase Plate 8_IGF1R	doi:10.7910/DVN/GPXYGO	Harvard Dataverse	doi:10.7910/DVN/GPXYGO	http://dx.doi.org/10.7910/DVN/GPXYGO	IGF1R
Human Kinase Plate 8	High-content image acquisition	Opera LX plate reader microscope	PerkinElmer	High-content analysis	Human Kinase Plate 8_IKBKB	doi:10.7910/DVN/GPXYGO	Harvard Dataverse	doi:10.7910/DVN/GPXYGO	http://dx.doi.org/10.7910/DVN/GPXYGO	IKBKB
Human Kinase Plate 8	High-content image acquisition	Opera LX plate reader microscope	PerkinElmer	High-content analysis	Human Kinase Plate 8_ILK	doi:10.7910/DVN/GPXYGO	Harvard Dataverse	doi:10.7910/DVN/GPXYGO	http://dx.doi.org/10.7910/DVN/GPXYGO	ILK
Human Kinase Plate 8	High-content image acquisition	Opera LX plate reader microscope	PerkinElmer	High-content analysis	Human Kinase Plate 8_INSR	doi:10.7910/DVN/GPXYGO	Harvard Dataverse	doi:10.7910/DVN/GPXYGO	http://dx.doi.org/10.7910/DVN/GPXYGO	INSR
Human Kinase Plate 8	High-content image acquisition	Opera LX plate reader microscope	PerkinElmer	High-content analysis	Human Kinase Plate 8_INSRR	doi:10.7910/DVN/GPXYGO	Harvard Dataverse	doi:10.7910/DVN/GPXYGO	http://dx.doi.org/10.7910/DVN/GPXYGO	INSRR
Human Kinase Plate 8	High-content image acquisition	Opera LX plate reader microscope	PerkinElmer	High-content analysis	Human Kinase Plate 8_IRAK1	doi:10.7910/DVN/GPXYGO	Harvard Dataverse	doi:10.7910/DVN/GPXYGO	http://dx.doi.org/10.7910/DVN/GPXYGO	IRAK1
Human Kinase Plate 8	High-content image acquisition	Opera LX plate reader microscope	PerkinElmer	High-content analysis	Human Kinase Plate 8_IRAK2	doi:10.7910/DVN/GPXYGO	Harvard Dataverse	doi:10.7910/DVN/GPXYGO	http://dx.doi.org/10.7910/DVN/GPXYGO	IRAK2
Human Kinase Plate 8	High-content image acquisition	Opera LX plate reader microscope	PerkinElmer	High-content analysis	Human Kinase Plate 8_ITK	doi:10.7910/DVN/GPXYGO	Harvard Dataverse	doi:10.7910/DVN/GPXYGO	http://dx.doi.org/10.7910/DVN/GPXYGO	ITK
Human Kinase Plate 8	High-content image acquisition	Opera LX plate reader microscope	PerkinElmer	High-content analysis	Human Kinase Plate 8_ITPK1	doi:10.7910/DVN/GPXYGO	Harvard Dataverse	doi:10.7910/DVN/GPXYGO	http://dx.doi.org/10.7910/DVN/GPXYGO	ITPK1
Human Kinase Plate 8	High-content image acquisition	Opera LX plate reader microscope	PerkinElmer	High-content analysis	Human Kinase Plate 8_ITPKA	doi:10.7910/DVN/GPXYGO	Harvard Dataverse	doi:10.7910/DVN/GPXYGO	http://dx.doi.org/10.7910/DVN/GPXYGO	ITPKA
Human Kinase Plate 8	High-content image acquisition	Opera LX plate reader microscope	PerkinElmer	High-content analysis	Human Kinase Plate 8_ITPKB	doi:10.7910/DVN/GPXYGO	Harvard Dataverse	doi:10.7910/DVN/GPXYGO	http://dx.doi.org/10.7910/DVN/GPXYGO	ITPKB
Human Kinase Plate 8	High-content image acquisition	Opera LX plate reader microscope	PerkinElmer	High-content analysis	Human Kinase Plate 8_JAK1	doi:10.7910/DVN/GPXYGO	Harvard Dataverse	doi:10.7910/DVN/GPXYGO	http://dx.doi.org/10.7910/DVN/GPXYGO	JAK1
Human Kinase Plate 8	High-content image acquisition	Opera LX plate reader microscope	PerkinElmer	High-content analysis	Human Kinase Plate 8_JAK2	doi:10.7910/DVN/GPXYGO	Harvard Dataverse	doi:10.7910/DVN/GPXYGO	http://dx.doi.org/10.7910/DVN/GPXYGO	JAK2
Human Kinase Plate 8	High-content image acquisition	Opera LX plate reader microscope	PerkinElmer	High-content analysis	Human Kinase Plate 8_JAK3	doi:10.7910/DVN/GPXYGO	Harvard Dataverse	doi:10.7910/DVN/GPXYGO	http://dx.doi.org/10.7910/DVN/GPXYGO	JAK3
Human Kinase Plate 8	High-content image acquisition	Opera LX plate reader microscope	PerkinElmer	High-content analysis	Human Kinase Plate 8_KDR	doi:10.7910/DVN/GPXYGO	Harvard Dataverse	doi:10.7910/DVN/GPXYGO	http://dx.doi.org/10.7910/DVN/GPXYGO	KDR
Human Kinase Plate 8	High-content image acquisition	Opera LX plate reader microscope	PerkinElmer	High-content analysis	Human Kinase Plate 8_KHK	doi:10.7910/DVN/GPXYGO	Harvard Dataverse	doi:10.7910/DVN/GPXYGO	http://dx.doi.org/10.7910/DVN/GPXYGO	KHK
Human Kinase Plate 8	High-content image acquisition	Opera LX plate reader microscope	PerkinElmer	High-content analysis	Human Kinase Plate 8_KIT	doi:10.7910/DVN/GPXYGO	Harvard Dataverse	doi:10.7910/DVN/GPXYGO	http://dx.doi.org/10.7910/DVN/GPXYGO	KIT
Human Kinase Plate 8	High-content image acquisition	Opera LX plate reader microscope	PerkinElmer	High-content analysis	Human Kinase Plate 8_LCK	doi:10.7910/DVN/GPXYGO	Harvard Dataverse	doi:10.7910/DVN/GPXYGO	http://dx.doi.org/10.7910/DVN/GPXYGO	LCK
Human Kinase Plate 8	High-content image acquisition	Opera LX plate reader microscope	PerkinElmer	High-content analysis	Human Kinase Plate 8_LIMK1	doi:10.7910/DVN/GPXYGO	Harvard Dataverse	doi:10.7910/DVN/GPXYGO	http://dx.doi.org/10.7910/DVN/GPXYGO	LIMK1
Human Kinase Plate 8	High-content image acquisition	Opera LX plate reader microscope	PerkinElmer	High-content analysis	Human Kinase Plate 8_LIMK2	doi:10.7910/DVN/GPXYGO	Harvard Dataverse	doi:10.7910/DVN/GPXYGO	http://dx.doi.org/10.7910/DVN/GPXYGO	LIMK2
Human Kinase Plate 8	High-content image acquisition	Opera LX plate reader microscope	PerkinElmer	High-content analysis	Human Kinase Plate 8_LTK	doi:10.7910/DVN/GPXYGO	Harvard Dataverse	doi:10.7910/DVN/GPXYGO	http://dx.doi.org/10.7910/DVN/GPXYGO	LTK
Human Kinase Plate 8	High-content image acquisition	Opera LX plate reader microscope	PerkinElmer	High-content analysis	Human Kinase Plate 8_LYN	doi:10.7910/DVN/GPXYGO	Harvard Dataverse	doi:10.7910/DVN/GPXYGO	http://dx.doi.org/10.7910/DVN/GPXYGO	LYN
Human Kinase Plate 8	High-content image acquisition	Opera LX plate reader microscope	PerkinElmer	High-content analysis	Human Kinase Plate 8_MAK	doi:10.7910/DVN/GPXYGO	Harvard Dataverse	doi:10.7910/DVN/GPXYGO	http://dx.doi.org/10.7910/DVN/GPXYGO	MAK
Human Kinase Plate 8	High-content image acquisition	Opera LX plate reader microscope	PerkinElmer	High-content analysis	Human Kinase Plate 8_MARK1	doi:10.7910/DVN/GPXYGO	Harvard Dataverse	doi:10.7910/DVN/GPXYGO	http://dx.doi.org/10.7910/DVN/GPXYGO	MARK1
Human Kinase Plate 8	High-content image acquisition	Opera LX plate reader microscope	PerkinElmer	High-content analysis	Human Kinase Plate 8_MARK3	doi:10.7910/DVN/GPXYGO	Harvard Dataverse	doi:10.7910/DVN/GPXYGO	http://dx.doi.org/10.7910/DVN/GPXYGO	MARK3
Human Kinase Plate 8	High-content image acquisition	Opera LX plate reader microscope	PerkinElmer	High-content analysis	Human Kinase Plate 8_MATK	doi:10.7910/DVN/GPXYGO	Harvard Dataverse	doi:10.7910/DVN/GPXYGO	http://dx.doi.org/10.7910/DVN/GPXYGO	MATK
Human Kinase Plate 8	High-content image acquisition	Opera LX plate reader microscope	PerkinElmer	High-content analysis	Human Kinase Plate 8_MAP3K1	doi:10.7910/DVN/GPXYGO	Harvard Dataverse	doi:10.7910/DVN/GPXYGO	http://dx.doi.org/10.7910/DVN/GPXYGO	MAP3K1
Human Kinase Plate 8	High-content image acquisition	Opera LX plate reader microscope	PerkinElmer	High-content analysis	Human Kinase Plate 8_MAP3K3	doi:10.7910/DVN/GPXYGO	Harvard Dataverse	doi:10.7910/DVN/GPXYGO	http://dx.doi.org/10.7910/DVN/GPXYGO	MAP3K3
Human Kinase Plate 8	High-content image acquisition	Opera LX plate reader microscope	PerkinElmer	High-content analysis	Human Kinase Plate 8_MAP3K4	doi:10.7910/DVN/GPXYGO	Harvard Dataverse	doi:10.7910/DVN/GPXYGO	http://dx.doi.org/10.7910/DVN/GPXYGO	MAP3K4
Human Kinase Plate 8	High-content image acquisition	Opera LX plate reader microscope	PerkinElmer	High-content analysis	Human Kinase Plate 8_MAP3K5	doi:10.7910/DVN/GPXYGO	Harvard Dataverse	doi:10.7910/DVN/GPXYGO	http://dx.doi.org/10.7910/DVN/GPXYGO	MAP3K5
Human Kinase Plate 8	High-content image acquisition	Opera LX plate reader microscope	PerkinElmer	High-content analysis	Human Kinase Plate 8_MET	doi:10.7910/DVN/GPXYGO	Harvard Dataverse	doi:10.7910/DVN/GPXYGO	http://dx.doi.org/10.7910/DVN/GPXYGO	MET
Human Kinase Plate 8	High-content image acquisition	Opera LX plate reader microscope	PerkinElmer	High-content analysis	Human Kinase Plate 8_MIP	doi:10.7910/DVN/GPXYGO	Harvard Dataverse	doi:10.7910/DVN/GPXYGO	http://dx.doi.org/10.7910/DVN/GPXYGO	MIP
Human Kinase Plate 8	High-content image acquisition	Opera LX plate reader microscope	PerkinElmer	High-content analysis	Human Kinase Plate 8_MAP3K9	doi:10.7910/DVN/GPXYGO	Harvard Dataverse	doi:10.7910/DVN/GPXYGO	http://dx.doi.org/10.7910/DVN/GPXYGO	MAP3K9
Human Kinase Plate 8	High-content image acquisition	Opera LX plate reader microscope	PerkinElmer	High-content analysis	Human Kinase Plate 8_MAP3K10	doi:10.7910/DVN/GPXYGO	Harvard Dataverse	doi:10.7910/DVN/GPXYGO	http://dx.doi.org/10.7910/DVN/GPXYGO	MAP3K10
Human Kinase Plate 8	High-content image acquisition	Opera LX plate reader microscope	PerkinElmer	High-content analysis	Human Kinase Plate 8_MAP3K11	doi:10.7910/DVN/GPXYGO	Harvard Dataverse	doi:10.7910/DVN/GPXYGO	http://dx.doi.org/10.7910/DVN/GPXYGO	MAP3K11
Human Kinase Plate 8	High-content image acquisition	Opera LX plate reader microscope	PerkinElmer	High-content analysis	Human Kinase Plate 8_MOS	doi:10.7910/DVN/GPXYGO	Harvard Dataverse	doi:10.7910/DVN/GPXYGO	http://dx.doi.org/10.7910/DVN/GPXYGO	MOS
Human Kinase Plate 8	High-content image acquisition	Opera LX plate reader microscope	PerkinElmer	High-content analysis	Human Kinase Plate 8_MPP1	doi:10.7910/DVN/GPXYGO	Harvard Dataverse	doi:10.7910/DVN/GPXYGO	http://dx.doi.org/10.7910/DVN/GPXYGO	MPP1
Human Kinase Plate 8	High-content image acquisition	Opera LX plate reader microscope	PerkinElmer	High-content analysis	Human Kinase Plate 8_MPP2	doi:10.7910/DVN/GPXYGO	Harvard Dataverse	doi:10.7910/DVN/GPXYGO	http://dx.doi.org/10.7910/DVN/GPXYGO	MPP2
Human Kinase Plate 8	High-content image acquisition	Opera LX plate reader microscope	PerkinElmer	High-content analysis	Human Kinase Plate 8_MPP3	doi:10.7910/DVN/GPXYGO	Harvard Dataverse	doi:10.7910/DVN/GPXYGO	http://dx.doi.org/10.7910/DVN/GPXYGO	MPP3
Human Kinase Plate 8	High-content image acquisition	Opera LX plate reader microscope	PerkinElmer	High-content analysis	Human Kinase Plate 8_ABCC1	doi:10.7910/DVN/GPXYGO	Harvard Dataverse	doi:10.7910/DVN/GPXYGO	http://dx.doi.org/10.7910/DVN/GPXYGO	ABCC1
Human Kinase Plate 8	High-content image acquisition	Opera LX plate reader microscope	PerkinElmer	High-content analysis	Human Kinase Plate 8_MST1R	doi:10.7910/DVN/GPXYGO	Harvard Dataverse	doi:10.7910/DVN/GPXYGO	http://dx.doi.org/10.7910/DVN/GPXYGO	MST1R
Human Kinase Plate 8	High-content image acquisition	Opera LX plate reader microscope	PerkinElmer	High-content analysis	Human Kinase Plate 8_MUSK	doi:10.7910/DVN/GPXYGO	Harvard Dataverse	doi:10.7910/DVN/GPXYGO	http://dx.doi.org/10.7910/DVN/GPXYGO	MUSK
Human Kinase Plate 8	High-content image acquisition	Opera LX plate reader microscope	PerkinElmer	High-content analysis	Human Kinase Plate 8_MVK	doi:10.7910/DVN/GPXYGO	Harvard Dataverse	doi:10.7910/DVN/GPXYGO	http://dx.doi.org/10.7910/DVN/GPXYGO	MVK
Human Kinase Plate 8	High-content image acquisition	Opera LX plate reader microscope	PerkinElmer	High-content analysis	Human Kinase Plate 8_MYLK	doi:10.7910/DVN/GPXYGO	Harvard Dataverse	doi:10.7910/DVN/GPXYGO	http://dx.doi.org/10.7910/DVN/GPXYGO	MYLK
Human Kinase Plate 8	High-content image acquisition	Opera LX plate reader microscope	PerkinElmer	High-content analysis	Human Kinase Plate 8_NDUFA10	doi:10.7910/DVN/GPXYGO	Harvard Dataverse	doi:10.7910/DVN/GPXYGO	http://dx.doi.org/10.7910/DVN/GPXYGO	NDUFA10
Human Kinase Plate 8	High-content image acquisition	Opera LX plate reader microscope	PerkinElmer	High-content analysis	Human Kinase Plate 8_NEK1	doi:10.7910/DVN/GPXYGO	Harvard Dataverse	doi:10.7910/DVN/GPXYGO	http://dx.doi.org/10.7910/DVN/GPXYGO	NEK1
Human Kinase Plate 8	High-content image acquisition	Opera LX plate reader microscope	PerkinElmer	High-content analysis	Human Kinase Plate 8_NEK2	doi:10.7910/DVN/GPXYGO	Harvard Dataverse	doi:10.7910/DVN/GPXYGO	http://dx.doi.org/10.7910/DVN/GPXYGO	NEK2
Human Kinase Plate 8	High-content image acquisition	Opera LX plate reader microscope	PerkinElmer	High-content analysis	Human Kinase Plate 8_NEK3	doi:10.7910/DVN/GPXYGO	Harvard Dataverse	doi:10.7910/DVN/GPXYGO	http://dx.doi.org/10.7910/DVN/GPXYGO	NEK3
Human Kinase Plate 8	High-content image acquisition	Opera LX plate reader microscope	PerkinElmer	High-content analysis	Human Kinase Plate 8_NME1	doi:10.7910/DVN/GPXYGO	Harvard Dataverse	doi:10.7910/DVN/GPXYGO	http://dx.doi.org/10.7910/DVN/GPXYGO	NME1
Human Kinase Plate 8	High-content image acquisition	Opera LX plate reader microscope	PerkinElmer	High-content analysis	Human Kinase Plate 8_NME3	doi:10.7910/DVN/GPXYGO	Harvard Dataverse	doi:10.7910/DVN/GPXYGO	http://dx.doi.org/10.7910/DVN/GPXYGO	NME3
Human Kinase Plate 8	High-content image acquisition	Opera LX plate reader microscope	PerkinElmer	High-content analysis	Human Kinase Plate 8_NME4	doi:10.7910/DVN/GPXYGO	Harvard Dataverse	doi:10.7910/DVN/GPXYGO	http://dx.doi.org/10.7910/DVN/GPXYGO	NME4
Human Kinase Plate 8	High-content image acquisition	Opera LX plate reader microscope	PerkinElmer	High-content analysis	Human Kinase Plate 8_NPR1	doi:10.7910/DVN/GPXYGO	Harvard Dataverse	doi:10.7910/DVN/GPXYGO	http://dx.doi.org/10.7910/DVN/GPXYGO	NPR1
Human Kinase Plate 8	High-content image acquisition	Opera LX plate reader microscope	PerkinElmer	High-content analysis	Human Kinase Plate 8_NPR2	doi:10.7910/DVN/GPXYGO	Harvard Dataverse	doi:10.7910/DVN/GPXYGO	http://dx.doi.org/10.7910/DVN/GPXYGO	NPR2
Human Kinase Plate 8	High-content image acquisition	Opera LX plate reader microscope	PerkinElmer	High-content analysis	Human Kinase Plate 8_NTRK1	doi:10.7910/DVN/GPXYGO	Harvard Dataverse	doi:10.7910/DVN/GPXYGO	http://dx.doi.org/10.7910/DVN/GPXYGO	NTRK1
Human Kinase Plate 8	High-content image acquisition	Opera LX plate reader microscope	PerkinElmer	High-content analysis	Human Kinase Plate 8_NTRK2	doi:10.7910/DVN/GPXYGO	Harvard Dataverse	doi:10.7910/DVN/GPXYGO	http://dx.doi.org/10.7910/DVN/GPXYGO	NTRK2
Human Kinase Plate 8	High-content image acquisition	Opera LX plate reader microscope	PerkinElmer	High-content analysis	Human Kinase Plate 8_NTRK3	doi:10.7910/DVN/GPXYGO	Harvard Dataverse	doi:10.7910/DVN/GPXYGO	http://dx.doi.org/10.7910/DVN/GPXYGO	NTRK3
Human Kinase Plate 8	High-content image acquisition	Opera LX plate reader microscope	PerkinElmer	High-content analysis	Human Kinase Plate 8_ROR1	doi:10.7910/DVN/GPXYGO	Harvard Dataverse	doi:10.7910/DVN/GPXYGO	http://dx.doi.org/10.7910/DVN/GPXYGO	ROR1
Human Kinase Plate 8	High-content image acquisition	Opera LX plate reader microscope	PerkinElmer	High-content analysis	Human Kinase Plate 8_ROR2	doi:10.7910/DVN/GPXYGO	Harvard Dataverse	doi:10.7910/DVN/GPXYGO	http://dx.doi.org/10.7910/DVN/GPXYGO	ROR2
Human Kinase Plate 8	High-content image acquisition	Opera LX plate reader microscope	PerkinElmer	High-content analysis	Human Kinase Plate 8_DDR2	doi:10.7910/DVN/GPXYGO	Harvard Dataverse	doi:10.7910/DVN/GPXYGO	http://dx.doi.org/10.7910/DVN/GPXYGO	DDR2
Human Kinase Plate 8	High-content image acquisition	Opera LX plate reader microscope	PerkinElmer	High-content analysis	Human Kinase Plate 8_PAK1	doi:10.7910/DVN/GPXYGO	Harvard Dataverse	doi:10.7910/DVN/GPXYGO	http://dx.doi.org/10.7910/DVN/GPXYGO	PAK1
Human Kinase Plate 8	High-content image acquisition	Opera LX plate reader microscope	PerkinElmer	High-content analysis	Human Kinase Plate 8_PAK2	doi:10.7910/DVN/GPXYGO	Harvard Dataverse	doi:10.7910/DVN/GPXYGO	http://dx.doi.org/10.7910/DVN/GPXYGO	PAK2
Human Kinase Plate 8	High-content image acquisition	Opera LX plate reader microscope	PerkinElmer	High-content analysis	Human Kinase Plate 8_PAK3	doi:10.7910/DVN/GPXYGO	Harvard Dataverse	doi:10.7910/DVN/GPXYGO	http://dx.doi.org/10.7910/DVN/GPXYGO	PAK3
Human Kinase Plate 8	High-content image acquisition	Opera LX plate reader microscope	PerkinElmer	High-content analysis	Human Kinase Plate 8_PCK1	doi:10.7910/DVN/GPXYGO	Harvard Dataverse	doi:10.7910/DVN/GPXYGO	http://dx.doi.org/10.7910/DVN/GPXYGO	PCK1
Human Kinase Plate 8	High-content image acquisition	Opera LX plate reader microscope	PerkinElmer	High-content analysis	Human Kinase Plate 8_PCK2	doi:10.7910/DVN/GPXYGO	Harvard Dataverse	doi:10.7910/DVN/GPXYGO	http://dx.doi.org/10.7910/DVN/GPXYGO	PCK2
Human Kinase Plate 8	High-content image acquisition	Opera LX plate reader microscope	PerkinElmer	High-content analysis	Human Kinase Plate 8_PCTK1	doi:10.7910/DVN/GPXYGO	Harvard Dataverse	doi:10.7910/DVN/GPXYGO	http://dx.doi.org/10.7910/DVN/GPXYGO	PCTK1
Human Kinase Plate 8	High-content image acquisition	Opera LX plate reader microscope	PerkinElmer	High-content analysis	Human Kinase Plate 8_PCTK2	doi:10.7910/DVN/GPXYGO	Harvard Dataverse	doi:10.7910/DVN/GPXYGO	http://dx.doi.org/10.7910/DVN/GPXYGO	PCTK2
Human Kinase Plate 8	High-content image acquisition	Opera LX plate reader microscope	PerkinElmer	High-content analysis	Human Kinase Plate 8_PCTK3	doi:10.7910/DVN/GPXYGO	Harvard Dataverse	doi:10.7910/DVN/GPXYGO	http://dx.doi.org/10.7910/DVN/GPXYGO	PCTK3
Human Kinase Plate 8	High-content image acquisition	Opera LX plate reader microscope	PerkinElmer	High-content analysis	Human Kinase Plate 8_PDGFRA	doi:10.7910/DVN/GPXYGO	Harvard Dataverse	doi:10.7910/DVN/GPXYGO	http://dx.doi.org/10.7910/DVN/GPXYGO	PDGFRA
Human Kinase Plate 9	High-content image acquisition	Opera LX plate reader microscope	PerkinElmer	High-content analysis	Human Kinase Plate 9_GUCY2F	doi:10.7910/DVN/GPXYGO	Harvard Dataverse	doi:10.7910/DVN/GPXYGO	http://dx.doi.org/10.7910/DVN/GPXYGO	GUCY2F
Human Kinase Plate 9	High-content image acquisition	Opera LX plate reader microscope	PerkinElmer	High-content analysis	Human Kinase Plate 9_GUK1	doi:10.7910/DVN/GPXYGO	Harvard Dataverse	doi:10.7910/DVN/GPXYGO	http://dx.doi.org/10.7910/DVN/GPXYGO	GUK1
Human Kinase Plate 9	High-content image acquisition	Opera LX plate reader microscope	PerkinElmer	High-content analysis	Human Kinase Plate 9_GUCY2D	doi:10.7910/DVN/GPXYGO	Harvard Dataverse	doi:10.7910/DVN/GPXYGO	http://dx.doi.org/10.7910/DVN/GPXYGO	GUCY2D
Human Kinase Plate 9	High-content image acquisition	Opera LX plate reader microscope	PerkinElmer	High-content analysis	Human Kinase Plate 9_HCK	doi:10.7910/DVN/GPXYGO	Harvard Dataverse	doi:10.7910/DVN/GPXYGO	http://dx.doi.org/10.7910/DVN/GPXYGO	HCK
Human Kinase Plate 9	High-content image acquisition	Opera LX plate reader microscope	PerkinElmer	High-content analysis	Human Kinase Plate 9_HK1	doi:10.7910/DVN/GPXYGO	Harvard Dataverse	doi:10.7910/DVN/GPXYGO	http://dx.doi.org/10.7910/DVN/GPXYGO	HK1
Human Kinase Plate 9	High-content image acquisition	Opera LX plate reader microscope	PerkinElmer	High-content analysis	Human Kinase Plate 9_HK2	doi:10.7910/DVN/GPXYGO	Harvard Dataverse	doi:10.7910/DVN/GPXYGO	http://dx.doi.org/10.7910/DVN/GPXYGO	HK2
Human Kinase Plate 9	High-content image acquisition	Opera LX plate reader microscope	PerkinElmer	High-content analysis	Human Kinase Plate 9_HK3	doi:10.7910/DVN/GPXYGO	Harvard Dataverse	doi:10.7910/DVN/GPXYGO	http://dx.doi.org/10.7910/DVN/GPXYGO	HK3
Human Kinase Plate 9	High-content image acquisition	Opera LX plate reader microscope	PerkinElmer	High-content analysis	Human Kinase Plate 9_IGF1R	doi:10.7910/DVN/GPXYGO	Harvard Dataverse	doi:10.7910/DVN/GPXYGO	http://dx.doi.org/10.7910/DVN/GPXYGO	IGF1R
Human Kinase Plate 9	High-content image acquisition	Opera LX plate reader microscope	PerkinElmer	High-content analysis	Human Kinase Plate 9_IKBKB	doi:10.7910/DVN/GPXYGO	Harvard Dataverse	doi:10.7910/DVN/GPXYGO	http://dx.doi.org/10.7910/DVN/GPXYGO	IKBKB
Human Kinase Plate 9	High-content image acquisition	Opera LX plate reader microscope	PerkinElmer	High-content analysis	Human Kinase Plate 9_ILK	doi:10.7910/DVN/GPXYGO	Harvard Dataverse	doi:10.7910/DVN/GPXYGO	http://dx.doi.org/10.7910/DVN/GPXYGO	ILK
Human Kinase Plate 9	High-content image acquisition	Opera LX plate reader microscope	PerkinElmer	High-content analysis	Human Kinase Plate 9_INSR	doi:10.7910/DVN/GPXYGO	Harvard Dataverse	doi:10.7910/DVN/GPXYGO	http://dx.doi.org/10.7910/DVN/GPXYGO	INSR
Human Kinase Plate 9	High-content image acquisition	Opera LX plate reader microscope	PerkinElmer	High-content analysis	Human Kinase Plate 9_INSRR	doi:10.7910/DVN/GPXYGO	Harvard Dataverse	doi:10.7910/DVN/GPXYGO	http://dx.doi.org/10.7910/DVN/GPXYGO	INSRR
Human Kinase Plate 9	High-content image acquisition	Opera LX plate reader microscope	PerkinElmer	High-content analysis	Human Kinase Plate 9_IRAK1	doi:10.7910/DVN/GPXYGO	Harvard Dataverse	doi:10.7910/DVN/GPXYGO	http://dx.doi.org/10.7910/DVN/GPXYGO	IRAK1
Human Kinase Plate 9	High-content image acquisition	Opera LX plate reader microscope	PerkinElmer	High-content analysis	Human Kinase Plate 9_IRAK2	doi:10.7910/DVN/GPXYGO	Harvard Dataverse	doi:10.7910/DVN/GPXYGO	http://dx.doi.org/10.7910/DVN/GPXYGO	IRAK2
Human Kinase Plate 9	High-content image acquisition	Opera LX plate reader microscope	PerkinElmer	High-content analysis	Human Kinase Plate 9_ITK	doi:10.7910/DVN/GPXYGO	Harvard Dataverse	doi:10.7910/DVN/GPXYGO	http://dx.doi.org/10.7910/DVN/GPXYGO	ITK
Human Kinase Plate 9	High-content image acquisition	Opera LX plate reader microscope	PerkinElmer	High-content analysis	Human Kinase Plate 9_ITPK1	doi:10.7910/DVN/GPXYGO	Harvard Dataverse	doi:10.7910/DVN/GPXYGO	http://dx.doi.org/10.7910/DVN/GPXYGO	ITPK1
Human Kinase Plate 9	High-content image acquisition	Opera LX plate reader microscope	PerkinElmer	High-content analysis	Human Kinase Plate 9_ITPKA	doi:10.7910/DVN/GPXYGO	Harvard Dataverse	doi:10.7910/DVN/GPXYGO	http://dx.doi.org/10.7910/DVN/GPXYGO	ITPKA
Human Kinase Plate 9	High-content image acquisition	Opera LX plate reader microscope	PerkinElmer	High-content analysis	Human Kinase Plate 9_ITPKB	doi:10.7910/DVN/GPXYGO	Harvard Dataverse	doi:10.7910/DVN/GPXYGO	http://dx.doi.org/10.7910/DVN/GPXYGO	ITPKB
Human Kinase Plate 9	High-content image acquisition	Opera LX plate reader microscope	PerkinElmer	High-content analysis	Human Kinase Plate 9_JAK1	doi:10.7910/DVN/GPXYGO	Harvard Dataverse	doi:10.7910/DVN/GPXYGO	http://dx.doi.org/10.7910/DVN/GPXYGO	JAK1
Human Kinase Plate 9	High-content image acquisition	Opera LX plate reader microscope	PerkinElmer	High-content analysis	Human Kinase Plate 9_JAK2	doi:10.7910/DVN/GPXYGO	Harvard Dataverse	doi:10.7910/DVN/GPXYGO	http://dx.doi.org/10.7910/DVN/GPXYGO	JAK2
Human Kinase Plate 9	High-content image acquisition	Opera LX plate reader microscope	PerkinElmer	High-content analysis	Human Kinase Plate 9_JAK3	doi:10.7910/DVN/GPXYGO	Harvard Dataverse	doi:10.7910/DVN/GPXYGO	http://dx.doi.org/10.7910/DVN/GPXYGO	JAK3
Human Kinase Plate 9	High-content image acquisition	Opera LX plate reader microscope	PerkinElmer	High-content analysis	Human Kinase Plate 9_KDR	doi:10.7910/DVN/GPXYGO	Harvard Dataverse	doi:10.7910/DVN/GPXYGO	http://dx.doi.org/10.7910/DVN/GPXYGO	KDR
Human Kinase Plate 9	High-content image acquisition	Opera LX plate reader microscope	PerkinElmer	High-content analysis	Human Kinase Plate 9_KHK	doi:10.7910/DVN/GPXYGO	Harvard Dataverse	doi:10.7910/DVN/GPXYGO	http://dx.doi.org/10.7910/DVN/GPXYGO	KHK
Human Kinase Plate 9	High-content image acquisition	Opera LX plate reader microscope	PerkinElmer	High-content analysis	Human Kinase Plate 9_KIT	doi:10.7910/DVN/GPXYGO	Harvard Dataverse	doi:10.7910/DVN/GPXYGO	http://dx.doi.org/10.7910/DVN/GPXYGO	KIT
Human Kinase Plate 9	High-content image acquisition	Opera LX plate reader microscope	PerkinElmer	High-content analysis	Human Kinase Plate 9_LCK	doi:10.7910/DVN/GPXYGO	Harvard Dataverse	doi:10.7910/DVN/GPXYGO	http://dx.doi.org/10.7910/DVN/GPXYGO	LCK
Human Kinase Plate 9	High-content image acquisition	Opera LX plate reader microscope	PerkinElmer	High-content analysis	Human Kinase Plate 9_LIMK1	doi:10.7910/DVN/GPXYGO	Harvard Dataverse	doi:10.7910/DVN/GPXYGO	http://dx.doi.org/10.7910/DVN/GPXYGO	LIMK1
Human Kinase Plate 9	High-content image acquisition	Opera LX plate reader microscope	PerkinElmer	High-content analysis	Human Kinase Plate 9_LIMK2	doi:10.7910/DVN/GPXYGO	Harvard Dataverse	doi:10.7910/DVN/GPXYGO	http://dx.doi.org/10.7910/DVN/GPXYGO	LIMK2
Human Kinase Plate 9	High-content image acquisition	Opera LX plate reader microscope	PerkinElmer	High-content analysis	Human Kinase Plate 9_LTK	doi:10.7910/DVN/GPXYGO	Harvard Dataverse	doi:10.7910/DVN/GPXYGO	http://dx.doi.org/10.7910/DVN/GPXYGO	LTK
Human Kinase Plate 9	High-content image acquisition	Opera LX plate reader microscope	PerkinElmer	High-content analysis	Human Kinase Plate 9_LYN	doi:10.7910/DVN/GPXYGO	Harvard Dataverse	doi:10.7910/DVN/GPXYGO	http://dx.doi.org/10.7910/DVN/GPXYGO	LYN
Human Kinase Plate 9	High-content image acquisition	Opera LX plate reader microscope	PerkinElmer	High-content analysis	Human Kinase Plate 9_MAK	doi:10.7910/DVN/GPXYGO	Harvard Dataverse	doi:10.7910/DVN/GPXYGO	http://dx.doi.org/10.7910/DVN/GPXYGO	MAK
Human Kinase Plate 9	High-content image acquisition	Opera LX plate reader microscope	PerkinElmer	High-content analysis	Human Kinase Plate 9_MARK1	doi:10.7910/DVN/GPXYGO	Harvard Dataverse	doi:10.7910/DVN/GPXYGO	http://dx.doi.org/10.7910/DVN/GPXYGO	MARK1
Human Kinase Plate 9	High-content image acquisition	Opera LX plate reader microscope	PerkinElmer	High-content analysis	Human Kinase Plate 9_MARK3	doi:10.7910/DVN/GPXYGO	Harvard Dataverse	doi:10.7910/DVN/GPXYGO	http://dx.doi.org/10.7910/DVN/GPXYGO	MARK3
Human Kinase Plate 9	High-content image acquisition	Opera LX plate reader microscope	PerkinElmer	High-content analysis	Human Kinase Plate 9_MATK	doi:10.7910/DVN/GPXYGO	Harvard Dataverse	doi:10.7910/DVN/GPXYGO	http://dx.doi.org/10.7910/DVN/GPXYGO	MATK
Human Kinase Plate 9	High-content image acquisition	Opera LX plate reader microscope	PerkinElmer	High-content analysis	Human Kinase Plate 9_MAP3K1	doi:10.7910/DVN/GPXYGO	Harvard Dataverse	doi:10.7910/DVN/GPXYGO	http://dx.doi.org/10.7910/DVN/GPXYGO	MAP3K1
Human Kinase Plate 9	High-content image acquisition	Opera LX plate reader microscope	PerkinElmer	High-content analysis	Human Kinase Plate 9_MAP3K3	doi:10.7910/DVN/GPXYGO	Harvard Dataverse	doi:10.7910/DVN/GPXYGO	http://dx.doi.org/10.7910/DVN/GPXYGO	MAP3K3
Human Kinase Plate 9	High-content image acquisition	Opera LX plate reader microscope	PerkinElmer	High-content analysis	Human Kinase Plate 9_MAP3K4	doi:10.7910/DVN/GPXYGO	Harvard Dataverse	doi:10.7910/DVN/GPXYGO	http://dx.doi.org/10.7910/DVN/GPXYGO	MAP3K4
Human Kinase Plate 9	High-content image acquisition	Opera LX plate reader microscope	PerkinElmer	High-content analysis	Human Kinase Plate 9_MAP3K5	doi:10.7910/DVN/GPXYGO	Harvard Dataverse	doi:10.7910/DVN/GPXYGO	http://dx.doi.org/10.7910/DVN/GPXYGO	MAP3K5
Human Kinase Plate 9	High-content image acquisition	Opera LX plate reader microscope	PerkinElmer	High-content analysis	Human Kinase Plate 9_MET	doi:10.7910/DVN/GPXYGO	Harvard Dataverse	doi:10.7910/DVN/GPXYGO	http://dx.doi.org/10.7910/DVN/GPXYGO	MET
Human Kinase Plate 9	High-content image acquisition	Opera LX plate reader microscope	PerkinElmer	High-content analysis	Human Kinase Plate 9_MIP	doi:10.7910/DVN/GPXYGO	Harvard Dataverse	doi:10.7910/DVN/GPXYGO	http://dx.doi.org/10.7910/DVN/GPXYGO	MIP
Human Kinase Plate 9	High-content image acquisition	Opera LX plate reader microscope	PerkinElmer	High-content analysis	Human Kinase Plate 9_MAP3K9	doi:10.7910/DVN/GPXYGO	Harvard Dataverse	doi:10.7910/DVN/GPXYGO	http://dx.doi.org/10.7910/DVN/GPXYGO	MAP3K9
Human Kinase Plate 9	High-content image acquisition	Opera LX plate reader microscope	PerkinElmer	High-content analysis	Human Kinase Plate 9_MAP3K10	doi:10.7910/DVN/GPXYGO	Harvard Dataverse	doi:10.7910/DVN/GPXYGO	http://dx.doi.org/10.7910/DVN/GPXYGO	MAP3K10
Human Kinase Plate 9	High-content image acquisition	Opera LX plate reader microscope	PerkinElmer	High-content analysis	Human Kinase Plate 9_MAP3K11	doi:10.7910/DVN/GPXYGO	Harvard Dataverse	doi:10.7910/DVN/GPXYGO	http://dx.doi.org/10.7910/DVN/GPXYGO	MAP3K11
Human Kinase Plate 9	High-content image acquisition	Opera LX plate reader microscope	PerkinElmer	High-content analysis	Human Kinase Plate 9_MOS	doi:10.7910/DVN/GPXYGO	Harvard Dataverse	doi:10.7910/DVN/GPXYGO	http://dx.doi.org/10.7910/DVN/GPXYGO	MOS
Human Kinase Plate 9	High-content image acquisition	Opera LX plate reader microscope	PerkinElmer	High-content analysis	Human Kinase Plate 9_MPP1	doi:10.7910/DVN/GPXYGO	Harvard Dataverse	doi:10.7910/DVN/GPXYGO	http://dx.doi.org/10.7910/DVN/GPXYGO	MPP1
Human Kinase Plate 9	High-content image acquisition	Opera LX plate reader microscope	PerkinElmer	High-content analysis	Human Kinase Plate 9_MPP2	doi:10.7910/DVN/GPXYGO	Harvard Dataverse	doi:10.7910/DVN/GPXYGO	http://dx.doi.org/10.7910/DVN/GPXYGO	MPP2
Human Kinase Plate 9	High-content image acquisition	Opera LX plate reader microscope	PerkinElmer	High-content analysis	Human Kinase Plate 9_MPP3	doi:10.7910/DVN/GPXYGO	Harvard Dataverse	doi:10.7910/DVN/GPXYGO	http://dx.doi.org/10.7910/DVN/GPXYGO	MPP3
Human Kinase Plate 9	High-content image acquisition	Opera LX plate reader microscope	PerkinElmer	High-content analysis	Human Kinase Plate 9_ABCC1	doi:10.7910/DVN/GPXYGO	Harvard Dataverse	doi:10.7910/DVN/GPXYGO	http://dx.doi.org/10.7910/DVN/GPXYGO	ABCC1
Human Kinase Plate 9	High-content image acquisition	Opera LX plate reader microscope	PerkinElmer	High-content analysis	Human Kinase Plate 9_MST1R	doi:10.7910/DVN/GPXYGO	Harvard Dataverse	doi:10.7910/DVN/GPXYGO	http://dx.doi.org/10.7910/DVN/GPXYGO	MST1R
Human Kinase Plate 9	High-content image acquisition	Opera LX plate reader microscope	PerkinElmer	High-content analysis	Human Kinase Plate 9_MUSK	doi:10.7910/DVN/GPXYGO	Harvard Dataverse	doi:10.7910/DVN/GPXYGO	http://dx.doi.org/10.7910/DVN/GPXYGO	MUSK
Human Kinase Plate 9	High-content image acquisition	Opera LX plate reader microscope	PerkinElmer	High-content analysis	Human Kinase Plate 9_MVK	doi:10.7910/DVN/GPXYGO	Harvard Dataverse	doi:10.7910/DVN/GPXYGO	http://dx.doi.org/10.7910/DVN/GPXYGO	MVK
Human Kinase Plate 9	High-content image acquisition	Opera LX plate reader microscope	PerkinElmer	High-content analysis	Human Kinase Plate 9_MYLK	doi:10.7910/DVN/GPXYGO	Harvard Dataverse	doi:10.7910/DVN/GPXYGO	http://dx.doi.org/10.7910/DVN/GPXYGO	MYLK
Human Kinase Plate 9	High-content image acquisition	Opera LX plate reader microscope	PerkinElmer	High-content analysis	Human Kinase Plate 9_NDUFA10	doi:10.7910/DVN/GPXYGO	Harvard Dataverse	doi:10.7910/DVN/GPXYGO	http://dx.doi.org/10.7910/DVN/GPXYGO	NDUFA10
Human Kinase Plate 9	High-content image acquisition	Opera LX plate reader microscope	PerkinElmer	High-content analysis	Human Kinase Plate 9_NEK1	doi:10.7910/DVN/GPXYGO	Harvard Dataverse	doi:10.7910/DVN/GPXYGO	http://dx.doi.org/10.7910/DVN/GPXYGO	NEK1
Human Kinase Plate 9	High-content image acquisition	Opera LX plate reader microscope	PerkinElmer	High-content analysis	Human Kinase Plate 9_NEK2	doi:10.7910/DVN/GPXYGO	Harvard Dataverse	doi:10.7910/DVN/GPXYGO	http://dx.doi.org/10.7910/DVN/GPXYGO	NEK2
Human Kinase Plate 9	High-content image acquisition	Opera LX plate reader microscope	PerkinElmer	High-content analysis	Human Kinase Plate 9_NEK3	doi:10.7910/DVN/GPXYGO	Harvard Dataverse	doi:10.7910/DVN/GPXYGO	http://dx.doi.org/10.7910/DVN/GPXYGO	NEK3
Human Kinase Plate 9	High-content image acquisition	Opera LX plate reader microscope	PerkinElmer	High-content analysis	Human Kinase Plate 9_NME1	doi:10.7910/DVN/GPXYGO	Harvard Dataverse	doi:10.7910/DVN/GPXYGO	http://dx.doi.org/10.7910/DVN/GPXYGO	NME1
Human Kinase Plate 9	High-content image acquisition	Opera LX plate reader microscope	PerkinElmer	High-content analysis	Human Kinase Plate 9_NME3	doi:10.7910/DVN/GPXYGO	Harvard Dataverse	doi:10.7910/DVN/GPXYGO	http://dx.doi.org/10.7910/DVN/GPXYGO	NME3
Human Kinase Plate 9	High-content image acquisition	Opera LX plate reader microscope	PerkinElmer	High-content analysis	Human Kinase Plate 9_NME4	doi:10.7910/DVN/GPXYGO	Harvard Dataverse	doi:10.7910/DVN/GPXYGO	http://dx.doi.org/10.7910/DVN/GPXYGO	NME4
Human Kinase Plate 9	High-content image acquisition	Opera LX plate reader microscope	PerkinElmer	High-content analysis	Human Kinase Plate 9_NPR1	doi:10.7910/DVN/GPXYGO	Harvard Dataverse	doi:10.7910/DVN/GPXYGO	http://dx.doi.org/10.7910/DVN/GPXYGO	NPR1
Human Kinase Plate 9	High-content image acquisition	Opera LX plate reader microscope	PerkinElmer	High-content analysis	Human Kinase Plate 9_NPR2	doi:10.7910/DVN/GPXYGO	Harvard Dataverse	doi:10.7910/DVN/GPXYGO	http://dx.doi.org/10.7910/DVN/GPXYGO	NPR2
Human Kinase Plate 9	High-content image acquisition	Opera LX plate reader microscope	PerkinElmer	High-content analysis	Human Kinase Plate 9_NTRK1	doi:10.7910/DVN/GPXYGO	Harvard Dataverse	doi:10.7910/DVN/GPXYGO	http://dx.doi.org/10.7910/DVN/GPXYGO	NTRK1
Human Kinase Plate 9	High-content image acquisition	Opera LX plate reader microscope	PerkinElmer	High-content analysis	Human Kinase Plate 9_NTRK2	doi:10.7910/DVN/GPXYGO	Harvard Dataverse	doi:10.7910/DVN/GPXYGO	http://dx.doi.org/10.7910/DVN/GPXYGO	NTRK2
Human Kinase Plate 9	High-content image acquisition	Opera LX plate reader microscope	PerkinElmer	High-content analysis	Human Kinase Plate 9_NTRK3	doi:10.7910/DVN/GPXYGO	Harvard Dataverse	doi:10.7910/DVN/GPXYGO	http://dx.doi.org/10.7910/DVN/GPXYGO	NTRK3
Human Kinase Plate 9	High-content image acquisition	Opera LX plate reader microscope	PerkinElmer	High-content analysis	Human Kinase Plate 9_ROR1	doi:10.7910/DVN/GPXYGO	Harvard Dataverse	doi:10.7910/DVN/GPXYGO	http://dx.doi.org/10.7910/DVN/GPXYGO	ROR1
Human Kinase Plate 9	High-content image acquisition	Opera LX plate reader microscope	PerkinElmer	High-content analysis	Human Kinase Plate 9_ROR2	doi:10.7910/DVN/GPXYGO	Harvard Dataverse	doi:10.7910/DVN/GPXYGO	http://dx.doi.org/10.7910/DVN/GPXYGO	ROR2
Human Kinase Plate 9	High-content image acquisition	Opera LX plate reader microscope	PerkinElmer	High-content analysis	Human Kinase Plate 9_DDR2	doi:10.7910/DVN/GPXYGO	Harvard Dataverse	doi:10.7910/DVN/GPXYGO	http://dx.doi.org/10.7910/DVN/GPXYGO	DDR2
Human Kinase Plate 9	High-content image acquisition	Opera LX plate reader microscope	PerkinElmer	High-content analysis	Human Kinase Plate 9_PAK1	doi:10.7910/DVN/GPXYGO	Harvard Dataverse	doi:10.7910/DVN/GPXYGO	http://dx.doi.org/10.7910/DVN/GPXYGO	PAK1
Human Kinase Plate 9	High-content image acquisition	Opera LX plate reader microscope	PerkinElmer	High-content analysis	Human Kinase Plate 9_PAK2	doi:10.7910/DVN/GPXYGO	Harvard Dataverse	doi:10.7910/DVN/GPXYGO	http://dx.doi.org/10.7910/DVN/GPXYGO	PAK2
Human Kinase Plate 9	High-content image acquisition	Opera LX plate reader microscope	PerkinElmer	High-content analysis	Human Kinase Plate 9_PAK3	doi:10.7910/DVN/GPXYGO	Harvard Dataverse	doi:10.7910/DVN/GPXYGO	http://dx.doi.org/10.7910/DVN/GPXYGO	PAK3
Human Kinase Plate 9	High-content image acquisition	Opera LX plate reader microscope	PerkinElmer	High-content analysis	Human Kinase Plate 9_PCK1	doi:10.7910/DVN/GPXYGO	Harvard Dataverse	doi:10.7910/DVN/GPXYGO	http://dx.doi.org/10.7910/DVN/GPXYGO	PCK1
Human Kinase Plate 9	High-content image acquisition	Opera LX plate reader microscope	PerkinElmer	High-content analysis	Human Kinase Plate 9_PCK2	doi:10.7910/DVN/GPXYGO	Harvard Dataverse	doi:10.7910/DVN/GPXYGO	http://dx.doi.org/10.7910/DVN/GPXYGO	PCK2
Human Kinase Plate 9	High-content image acquisition	Opera LX plate reader microscope	PerkinElmer	High-content analysis	Human Kinase Plate 9_PCTK1	doi:10.7910/DVN/GPXYGO	Harvard Dataverse	doi:10.7910/DVN/GPXYGO	http://dx.doi.org/10.7910/DVN/GPXYGO	PCTK1
Human Kinase Plate 9	High-content image acquisition	Opera LX plate reader microscope	PerkinElmer	High-content analysis	Human Kinase Plate 9_PCTK2	doi:10.7910/DVN/GPXYGO	Harvard Dataverse	doi:10.7910/DVN/GPXYGO	http://dx.doi.org/10.7910/DVN/GPXYGO	PCTK2
Human Kinase Plate 9	High-content image acquisition	Opera LX plate reader microscope	PerkinElmer	High-content analysis	Human Kinase Plate 9_PCTK3	doi:10.7910/DVN/GPXYGO	Harvard Dataverse	doi:10.7910/DVN/GPXYGO	http://dx.doi.org/10.7910/DVN/GPXYGO	PCTK3
Human Kinase Plate 9	High-content image acquisition	Opera LX plate reader microscope	PerkinElmer	High-content analysis	Human Kinase Plate 9_PDGFRA	doi:10.7910/DVN/GPXYGO	Harvard Dataverse	doi:10.7910/DVN/GPXYGO	http://dx.doi.org/10.7910/DVN/GPXYGO	PDGFRA
Human Kinase Plate 10	High-content image acquisition	Opera LX plate reader microscope	PerkinElmer	High-content analysis	Human Kinase Plate 10_PDGFRB	doi:10.7910/DVN/GPXYGO	Harvard Dataverse	doi:10.7910/DVN/GPXYGO	http://dx.doi.org/10.7910/DVN/GPXYGO	PDGFRB
Human Kinase Plate 10	High-content image acquisition	Opera LX plate reader microscope	PerkinElmer	High-content analysis	Human Kinase Plate 10_PDK1	doi:10.7910/DVN/GPXYGO	Harvard Dataverse	doi:10.7910/DVN/GPXYGO	http://dx.doi.org/10.7910/DVN/GPXYGO	PDK1
Human Kinase Plate 10	High-content image acquisition	Opera LX plate reader microscope	PerkinElmer	High-content analysis	Human Kinase Plate 10_PDK2	doi:10.7910/DVN/GPXYGO	Harvard Dataverse	doi:10.7910/DVN/GPXYGO	http://dx.doi.org/10.7910/DVN/GPXYGO	PDK2
Human Kinase Plate 10	High-content image acquisition	Opera LX plate reader microscope	PerkinElmer	High-content analysis	Human Kinase Plate 10_PDK3	doi:10.7910/DVN/GPXYGO	Harvard Dataverse	doi:10.7910/DVN/GPXYGO	http://dx.doi.org/10.7910/DVN/GPXYGO	PDK3
Human Kinase Plate 10	High-content image acquisition	Opera LX plate reader microscope	PerkinElmer	High-content analysis	Human Kinase Plate 10_PDK4	doi:10.7910/DVN/GPXYGO	Harvard Dataverse	doi:10.7910/DVN/GPXYGO	http://dx.doi.org/10.7910/DVN/GPXYGO	PDK4
Human Kinase Plate 10	High-content image acquisition	Opera LX plate reader microscope	PerkinElmer	High-content analysis	Human Kinase Plate 10_PDPK1	doi:10.7910/DVN/GPXYGO	Harvard Dataverse	doi:10.7910/DVN/GPXYGO	http://dx.doi.org/10.7910/DVN/GPXYGO	PDPK1
Human Kinase Plate 10	High-content image acquisition	Opera LX plate reader microscope	PerkinElmer	High-content analysis	Human Kinase Plate 10_PFKFB1	doi:10.7910/DVN/GPXYGO	Harvard Dataverse	doi:10.7910/DVN/GPXYGO	http://dx.doi.org/10.7910/DVN/GPXYGO	PFKFB1
Human Kinase Plate 10	High-content image acquisition	Opera LX plate reader microscope	PerkinElmer	High-content analysis	Human Kinase Plate 10_PFKFB2	doi:10.7910/DVN/GPXYGO	Harvard Dataverse	doi:10.7910/DVN/GPXYGO	http://dx.doi.org/10.7910/DVN/GPXYGO	PFKFB2
Human Kinase Plate 10	High-content image acquisition	Opera LX plate reader microscope	PerkinElmer	High-content analysis	Human Kinase Plate 10_PFKFB3	doi:10.7910/DVN/GPXYGO	Harvard Dataverse	doi:10.7910/DVN/GPXYGO	http://dx.doi.org/10.7910/DVN/GPXYGO	PFKFB3
Human Kinase Plate 10	High-content image acquisition	Opera LX plate reader microscope	PerkinElmer	High-content analysis	Human Kinase Plate 10_PFKFB4	doi:10.7910/DVN/GPXYGO	Harvard Dataverse	doi:10.7910/DVN/GPXYGO	http://dx.doi.org/10.7910/DVN/GPXYGO	PFKFB4
Human Kinase Plate 10	High-content image acquisition	Opera LX plate reader microscope	PerkinElmer	High-content analysis	Human Kinase Plate 10_PFKL	doi:10.7910/DVN/GPXYGO	Harvard Dataverse	doi:10.7910/DVN/GPXYGO	http://dx.doi.org/10.7910/DVN/GPXYGO	PFKL
Human Kinase Plate 10	High-content image acquisition	Opera LX plate reader microscope	PerkinElmer	High-content analysis	Human Kinase Plate 10_PFKM	doi:10.7910/DVN/GPXYGO	Harvard Dataverse	doi:10.7910/DVN/GPXYGO	http://dx.doi.org/10.7910/DVN/GPXYGO	PFKM
Human Kinase Plate 10	High-content image acquisition	Opera LX plate reader microscope	PerkinElmer	High-content analysis	Human Kinase Plate 10_PFKP	doi:10.7910/DVN/GPXYGO	Harvard Dataverse	doi:10.7910/DVN/GPXYGO	http://dx.doi.org/10.7910/DVN/GPXYGO	PFKP
Human Kinase Plate 10	High-content image acquisition	Opera LX plate reader microscope	PerkinElmer	High-content analysis	Human Kinase Plate 10_PFTK1	doi:10.7910/DVN/GPXYGO	Harvard Dataverse	doi:10.7910/DVN/GPXYGO	http://dx.doi.org/10.7910/DVN/GPXYGO	PFTK1
Human Kinase Plate 10	High-content image acquisition	Opera LX plate reader microscope	PerkinElmer	High-content analysis	Human Kinase Plate 10_PGK1	doi:10.7910/DVN/GPXYGO	Harvard Dataverse	doi:10.7910/DVN/GPXYGO	http://dx.doi.org/10.7910/DVN/GPXYGO	PGK1
Human Kinase Plate 10	High-content image acquisition	Opera LX plate reader microscope	PerkinElmer	High-content analysis	Human Kinase Plate 10_PGK2	doi:10.7910/DVN/GPXYGO	Harvard Dataverse	doi:10.7910/DVN/GPXYGO	http://dx.doi.org/10.7910/DVN/GPXYGO	PGK2
Human Kinase Plate 10	High-content image acquisition	Opera LX plate reader microscope	PerkinElmer	High-content analysis	Human Kinase Plate 10_PHKA1	doi:10.7910/DVN/GPXYGO	Harvard Dataverse	doi:10.7910/DVN/GPXYGO	http://dx.doi.org/10.7910/DVN/GPXYGO	PHKA1
Human Kinase Plate 10	High-content image acquisition	Opera LX plate reader microscope	PerkinElmer	High-content analysis	Human Kinase Plate 10_PHKA2	doi:10.7910/DVN/GPXYGO	Harvard Dataverse	doi:10.7910/DVN/GPXYGO	http://dx.doi.org/10.7910/DVN/GPXYGO	PHKA2
Human Kinase Plate 10	High-content image acquisition	Opera LX plate reader microscope	PerkinElmer	High-content analysis	Human Kinase Plate 10_PHKB	doi:10.7910/DVN/GPXYGO	Harvard Dataverse	doi:10.7910/DVN/GPXYGO	http://dx.doi.org/10.7910/DVN/GPXYGO	PHKB
Human Kinase Plate 10	High-content image acquisition	Opera LX plate reader microscope	PerkinElmer	High-content analysis	Human Kinase Plate 10_PHKG1	doi:10.7910/DVN/GPXYGO	Harvard Dataverse	doi:10.7910/DVN/GPXYGO	http://dx.doi.org/10.7910/DVN/GPXYGO	PHKG1
Human Kinase Plate 10	High-content image acquisition	Opera LX plate reader microscope	PerkinElmer	High-content analysis	Human Kinase Plate 10_PHKG2	doi:10.7910/DVN/GPXYGO	Harvard Dataverse	doi:10.7910/DVN/GPXYGO	http://dx.doi.org/10.7910/DVN/GPXYGO	PHKG2
Human Kinase Plate 10	High-content image acquisition	Opera LX plate reader microscope	PerkinElmer	High-content analysis	Human Kinase Plate 10_PIK3C2A	doi:10.7910/DVN/GPXYGO	Harvard Dataverse	doi:10.7910/DVN/GPXYGO	http://dx.doi.org/10.7910/DVN/GPXYGO	PIK3C2A
Human Kinase Plate 10	High-content image acquisition	Opera LX plate reader microscope	PerkinElmer	High-content analysis	Human Kinase Plate 10_PIK3C2B	doi:10.7910/DVN/GPXYGO	Harvard Dataverse	doi:10.7910/DVN/GPXYGO	http://dx.doi.org/10.7910/DVN/GPXYGO	PIK3C2B
Human Kinase Plate 10	High-content image acquisition	Opera LX plate reader microscope	PerkinElmer	High-content analysis	Human Kinase Plate 10_PIK3C2G	doi:10.7910/DVN/GPXYGO	Harvard Dataverse	doi:10.7910/DVN/GPXYGO	http://dx.doi.org/10.7910/DVN/GPXYGO	PIK3C2G
Human Kinase Plate 10	High-content image acquisition	Opera LX plate reader microscope	PerkinElmer	High-content analysis	Human Kinase Plate 10_PIK3C3	doi:10.7910/DVN/GPXYGO	Harvard Dataverse	doi:10.7910/DVN/GPXYGO	http://dx.doi.org/10.7910/DVN/GPXYGO	PIK3C3
Human Kinase Plate 10	High-content image acquisition	Opera LX plate reader microscope	PerkinElmer	High-content analysis	Human Kinase Plate 10_PIK3CA	doi:10.7910/DVN/GPXYGO	Harvard Dataverse	doi:10.7910/DVN/GPXYGO	http://dx.doi.org/10.7910/DVN/GPXYGO	PIK3CA
Human Kinase Plate 10	High-content image acquisition	Opera LX plate reader microscope	PerkinElmer	High-content analysis	Human Kinase Plate 10_PIK3CB	doi:10.7910/DVN/GPXYGO	Harvard Dataverse	doi:10.7910/DVN/GPXYGO	http://dx.doi.org/10.7910/DVN/GPXYGO	PIK3CB
Human Kinase Plate 10	High-content image acquisition	Opera LX plate reader microscope	PerkinElmer	High-content analysis	Human Kinase Plate 10_PIM1	doi:10.7910/DVN/GPXYGO	Harvard Dataverse	doi:10.7910/DVN/GPXYGO	http://dx.doi.org/10.7910/DVN/GPXYGO	PIM1
Human Kinase Plate 10	High-content image acquisition	Opera LX plate reader microscope	PerkinElmer	High-content analysis	Human Kinase Plate 10_PIK3CD	doi:10.7910/DVN/GPXYGO	Harvard Dataverse	doi:10.7910/DVN/GPXYGO	http://dx.doi.org/10.7910/DVN/GPXYGO	PIK3CD
Human Kinase Plate 10	High-content image acquisition	Opera LX plate reader microscope	PerkinElmer	High-content analysis	Human Kinase Plate 10_PIK3CG	doi:10.7910/DVN/GPXYGO	Harvard Dataverse	doi:10.7910/DVN/GPXYGO	http://dx.doi.org/10.7910/DVN/GPXYGO	PIK3CG
Human Kinase Plate 10	High-content image acquisition	Opera LX plate reader microscope	PerkinElmer	High-content analysis	Human Kinase Plate 10_PIK3R2	doi:10.7910/DVN/GPXYGO	Harvard Dataverse	doi:10.7910/DVN/GPXYGO	http://dx.doi.org/10.7910/DVN/GPXYGO	PIK3R2
Human Kinase Plate 10	High-content image acquisition	Opera LX plate reader microscope	PerkinElmer	High-content analysis	Human Kinase Plate 10_PI4KA	doi:10.7910/DVN/GPXYGO	Harvard Dataverse	doi:10.7910/DVN/GPXYGO	http://dx.doi.org/10.7910/DVN/GPXYGO	PI4KA
Human Kinase Plate 10	High-content image acquisition	Opera LX plate reader microscope	PerkinElmer	High-content analysis	Human Kinase Plate 10_PI4KB	doi:10.7910/DVN/GPXYGO	Harvard Dataverse	doi:10.7910/DVN/GPXYGO	http://dx.doi.org/10.7910/DVN/GPXYGO	PI4KB
Human Kinase Plate 10	High-content image acquisition	Opera LX plate reader microscope	PerkinElmer	High-content analysis	Human Kinase Plate 10_PIN1	doi:10.7910/DVN/GPXYGO	Harvard Dataverse	doi:10.7910/DVN/GPXYGO	http://dx.doi.org/10.7910/DVN/GPXYGO	PIN1
Human Kinase Plate 10	High-content image acquisition	Opera LX plate reader microscope	PerkinElmer	High-content analysis	Human Kinase Plate 10_PIP4K2A	doi:10.7910/DVN/GPXYGO	Harvard Dataverse	doi:10.7910/DVN/GPXYGO	http://dx.doi.org/10.7910/DVN/GPXYGO	PIP4K2A
Human Kinase Plate 10	High-content image acquisition	Opera LX plate reader microscope	PerkinElmer	High-content analysis	Human Kinase Plate 10_PKLR	doi:10.7910/DVN/GPXYGO	Harvard Dataverse	doi:10.7910/DVN/GPXYGO	http://dx.doi.org/10.7910/DVN/GPXYGO	PKLR
Human Kinase Plate 10	High-content image acquisition	Opera LX plate reader microscope	PerkinElmer	High-content analysis	Human Kinase Plate 10_PKM2	doi:10.7910/DVN/GPXYGO	Harvard Dataverse	doi:10.7910/DVN/GPXYGO	http://dx.doi.org/10.7910/DVN/GPXYGO	PKM2
Human Kinase Plate 10	High-content image acquisition	Opera LX plate reader microscope	PerkinElmer	High-content analysis	Human Kinase Plate 10_PLK1	doi:10.7910/DVN/GPXYGO	Harvard Dataverse	doi:10.7910/DVN/GPXYGO	http://dx.doi.org/10.7910/DVN/GPXYGO	PLK1
Human Kinase Plate 10	High-content image acquisition	Opera LX plate reader microscope	PerkinElmer	High-content analysis	Human Kinase Plate 10_POLR2K	doi:10.7910/DVN/GPXYGO	Harvard Dataverse	doi:10.7910/DVN/GPXYGO	http://dx.doi.org/10.7910/DVN/GPXYGO	POLR2K
Human Kinase Plate 10	High-content image acquisition	Opera LX plate reader microscope	PerkinElmer	High-content analysis	Human Kinase Plate 10_PRKAA1	doi:10.7910/DVN/GPXYGO	Harvard Dataverse	doi:10.7910/DVN/GPXYGO	http://dx.doi.org/10.7910/DVN/GPXYGO	PRKAA1
Human Kinase Plate 10	High-content image acquisition	Opera LX plate reader microscope	PerkinElmer	High-content analysis	Human Kinase Plate 10_PRKAA2	doi:10.7910/DVN/GPXYGO	Harvard Dataverse	doi:10.7910/DVN/GPXYGO	http://dx.doi.org/10.7910/DVN/GPXYGO	PRKAA2
Human Kinase Plate 10	High-content image acquisition	Opera LX plate reader microscope	PerkinElmer	High-content analysis	Human Kinase Plate 10_PRKAB1	doi:10.7910/DVN/GPXYGO	Harvard Dataverse	doi:10.7910/DVN/GPXYGO	http://dx.doi.org/10.7910/DVN/GPXYGO	PRKAB1
Human Kinase Plate 10	High-content image acquisition	Opera LX plate reader microscope	PerkinElmer	High-content analysis	Human Kinase Plate 10_PRKAB2	doi:10.7910/DVN/GPXYGO	Harvard Dataverse	doi:10.7910/DVN/GPXYGO	http://dx.doi.org/10.7910/DVN/GPXYGO	PRKAB2
Human Kinase Plate 10	High-content image acquisition	Opera LX plate reader microscope	PerkinElmer	High-content analysis	Human Kinase Plate 10_PRKACA	doi:10.7910/DVN/GPXYGO	Harvard Dataverse	doi:10.7910/DVN/GPXYGO	http://dx.doi.org/10.7910/DVN/GPXYGO	PRKACA
Human Kinase Plate 10	High-content image acquisition	Opera LX plate reader microscope	PerkinElmer	High-content analysis	Human Kinase Plate 10_PRKACB	doi:10.7910/DVN/GPXYGO	Harvard Dataverse	doi:10.7910/DVN/GPXYGO	http://dx.doi.org/10.7910/DVN/GPXYGO	PRKACB
Human Kinase Plate 10	High-content image acquisition	Opera LX plate reader microscope	PerkinElmer	High-content analysis	Human Kinase Plate 10_PRKACG	doi:10.7910/DVN/GPXYGO	Harvard Dataverse	doi:10.7910/DVN/GPXYGO	http://dx.doi.org/10.7910/DVN/GPXYGO	PRKACG
Human Kinase Plate 10	High-content image acquisition	Opera LX plate reader microscope	PerkinElmer	High-content analysis	Human Kinase Plate 10_PRKAG1	doi:10.7910/DVN/GPXYGO	Harvard Dataverse	doi:10.7910/DVN/GPXYGO	http://dx.doi.org/10.7910/DVN/GPXYGO	PRKAG1
Human Kinase Plate 10	High-content image acquisition	Opera LX plate reader microscope	PerkinElmer	High-content analysis	Human Kinase Plate 10_PRKAR1A	doi:10.7910/DVN/GPXYGO	Harvard Dataverse	doi:10.7910/DVN/GPXYGO	http://dx.doi.org/10.7910/DVN/GPXYGO	PRKAR1A
Human Kinase Plate 10	High-content image acquisition	Opera LX plate reader microscope	PerkinElmer	High-content analysis	Human Kinase Plate 10_PRKAR1B	doi:10.7910/DVN/GPXYGO	Harvard Dataverse	doi:10.7910/DVN/GPXYGO	http://dx.doi.org/10.7910/DVN/GPXYGO	PRKAR1B
Human Kinase Plate 10	High-content image acquisition	Opera LX plate reader microscope	PerkinElmer	High-content analysis	Human Kinase Plate 10_PRKAR2A	doi:10.7910/DVN/GPXYGO	Harvard Dataverse	doi:10.7910/DVN/GPXYGO	http://dx.doi.org/10.7910/DVN/GPXYGO	PRKAR2A
Human Kinase Plate 10	High-content image acquisition	Opera LX plate reader microscope	PerkinElmer	High-content analysis	Human Kinase Plate 10_PRKAR2B	doi:10.7910/DVN/GPXYGO	Harvard Dataverse	doi:10.7910/DVN/GPXYGO	http://dx.doi.org/10.7910/DVN/GPXYGO	PRKAR2B
Human Kinase Plate 10	High-content image acquisition	Opera LX plate reader microscope	PerkinElmer	High-content analysis	Human Kinase Plate 10_PRKCA	doi:10.7910/DVN/GPXYGO	Harvard Dataverse	doi:10.7910/DVN/GPXYGO	http://dx.doi.org/10.7910/DVN/GPXYGO	PRKCA
Human Kinase Plate 10	High-content image acquisition	Opera LX plate reader microscope	PerkinElmer	High-content analysis	Human Kinase Plate 10_PRKCB	doi:10.7910/DVN/GPXYGO	Harvard Dataverse	doi:10.7910/DVN/GPXYGO	http://dx.doi.org/10.7910/DVN/GPXYGO	PRKCB
Human Kinase Plate 10	High-content image acquisition	Opera LX plate reader microscope	PerkinElmer	High-content analysis	Human Kinase Plate 10_PRKCD	doi:10.7910/DVN/GPXYGO	Harvard Dataverse	doi:10.7910/DVN/GPXYGO	http://dx.doi.org/10.7910/DVN/GPXYGO	PRKCD
Human Kinase Plate 10	High-content image acquisition	Opera LX plate reader microscope	PerkinElmer	High-content analysis	Human Kinase Plate 10_PRKCE	doi:10.7910/DVN/GPXYGO	Harvard Dataverse	doi:10.7910/DVN/GPXYGO	http://dx.doi.org/10.7910/DVN/GPXYGO	PRKCE
Human Kinase Plate 10	High-content image acquisition	Opera LX plate reader microscope	PerkinElmer	High-content analysis	Human Kinase Plate 10_PRKCG	doi:10.7910/DVN/GPXYGO	Harvard Dataverse	doi:10.7910/DVN/GPXYGO	http://dx.doi.org/10.7910/DVN/GPXYGO	PRKCG
Human Kinase Plate 10	High-content image acquisition	Opera LX plate reader microscope	PerkinElmer	High-content analysis	Human Kinase Plate 10_PRKCH	doi:10.7910/DVN/GPXYGO	Harvard Dataverse	doi:10.7910/DVN/GPXYGO	http://dx.doi.org/10.7910/DVN/GPXYGO	PRKCH
Human Kinase Plate 10	High-content image acquisition	Opera LX plate reader microscope	PerkinElmer	High-content analysis	Human Kinase Plate 10_PRKCI	doi:10.7910/DVN/GPXYGO	Harvard Dataverse	doi:10.7910/DVN/GPXYGO	http://dx.doi.org/10.7910/DVN/GPXYGO	PRKCI
Human Kinase Plate 10	High-content image acquisition	Opera LX plate reader microscope	PerkinElmer	High-content analysis	Human Kinase Plate 10_PKN1	doi:10.7910/DVN/GPXYGO	Harvard Dataverse	doi:10.7910/DVN/GPXYGO	http://dx.doi.org/10.7910/DVN/GPXYGO	PKN1
Human Kinase Plate 10	High-content image acquisition	Opera LX plate reader microscope	PerkinElmer	High-content analysis	Human Kinase Plate 10_PKN2	doi:10.7910/DVN/GPXYGO	Harvard Dataverse	doi:10.7910/DVN/GPXYGO	http://dx.doi.org/10.7910/DVN/GPXYGO	PKN2
Human Kinase Plate 10	High-content image acquisition	Opera LX plate reader microscope	PerkinElmer	High-content analysis	Human Kinase Plate 10_PRKD1	doi:10.7910/DVN/GPXYGO	Harvard Dataverse	doi:10.7910/DVN/GPXYGO	http://dx.doi.org/10.7910/DVN/GPXYGO	PRKD1
Human Kinase Plate 10	High-content image acquisition	Opera LX plate reader microscope	PerkinElmer	High-content analysis	Human Kinase Plate 10_PRKCQ	doi:10.7910/DVN/GPXYGO	Harvard Dataverse	doi:10.7910/DVN/GPXYGO	http://dx.doi.org/10.7910/DVN/GPXYGO	PRKCQ
Human Kinase Plate 10	High-content image acquisition	Opera LX plate reader microscope	PerkinElmer	High-content analysis	Human Kinase Plate 10_PRKCZ	doi:10.7910/DVN/GPXYGO	Harvard Dataverse	doi:10.7910/DVN/GPXYGO	http://dx.doi.org/10.7910/DVN/GPXYGO	PRKCZ
Human Kinase Plate 10	High-content image acquisition	Opera LX plate reader microscope	PerkinElmer	High-content analysis	Human Kinase Plate 10_PRKDC	doi:10.7910/DVN/GPXYGO	Harvard Dataverse	doi:10.7910/DVN/GPXYGO	http://dx.doi.org/10.7910/DVN/GPXYGO	PRKDC
Human Kinase Plate 10	High-content image acquisition	Opera LX plate reader microscope	PerkinElmer	High-content analysis	Human Kinase Plate 10_PRKG1	doi:10.7910/DVN/GPXYGO	Harvard Dataverse	doi:10.7910/DVN/GPXYGO	http://dx.doi.org/10.7910/DVN/GPXYGO	PRKG1
Human Kinase Plate 10	High-content image acquisition	Opera LX plate reader microscope	PerkinElmer	High-content analysis	Human Kinase Plate 10_PRKG2	doi:10.7910/DVN/GPXYGO	Harvard Dataverse	doi:10.7910/DVN/GPXYGO	http://dx.doi.org/10.7910/DVN/GPXYGO	PRKG2
Human Kinase Plate 10	High-content image acquisition	Opera LX plate reader microscope	PerkinElmer	High-content analysis	Human Kinase Plate 10_MAPK1	doi:10.7910/DVN/GPXYGO	Harvard Dataverse	doi:10.7910/DVN/GPXYGO	http://dx.doi.org/10.7910/DVN/GPXYGO	MAPK1
Human Kinase Plate 10	High-content image acquisition	Opera LX plate reader microscope	PerkinElmer	High-content analysis	Human Kinase Plate 10_MAPK3	doi:10.7910/DVN/GPXYGO	Harvard Dataverse	doi:10.7910/DVN/GPXYGO	http://dx.doi.org/10.7910/DVN/GPXYGO	MAPK3
Human Kinase Plate 10	High-content image acquisition	Opera LX plate reader microscope	PerkinElmer	High-content analysis	Human Kinase Plate 10_MAPK4	doi:10.7910/DVN/GPXYGO	Harvard Dataverse	doi:10.7910/DVN/GPXYGO	http://dx.doi.org/10.7910/DVN/GPXYGO	MAPK4
Human Kinase Plate 10	High-content image acquisition	Opera LX plate reader microscope	PerkinElmer	High-content analysis	Human Kinase Plate 10_MAPK6	doi:10.7910/DVN/GPXYGO	Harvard Dataverse	doi:10.7910/DVN/GPXYGO	http://dx.doi.org/10.7910/DVN/GPXYGO	MAPK6
Human Kinase Plate 10	High-content image acquisition	Opera LX plate reader microscope	PerkinElmer	High-content analysis	Human Kinase Plate 10_MAPK7	doi:10.7910/DVN/GPXYGO	Harvard Dataverse	doi:10.7910/DVN/GPXYGO	http://dx.doi.org/10.7910/DVN/GPXYGO	MAPK7
Human Kinase Plate 10	High-content image acquisition	Opera LX plate reader microscope	PerkinElmer	High-content analysis	Human Kinase Plate 10_MAPK8	doi:10.7910/DVN/GPXYGO	Harvard Dataverse	doi:10.7910/DVN/GPXYGO	http://dx.doi.org/10.7910/DVN/GPXYGO	MAPK8
Human Kinase Plate 10	High-content image acquisition	Opera LX plate reader microscope	PerkinElmer	High-content analysis	Human Kinase Plate 10_MAPK11	doi:10.7910/DVN/GPXYGO	Harvard Dataverse	doi:10.7910/DVN/GPXYGO	http://dx.doi.org/10.7910/DVN/GPXYGO	MAPK11
Human Kinase Plate 10	High-content image acquisition	Opera LX plate reader microscope	PerkinElmer	High-content analysis	Human Kinase Plate 10_MAPK9	doi:10.7910/DVN/GPXYGO	Harvard Dataverse	doi:10.7910/DVN/GPXYGO	http://dx.doi.org/10.7910/DVN/GPXYGO	MAPK9
Human Kinase Plate 10	High-content image acquisition	Opera LX plate reader microscope	PerkinElmer	High-content analysis	Human Kinase Plate 10_MAPK10	doi:10.7910/DVN/GPXYGO	Harvard Dataverse	doi:10.7910/DVN/GPXYGO	http://dx.doi.org/10.7910/DVN/GPXYGO	MAPK10
Human Kinase Plate 10	High-content image acquisition	Opera LX plate reader microscope	PerkinElmer	High-content analysis	Human Kinase Plate 10_MAPK13	doi:10.7910/DVN/GPXYGO	Harvard Dataverse	doi:10.7910/DVN/GPXYGO	http://dx.doi.org/10.7910/DVN/GPXYGO	MAPK13
Human Kinase Plate 10	High-content image acquisition	Opera LX plate reader microscope	PerkinElmer	High-content analysis	Human Kinase Plate 10_MAP2K1	doi:10.7910/DVN/GPXYGO	Harvard Dataverse	doi:10.7910/DVN/GPXYGO	http://dx.doi.org/10.7910/DVN/GPXYGO	MAP2K1
Human Kinase Plate 11	High-content image acquisition	Opera LX plate reader microscope	PerkinElmer	High-content analysis	Human Kinase Plate 11_PDGFRB	doi:10.7910/DVN/GPXYGO	Harvard Dataverse	doi:10.7910/DVN/GPXYGO	http://dx.doi.org/10.7910/DVN/GPXYGO	PDGFRB
Human Kinase Plate 11	High-content image acquisition	Opera LX plate reader microscope	PerkinElmer	High-content analysis	Human Kinase Plate 11_PDK1	doi:10.7910/DVN/GPXYGO	Harvard Dataverse	doi:10.7910/DVN/GPXYGO	http://dx.doi.org/10.7910/DVN/GPXYGO	PDK1
Human Kinase Plate 11	High-content image acquisition	Opera LX plate reader microscope	PerkinElmer	High-content analysis	Human Kinase Plate 11_PDK2	doi:10.7910/DVN/GPXYGO	Harvard Dataverse	doi:10.7910/DVN/GPXYGO	http://dx.doi.org/10.7910/DVN/GPXYGO	PDK2
Human Kinase Plate 11	High-content image acquisition	Opera LX plate reader microscope	PerkinElmer	High-content analysis	Human Kinase Plate 11_PDK3	doi:10.7910/DVN/GPXYGO	Harvard Dataverse	doi:10.7910/DVN/GPXYGO	http://dx.doi.org/10.7910/DVN/GPXYGO	PDK3
Human Kinase Plate 11	High-content image acquisition	Opera LX plate reader microscope	PerkinElmer	High-content analysis	Human Kinase Plate 11_PDK4	doi:10.7910/DVN/GPXYGO	Harvard Dataverse	doi:10.7910/DVN/GPXYGO	http://dx.doi.org/10.7910/DVN/GPXYGO	PDK4
Human Kinase Plate 11	High-content image acquisition	Opera LX plate reader microscope	PerkinElmer	High-content analysis	Human Kinase Plate 11_PDPK1	doi:10.7910/DVN/GPXYGO	Harvard Dataverse	doi:10.7910/DVN/GPXYGO	http://dx.doi.org/10.7910/DVN/GPXYGO	PDPK1
Human Kinase Plate 11	High-content image acquisition	Opera LX plate reader microscope	PerkinElmer	High-content analysis	Human Kinase Plate 11_PFKFB1	doi:10.7910/DVN/GPXYGO	Harvard Dataverse	doi:10.7910/DVN/GPXYGO	http://dx.doi.org/10.7910/DVN/GPXYGO	PFKFB1
Human Kinase Plate 11	High-content image acquisition	Opera LX plate reader microscope	PerkinElmer	High-content analysis	Human Kinase Plate 11_PFKFB2	doi:10.7910/DVN/GPXYGO	Harvard Dataverse	doi:10.7910/DVN/GPXYGO	http://dx.doi.org/10.7910/DVN/GPXYGO	PFKFB2
Human Kinase Plate 11	High-content image acquisition	Opera LX plate reader microscope	PerkinElmer	High-content analysis	Human Kinase Plate 11_PFKFB3	doi:10.7910/DVN/GPXYGO	Harvard Dataverse	doi:10.7910/DVN/GPXYGO	http://dx.doi.org/10.7910/DVN/GPXYGO	PFKFB3
Human Kinase Plate 11	High-content image acquisition	Opera LX plate reader microscope	PerkinElmer	High-content analysis	Human Kinase Plate 11_PFKFB4	doi:10.7910/DVN/GPXYGO	Harvard Dataverse	doi:10.7910/DVN/GPXYGO	http://dx.doi.org/10.7910/DVN/GPXYGO	PFKFB4
Human Kinase Plate 11	High-content image acquisition	Opera LX plate reader microscope	PerkinElmer	High-content analysis	Human Kinase Plate 11_PFKL	doi:10.7910/DVN/GPXYGO	Harvard Dataverse	doi:10.7910/DVN/GPXYGO	http://dx.doi.org/10.7910/DVN/GPXYGO	PFKL
Human Kinase Plate 11	High-content image acquisition	Opera LX plate reader microscope	PerkinElmer	High-content analysis	Human Kinase Plate 11_PFKM	doi:10.7910/DVN/GPXYGO	Harvard Dataverse	doi:10.7910/DVN/GPXYGO	http://dx.doi.org/10.7910/DVN/GPXYGO	PFKM
Human Kinase Plate 11	High-content image acquisition	Opera LX plate reader microscope	PerkinElmer	High-content analysis	Human Kinase Plate 11_PFKP	doi:10.7910/DVN/GPXYGO	Harvard Dataverse	doi:10.7910/DVN/GPXYGO	http://dx.doi.org/10.7910/DVN/GPXYGO	PFKP
Human Kinase Plate 11	High-content image acquisition	Opera LX plate reader microscope	PerkinElmer	High-content analysis	Human Kinase Plate 11_PFTK1	doi:10.7910/DVN/GPXYGO	Harvard Dataverse	doi:10.7910/DVN/GPXYGO	http://dx.doi.org/10.7910/DVN/GPXYGO	PFTK1
Human Kinase Plate 11	High-content image acquisition	Opera LX plate reader microscope	PerkinElmer	High-content analysis	Human Kinase Plate 11_PGK1	doi:10.7910/DVN/GPXYGO	Harvard Dataverse	doi:10.7910/DVN/GPXYGO	http://dx.doi.org/10.7910/DVN/GPXYGO	PGK1
Human Kinase Plate 11	High-content image acquisition	Opera LX plate reader microscope	PerkinElmer	High-content analysis	Human Kinase Plate 11_PGK2	doi:10.7910/DVN/GPXYGO	Harvard Dataverse	doi:10.7910/DVN/GPXYGO	http://dx.doi.org/10.7910/DVN/GPXYGO	PGK2
Human Kinase Plate 11	High-content image acquisition	Opera LX plate reader microscope	PerkinElmer	High-content analysis	Human Kinase Plate 11_PHKA1	doi:10.7910/DVN/GPXYGO	Harvard Dataverse	doi:10.7910/DVN/GPXYGO	http://dx.doi.org/10.7910/DVN/GPXYGO	PHKA1
Human Kinase Plate 11	High-content image acquisition	Opera LX plate reader microscope	PerkinElmer	High-content analysis	Human Kinase Plate 11_PHKA2	doi:10.7910/DVN/GPXYGO	Harvard Dataverse	doi:10.7910/DVN/GPXYGO	http://dx.doi.org/10.7910/DVN/GPXYGO	PHKA2
Human Kinase Plate 11	High-content image acquisition	Opera LX plate reader microscope	PerkinElmer	High-content analysis	Human Kinase Plate 11_PHKB	doi:10.7910/DVN/GPXYGO	Harvard Dataverse	doi:10.7910/DVN/GPXYGO	http://dx.doi.org/10.7910/DVN/GPXYGO	PHKB
Human Kinase Plate 11	High-content image acquisition	Opera LX plate reader microscope	PerkinElmer	High-content analysis	Human Kinase Plate 11_PHKG1	doi:10.7910/DVN/GPXYGO	Harvard Dataverse	doi:10.7910/DVN/GPXYGO	http://dx.doi.org/10.7910/DVN/GPXYGO	PHKG1
Human Kinase Plate 11	High-content image acquisition	Opera LX plate reader microscope	PerkinElmer	High-content analysis	Human Kinase Plate 11_PHKG2	doi:10.7910/DVN/GPXYGO	Harvard Dataverse	doi:10.7910/DVN/GPXYGO	http://dx.doi.org/10.7910/DVN/GPXYGO	PHKG2
Human Kinase Plate 11	High-content image acquisition	Opera LX plate reader microscope	PerkinElmer	High-content analysis	Human Kinase Plate 11_PIK3C2A	doi:10.7910/DVN/GPXYGO	Harvard Dataverse	doi:10.7910/DVN/GPXYGO	http://dx.doi.org/10.7910/DVN/GPXYGO	PIK3C2A
Human Kinase Plate 11	High-content image acquisition	Opera LX plate reader microscope	PerkinElmer	High-content analysis	Human Kinase Plate 11_PIK3C2B	doi:10.7910/DVN/GPXYGO	Harvard Dataverse	doi:10.7910/DVN/GPXYGO	http://dx.doi.org/10.7910/DVN/GPXYGO	PIK3C2B
Human Kinase Plate 11	High-content image acquisition	Opera LX plate reader microscope	PerkinElmer	High-content analysis	Human Kinase Plate 11_PIK3C2G	doi:10.7910/DVN/GPXYGO	Harvard Dataverse	doi:10.7910/DVN/GPXYGO	http://dx.doi.org/10.7910/DVN/GPXYGO	PIK3C2G
Human Kinase Plate 11	High-content image acquisition	Opera LX plate reader microscope	PerkinElmer	High-content analysis	Human Kinase Plate 11_PIK3C3	doi:10.7910/DVN/GPXYGO	Harvard Dataverse	doi:10.7910/DVN/GPXYGO	http://dx.doi.org/10.7910/DVN/GPXYGO	PIK3C3
Human Kinase Plate 11	High-content image acquisition	Opera LX plate reader microscope	PerkinElmer	High-content analysis	Human Kinase Plate 11_PIK3CA	doi:10.7910/DVN/GPXYGO	Harvard Dataverse	doi:10.7910/DVN/GPXYGO	http://dx.doi.org/10.7910/DVN/GPXYGO	PIK3CA
Human Kinase Plate 11	High-content image acquisition	Opera LX plate reader microscope	PerkinElmer	High-content analysis	Human Kinase Plate 11_PIK3CB	doi:10.7910/DVN/GPXYGO	Harvard Dataverse	doi:10.7910/DVN/GPXYGO	http://dx.doi.org/10.7910/DVN/GPXYGO	PIK3CB
Human Kinase Plate 11	High-content image acquisition	Opera LX plate reader microscope	PerkinElmer	High-content analysis	Human Kinase Plate 11_PIM1	doi:10.7910/DVN/GPXYGO	Harvard Dataverse	doi:10.7910/DVN/GPXYGO	http://dx.doi.org/10.7910/DVN/GPXYGO	PIM1
Human Kinase Plate 11	High-content image acquisition	Opera LX plate reader microscope	PerkinElmer	High-content analysis	Human Kinase Plate 11_PIK3CD	doi:10.7910/DVN/GPXYGO	Harvard Dataverse	doi:10.7910/DVN/GPXYGO	http://dx.doi.org/10.7910/DVN/GPXYGO	PIK3CD
Human Kinase Plate 11	High-content image acquisition	Opera LX plate reader microscope	PerkinElmer	High-content analysis	Human Kinase Plate 11_PIK3CG	doi:10.7910/DVN/GPXYGO	Harvard Dataverse	doi:10.7910/DVN/GPXYGO	http://dx.doi.org/10.7910/DVN/GPXYGO	PIK3CG
Human Kinase Plate 11	High-content image acquisition	Opera LX plate reader microscope	PerkinElmer	High-content analysis	Human Kinase Plate 11_PIK3R2	doi:10.7910/DVN/GPXYGO	Harvard Dataverse	doi:10.7910/DVN/GPXYGO	http://dx.doi.org/10.7910/DVN/GPXYGO	PIK3R2
Human Kinase Plate 11	High-content image acquisition	Opera LX plate reader microscope	PerkinElmer	High-content analysis	Human Kinase Plate 11_PI4KA	doi:10.7910/DVN/GPXYGO	Harvard Dataverse	doi:10.7910/DVN/GPXYGO	http://dx.doi.org/10.7910/DVN/GPXYGO	PI4KA
Human Kinase Plate 11	High-content image acquisition	Opera LX plate reader microscope	PerkinElmer	High-content analysis	Human Kinase Plate 11_PI4KB	doi:10.7910/DVN/GPXYGO	Harvard Dataverse	doi:10.7910/DVN/GPXYGO	http://dx.doi.org/10.7910/DVN/GPXYGO	PI4KB
Human Kinase Plate 11	High-content image acquisition	Opera LX plate reader microscope	PerkinElmer	High-content analysis	Human Kinase Plate 11_PIN1	doi:10.7910/DVN/GPXYGO	Harvard Dataverse	doi:10.7910/DVN/GPXYGO	http://dx.doi.org/10.7910/DVN/GPXYGO	PIN1
Human Kinase Plate 11	High-content image acquisition	Opera LX plate reader microscope	PerkinElmer	High-content analysis	Human Kinase Plate 11_PIP4K2A	doi:10.7910/DVN/GPXYGO	Harvard Dataverse	doi:10.7910/DVN/GPXYGO	http://dx.doi.org/10.7910/DVN/GPXYGO	PIP4K2A
Human Kinase Plate 11	High-content image acquisition	Opera LX plate reader microscope	PerkinElmer	High-content analysis	Human Kinase Plate 11_PKLR	doi:10.7910/DVN/GPXYGO	Harvard Dataverse	doi:10.7910/DVN/GPXYGO	http://dx.doi.org/10.7910/DVN/GPXYGO	PKLR
Human Kinase Plate 11	High-content image acquisition	Opera LX plate reader microscope	PerkinElmer	High-content analysis	Human Kinase Plate 11_PKM2	doi:10.7910/DVN/GPXYGO	Harvard Dataverse	doi:10.7910/DVN/GPXYGO	http://dx.doi.org/10.7910/DVN/GPXYGO	PKM2
Human Kinase Plate 11	High-content image acquisition	Opera LX plate reader microscope	PerkinElmer	High-content analysis	Human Kinase Plate 11_PLK1	doi:10.7910/DVN/GPXYGO	Harvard Dataverse	doi:10.7910/DVN/GPXYGO	http://dx.doi.org/10.7910/DVN/GPXYGO	PLK1
Human Kinase Plate 11	High-content image acquisition	Opera LX plate reader microscope	PerkinElmer	High-content analysis	Human Kinase Plate 11_POLR2K	doi:10.7910/DVN/GPXYGO	Harvard Dataverse	doi:10.7910/DVN/GPXYGO	http://dx.doi.org/10.7910/DVN/GPXYGO	POLR2K
Human Kinase Plate 11	High-content image acquisition	Opera LX plate reader microscope	PerkinElmer	High-content analysis	Human Kinase Plate 11_PRKAA1	doi:10.7910/DVN/GPXYGO	Harvard Dataverse	doi:10.7910/DVN/GPXYGO	http://dx.doi.org/10.7910/DVN/GPXYGO	PRKAA1
Human Kinase Plate 11	High-content image acquisition	Opera LX plate reader microscope	PerkinElmer	High-content analysis	Human Kinase Plate 11_PRKAA2	doi:10.7910/DVN/GPXYGO	Harvard Dataverse	doi:10.7910/DVN/GPXYGO	http://dx.doi.org/10.7910/DVN/GPXYGO	PRKAA2
Human Kinase Plate 11	High-content image acquisition	Opera LX plate reader microscope	PerkinElmer	High-content analysis	Human Kinase Plate 11_PRKAB1	doi:10.7910/DVN/GPXYGO	Harvard Dataverse	doi:10.7910/DVN/GPXYGO	http://dx.doi.org/10.7910/DVN/GPXYGO	PRKAB1
Human Kinase Plate 11	High-content image acquisition	Opera LX plate reader microscope	PerkinElmer	High-content analysis	Human Kinase Plate 11_PRKAB2	doi:10.7910/DVN/GPXYGO	Harvard Dataverse	doi:10.7910/DVN/GPXYGO	http://dx.doi.org/10.7910/DVN/GPXYGO	PRKAB2
Human Kinase Plate 11	High-content image acquisition	Opera LX plate reader microscope	PerkinElmer	High-content analysis	Human Kinase Plate 11_PRKACA	doi:10.7910/DVN/GPXYGO	Harvard Dataverse	doi:10.7910/DVN/GPXYGO	http://dx.doi.org/10.7910/DVN/GPXYGO	PRKACA
Human Kinase Plate 11	High-content image acquisition	Opera LX plate reader microscope	PerkinElmer	High-content analysis	Human Kinase Plate 11_PRKACB	doi:10.7910/DVN/GPXYGO	Harvard Dataverse	doi:10.7910/DVN/GPXYGO	http://dx.doi.org/10.7910/DVN/GPXYGO	PRKACB
Human Kinase Plate 11	High-content image acquisition	Opera LX plate reader microscope	PerkinElmer	High-content analysis	Human Kinase Plate 11_PRKACG	doi:10.7910/DVN/GPXYGO	Harvard Dataverse	doi:10.7910/DVN/GPXYGO	http://dx.doi.org/10.7910/DVN/GPXYGO	PRKACG
Human Kinase Plate 11	High-content image acquisition	Opera LX plate reader microscope	PerkinElmer	High-content analysis	Human Kinase Plate 11_PRKAG1	doi:10.7910/DVN/GPXYGO	Harvard Dataverse	doi:10.7910/DVN/GPXYGO	http://dx.doi.org/10.7910/DVN/GPXYGO	PRKAG1
Human Kinase Plate 11	High-content image acquisition	Opera LX plate reader microscope	PerkinElmer	High-content analysis	Human Kinase Plate 11_PRKAR1A	doi:10.7910/DVN/GPXYGO	Harvard Dataverse	doi:10.7910/DVN/GPXYGO	http://dx.doi.org/10.7910/DVN/GPXYGO	PRKAR1A
Human Kinase Plate 11	High-content image acquisition	Opera LX plate reader microscope	PerkinElmer	High-content analysis	Human Kinase Plate 11_PRKAR1B	doi:10.7910/DVN/GPXYGO	Harvard Dataverse	doi:10.7910/DVN/GPXYGO	http://dx.doi.org/10.7910/DVN/GPXYGO	PRKAR1B
Human Kinase Plate 11	High-content image acquisition	Opera LX plate reader microscope	PerkinElmer	High-content analysis	Human Kinase Plate 11_PRKAR2A	doi:10.7910/DVN/GPXYGO	Harvard Dataverse	doi:10.7910/DVN/GPXYGO	http://dx.doi.org/10.7910/DVN/GPXYGO	PRKAR2A
Human Kinase Plate 11	High-content image acquisition	Opera LX plate reader microscope	PerkinElmer	High-content analysis	Human Kinase Plate 11_PRKAR2B	doi:10.7910/DVN/GPXYGO	Harvard Dataverse	doi:10.7910/DVN/GPXYGO	http://dx.doi.org/10.7910/DVN/GPXYGO	PRKAR2B
Human Kinase Plate 11	High-content image acquisition	Opera LX plate reader microscope	PerkinElmer	High-content analysis	Human Kinase Plate 11_PRKCA	doi:10.7910/DVN/GPXYGO	Harvard Dataverse	doi:10.7910/DVN/GPXYGO	http://dx.doi.org/10.7910/DVN/GPXYGO	PRKCA
Human Kinase Plate 11	High-content image acquisition	Opera LX plate reader microscope	PerkinElmer	High-content analysis	Human Kinase Plate 11_PRKCB	doi:10.7910/DVN/GPXYGO	Harvard Dataverse	doi:10.7910/DVN/GPXYGO	http://dx.doi.org/10.7910/DVN/GPXYGO	PRKCB
Human Kinase Plate 11	High-content image acquisition	Opera LX plate reader microscope	PerkinElmer	High-content analysis	Human Kinase Plate 11_PRKCD	doi:10.7910/DVN/GPXYGO	Harvard Dataverse	doi:10.7910/DVN/GPXYGO	http://dx.doi.org/10.7910/DVN/GPXYGO	PRKCD
Human Kinase Plate 11	High-content image acquisition	Opera LX plate reader microscope	PerkinElmer	High-content analysis	Human Kinase Plate 11_PRKCE	doi:10.7910/DVN/GPXYGO	Harvard Dataverse	doi:10.7910/DVN/GPXYGO	http://dx.doi.org/10.7910/DVN/GPXYGO	PRKCE
Human Kinase Plate 11	High-content image acquisition	Opera LX plate reader microscope	PerkinElmer	High-content analysis	Human Kinase Plate 11_PRKCG	doi:10.7910/DVN/GPXYGO	Harvard Dataverse	doi:10.7910/DVN/GPXYGO	http://dx.doi.org/10.7910/DVN/GPXYGO	PRKCG
Human Kinase Plate 11	High-content image acquisition	Opera LX plate reader microscope	PerkinElmer	High-content analysis	Human Kinase Plate 11_PRKCH	doi:10.7910/DVN/GPXYGO	Harvard Dataverse	doi:10.7910/DVN/GPXYGO	http://dx.doi.org/10.7910/DVN/GPXYGO	PRKCH
Human Kinase Plate 11	High-content image acquisition	Opera LX plate reader microscope	PerkinElmer	High-content analysis	Human Kinase Plate 11_PRKCI	doi:10.7910/DVN/GPXYGO	Harvard Dataverse	doi:10.7910/DVN/GPXYGO	http://dx.doi.org/10.7910/DVN/GPXYGO	PRKCI
Human Kinase Plate 11	High-content image acquisition	Opera LX plate reader microscope	PerkinElmer	High-content analysis	Human Kinase Plate 11_PKN1	doi:10.7910/DVN/GPXYGO	Harvard Dataverse	doi:10.7910/DVN/GPXYGO	http://dx.doi.org/10.7910/DVN/GPXYGO	PKN1
Human Kinase Plate 11	High-content image acquisition	Opera LX plate reader microscope	PerkinElmer	High-content analysis	Human Kinase Plate 11_PKN2	doi:10.7910/DVN/GPXYGO	Harvard Dataverse	doi:10.7910/DVN/GPXYGO	http://dx.doi.org/10.7910/DVN/GPXYGO	PKN2
Human Kinase Plate 11	High-content image acquisition	Opera LX plate reader microscope	PerkinElmer	High-content analysis	Human Kinase Plate 11_PRKD1	doi:10.7910/DVN/GPXYGO	Harvard Dataverse	doi:10.7910/DVN/GPXYGO	http://dx.doi.org/10.7910/DVN/GPXYGO	PRKD1
Human Kinase Plate 11	High-content image acquisition	Opera LX plate reader microscope	PerkinElmer	High-content analysis	Human Kinase Plate 11_PRKCQ	doi:10.7910/DVN/GPXYGO	Harvard Dataverse	doi:10.7910/DVN/GPXYGO	http://dx.doi.org/10.7910/DVN/GPXYGO	PRKCQ
Human Kinase Plate 11	High-content image acquisition	Opera LX plate reader microscope	PerkinElmer	High-content analysis	Human Kinase Plate 11_PRKCZ	doi:10.7910/DVN/GPXYGO	Harvard Dataverse	doi:10.7910/DVN/GPXYGO	http://dx.doi.org/10.7910/DVN/GPXYGO	PRKCZ
Human Kinase Plate 11	High-content image acquisition	Opera LX plate reader microscope	PerkinElmer	High-content analysis	Human Kinase Plate 11_PRKDC	doi:10.7910/DVN/GPXYGO	Harvard Dataverse	doi:10.7910/DVN/GPXYGO	http://dx.doi.org/10.7910/DVN/GPXYGO	PRKDC
Human Kinase Plate 11	High-content image acquisition	Opera LX plate reader microscope	PerkinElmer	High-content analysis	Human Kinase Plate 11_PRKG1	doi:10.7910/DVN/GPXYGO	Harvard Dataverse	doi:10.7910/DVN/GPXYGO	http://dx.doi.org/10.7910/DVN/GPXYGO	PRKG1
Human Kinase Plate 11	High-content image acquisition	Opera LX plate reader microscope	PerkinElmer	High-content analysis	Human Kinase Plate 11_PRKG2	doi:10.7910/DVN/GPXYGO	Harvard Dataverse	doi:10.7910/DVN/GPXYGO	http://dx.doi.org/10.7910/DVN/GPXYGO	PRKG2
Human Kinase Plate 11	High-content image acquisition	Opera LX plate reader microscope	PerkinElmer	High-content analysis	Human Kinase Plate 11_MAPK1	doi:10.7910/DVN/GPXYGO	Harvard Dataverse	doi:10.7910/DVN/GPXYGO	http://dx.doi.org/10.7910/DVN/GPXYGO	MAPK1
Human Kinase Plate 11	High-content image acquisition	Opera LX plate reader microscope	PerkinElmer	High-content analysis	Human Kinase Plate 11_MAPK3	doi:10.7910/DVN/GPXYGO	Harvard Dataverse	doi:10.7910/DVN/GPXYGO	http://dx.doi.org/10.7910/DVN/GPXYGO	MAPK3
Human Kinase Plate 11	High-content image acquisition	Opera LX plate reader microscope	PerkinElmer	High-content analysis	Human Kinase Plate 11_MAPK4	doi:10.7910/DVN/GPXYGO	Harvard Dataverse	doi:10.7910/DVN/GPXYGO	http://dx.doi.org/10.7910/DVN/GPXYGO	MAPK4
Human Kinase Plate 11	High-content image acquisition	Opera LX plate reader microscope	PerkinElmer	High-content analysis	Human Kinase Plate 11_MAPK6	doi:10.7910/DVN/GPXYGO	Harvard Dataverse	doi:10.7910/DVN/GPXYGO	http://dx.doi.org/10.7910/DVN/GPXYGO	MAPK6
Human Kinase Plate 11	High-content image acquisition	Opera LX plate reader microscope	PerkinElmer	High-content analysis	Human Kinase Plate 11_MAPK7	doi:10.7910/DVN/GPXYGO	Harvard Dataverse	doi:10.7910/DVN/GPXYGO	http://dx.doi.org/10.7910/DVN/GPXYGO	MAPK7
Human Kinase Plate 11	High-content image acquisition	Opera LX plate reader microscope	PerkinElmer	High-content analysis	Human Kinase Plate 11_MAPK8	doi:10.7910/DVN/GPXYGO	Harvard Dataverse	doi:10.7910/DVN/GPXYGO	http://dx.doi.org/10.7910/DVN/GPXYGO	MAPK8
Human Kinase Plate 11	High-content image acquisition	Opera LX plate reader microscope	PerkinElmer	High-content analysis	Human Kinase Plate 11_MAPK11	doi:10.7910/DVN/GPXYGO	Harvard Dataverse	doi:10.7910/DVN/GPXYGO	http://dx.doi.org/10.7910/DVN/GPXYGO	MAPK11
Human Kinase Plate 11	High-content image acquisition	Opera LX plate reader microscope	PerkinElmer	High-content analysis	Human Kinase Plate 11_MAPK9	doi:10.7910/DVN/GPXYGO	Harvard Dataverse	doi:10.7910/DVN/GPXYGO	http://dx.doi.org/10.7910/DVN/GPXYGO	MAPK9
Human Kinase Plate 11	High-content image acquisition	Opera LX plate reader microscope	PerkinElmer	High-content analysis	Human Kinase Plate 11_MAPK10	doi:10.7910/DVN/GPXYGO	Harvard Dataverse	doi:10.7910/DVN/GPXYGO	http://dx.doi.org/10.7910/DVN/GPXYGO	MAPK10
Human Kinase Plate 11	High-content image acquisition	Opera LX plate reader microscope	PerkinElmer	High-content analysis	Human Kinase Plate 11_MAPK13	doi:10.7910/DVN/GPXYGO	Harvard Dataverse	doi:10.7910/DVN/GPXYGO	http://dx.doi.org/10.7910/DVN/GPXYGO	MAPK13
Human Kinase Plate 11	High-content image acquisition	Opera LX plate reader microscope	PerkinElmer	High-content analysis	Human Kinase Plate 11_MAP2K1	doi:10.7910/DVN/GPXYGO	Harvard Dataverse	doi:10.7910/DVN/GPXYGO	http://dx.doi.org/10.7910/DVN/GPXYGO	MAP2K1
Human Kinase Plate 12	High-content image acquisition	Opera LX plate reader microscope	PerkinElmer	High-content analysis	Human Kinase Plate 12_PDGFRB	doi:10.7910/DVN/GPXYGO	Harvard Dataverse	doi:10.7910/DVN/GPXYGO	http://dx.doi.org/10.7910/DVN/GPXYGO	PDGFRB
Human Kinase Plate 12	High-content image acquisition	Opera LX plate reader microscope	PerkinElmer	High-content analysis	Human Kinase Plate 12_PDK1	doi:10.7910/DVN/GPXYGO	Harvard Dataverse	doi:10.7910/DVN/GPXYGO	http://dx.doi.org/10.7910/DVN/GPXYGO	PDK1
Human Kinase Plate 12	High-content image acquisition	Opera LX plate reader microscope	PerkinElmer	High-content analysis	Human Kinase Plate 12_PDK2	doi:10.7910/DVN/GPXYGO	Harvard Dataverse	doi:10.7910/DVN/GPXYGO	http://dx.doi.org/10.7910/DVN/GPXYGO	PDK2
Human Kinase Plate 12	High-content image acquisition	Opera LX plate reader microscope	PerkinElmer	High-content analysis	Human Kinase Plate 12_PDK3	doi:10.7910/DVN/GPXYGO	Harvard Dataverse	doi:10.7910/DVN/GPXYGO	http://dx.doi.org/10.7910/DVN/GPXYGO	PDK3
Human Kinase Plate 12	High-content image acquisition	Opera LX plate reader microscope	PerkinElmer	High-content analysis	Human Kinase Plate 12_PDK4	doi:10.7910/DVN/GPXYGO	Harvard Dataverse	doi:10.7910/DVN/GPXYGO	http://dx.doi.org/10.7910/DVN/GPXYGO	PDK4
Human Kinase Plate 12	High-content image acquisition	Opera LX plate reader microscope	PerkinElmer	High-content analysis	Human Kinase Plate 12_PDPK1	doi:10.7910/DVN/GPXYGO	Harvard Dataverse	doi:10.7910/DVN/GPXYGO	http://dx.doi.org/10.7910/DVN/GPXYGO	PDPK1
Human Kinase Plate 12	High-content image acquisition	Opera LX plate reader microscope	PerkinElmer	High-content analysis	Human Kinase Plate 12_PFKFB1	doi:10.7910/DVN/GPXYGO	Harvard Dataverse	doi:10.7910/DVN/GPXYGO	http://dx.doi.org/10.7910/DVN/GPXYGO	PFKFB1
Human Kinase Plate 12	High-content image acquisition	Opera LX plate reader microscope	PerkinElmer	High-content analysis	Human Kinase Plate 12_PFKFB2	doi:10.7910/DVN/GPXYGO	Harvard Dataverse	doi:10.7910/DVN/GPXYGO	http://dx.doi.org/10.7910/DVN/GPXYGO	PFKFB2
Human Kinase Plate 12	High-content image acquisition	Opera LX plate reader microscope	PerkinElmer	High-content analysis	Human Kinase Plate 12_PFKFB3	doi:10.7910/DVN/GPXYGO	Harvard Dataverse	doi:10.7910/DVN/GPXYGO	http://dx.doi.org/10.7910/DVN/GPXYGO	PFKFB3
Human Kinase Plate 12	High-content image acquisition	Opera LX plate reader microscope	PerkinElmer	High-content analysis	Human Kinase Plate 12_PFKFB4	doi:10.7910/DVN/GPXYGO	Harvard Dataverse	doi:10.7910/DVN/GPXYGO	http://dx.doi.org/10.7910/DVN/GPXYGO	PFKFB4
Human Kinase Plate 12	High-content image acquisition	Opera LX plate reader microscope	PerkinElmer	High-content analysis	Human Kinase Plate 12_PFKL	doi:10.7910/DVN/GPXYGO	Harvard Dataverse	doi:10.7910/DVN/GPXYGO	http://dx.doi.org/10.7910/DVN/GPXYGO	PFKL
Human Kinase Plate 12	High-content image acquisition	Opera LX plate reader microscope	PerkinElmer	High-content analysis	Human Kinase Plate 12_PFKM	doi:10.7910/DVN/GPXYGO	Harvard Dataverse	doi:10.7910/DVN/GPXYGO	http://dx.doi.org/10.7910/DVN/GPXYGO	PFKM
Human Kinase Plate 12	High-content image acquisition	Opera LX plate reader microscope	PerkinElmer	High-content analysis	Human Kinase Plate 12_PFKP	doi:10.7910/DVN/GPXYGO	Harvard Dataverse	doi:10.7910/DVN/GPXYGO	http://dx.doi.org/10.7910/DVN/GPXYGO	PFKP
Human Kinase Plate 12	High-content image acquisition	Opera LX plate reader microscope	PerkinElmer	High-content analysis	Human Kinase Plate 12_PFTK1	doi:10.7910/DVN/GPXYGO	Harvard Dataverse	doi:10.7910/DVN/GPXYGO	http://dx.doi.org/10.7910/DVN/GPXYGO	PFTK1
Human Kinase Plate 12	High-content image acquisition	Opera LX plate reader microscope	PerkinElmer	High-content analysis	Human Kinase Plate 12_PGK1	doi:10.7910/DVN/GPXYGO	Harvard Dataverse	doi:10.7910/DVN/GPXYGO	http://dx.doi.org/10.7910/DVN/GPXYGO	PGK1
Human Kinase Plate 12	High-content image acquisition	Opera LX plate reader microscope	PerkinElmer	High-content analysis	Human Kinase Plate 12_PGK2	doi:10.7910/DVN/GPXYGO	Harvard Dataverse	doi:10.7910/DVN/GPXYGO	http://dx.doi.org/10.7910/DVN/GPXYGO	PGK2
Human Kinase Plate 12	High-content image acquisition	Opera LX plate reader microscope	PerkinElmer	High-content analysis	Human Kinase Plate 12_PHKA1	doi:10.7910/DVN/GPXYGO	Harvard Dataverse	doi:10.7910/DVN/GPXYGO	http://dx.doi.org/10.7910/DVN/GPXYGO	PHKA1
Human Kinase Plate 12	High-content image acquisition	Opera LX plate reader microscope	PerkinElmer	High-content analysis	Human Kinase Plate 12_PHKA2	doi:10.7910/DVN/GPXYGO	Harvard Dataverse	doi:10.7910/DVN/GPXYGO	http://dx.doi.org/10.7910/DVN/GPXYGO	PHKA2
Human Kinase Plate 12	High-content image acquisition	Opera LX plate reader microscope	PerkinElmer	High-content analysis	Human Kinase Plate 12_PHKB	doi:10.7910/DVN/GPXYGO	Harvard Dataverse	doi:10.7910/DVN/GPXYGO	http://dx.doi.org/10.7910/DVN/GPXYGO	PHKB
Human Kinase Plate 12	High-content image acquisition	Opera LX plate reader microscope	PerkinElmer	High-content analysis	Human Kinase Plate 12_PHKG1	doi:10.7910/DVN/GPXYGO	Harvard Dataverse	doi:10.7910/DVN/GPXYGO	http://dx.doi.org/10.7910/DVN/GPXYGO	PHKG1
Human Kinase Plate 12	High-content image acquisition	Opera LX plate reader microscope	PerkinElmer	High-content analysis	Human Kinase Plate 12_PHKG2	doi:10.7910/DVN/GPXYGO	Harvard Dataverse	doi:10.7910/DVN/GPXYGO	http://dx.doi.org/10.7910/DVN/GPXYGO	PHKG2
Human Kinase Plate 12	High-content image acquisition	Opera LX plate reader microscope	PerkinElmer	High-content analysis	Human Kinase Plate 12_PIK3C2A	doi:10.7910/DVN/GPXYGO	Harvard Dataverse	doi:10.7910/DVN/GPXYGO	http://dx.doi.org/10.7910/DVN/GPXYGO	PIK3C2A
Human Kinase Plate 12	High-content image acquisition	Opera LX plate reader microscope	PerkinElmer	High-content analysis	Human Kinase Plate 12_PIK3C2B	doi:10.7910/DVN/GPXYGO	Harvard Dataverse	doi:10.7910/DVN/GPXYGO	http://dx.doi.org/10.7910/DVN/GPXYGO	PIK3C2B
Human Kinase Plate 12	High-content image acquisition	Opera LX plate reader microscope	PerkinElmer	High-content analysis	Human Kinase Plate 12_PIK3C2G	doi:10.7910/DVN/GPXYGO	Harvard Dataverse	doi:10.7910/DVN/GPXYGO	http://dx.doi.org/10.7910/DVN/GPXYGO	PIK3C2G
Human Kinase Plate 12	High-content image acquisition	Opera LX plate reader microscope	PerkinElmer	High-content analysis	Human Kinase Plate 12_PIK3C3	doi:10.7910/DVN/GPXYGO	Harvard Dataverse	doi:10.7910/DVN/GPXYGO	http://dx.doi.org/10.7910/DVN/GPXYGO	PIK3C3
Human Kinase Plate 12	High-content image acquisition	Opera LX plate reader microscope	PerkinElmer	High-content analysis	Human Kinase Plate 12_PIK3CA	doi:10.7910/DVN/GPXYGO	Harvard Dataverse	doi:10.7910/DVN/GPXYGO	http://dx.doi.org/10.7910/DVN/GPXYGO	PIK3CA
Human Kinase Plate 12	High-content image acquisition	Opera LX plate reader microscope	PerkinElmer	High-content analysis	Human Kinase Plate 12_PIK3CB	doi:10.7910/DVN/GPXYGO	Harvard Dataverse	doi:10.7910/DVN/GPXYGO	http://dx.doi.org/10.7910/DVN/GPXYGO	PIK3CB
Human Kinase Plate 12	High-content image acquisition	Opera LX plate reader microscope	PerkinElmer	High-content analysis	Human Kinase Plate 12_PIM1	doi:10.7910/DVN/GPXYGO	Harvard Dataverse	doi:10.7910/DVN/GPXYGO	http://dx.doi.org/10.7910/DVN/GPXYGO	PIM1
Human Kinase Plate 12	High-content image acquisition	Opera LX plate reader microscope	PerkinElmer	High-content analysis	Human Kinase Plate 12_PIK3CD	doi:10.7910/DVN/GPXYGO	Harvard Dataverse	doi:10.7910/DVN/GPXYGO	http://dx.doi.org/10.7910/DVN/GPXYGO	PIK3CD
Human Kinase Plate 12	High-content image acquisition	Opera LX plate reader microscope	PerkinElmer	High-content analysis	Human Kinase Plate 12_PIK3CG	doi:10.7910/DVN/GPXYGO	Harvard Dataverse	doi:10.7910/DVN/GPXYGO	http://dx.doi.org/10.7910/DVN/GPXYGO	PIK3CG
Human Kinase Plate 12	High-content image acquisition	Opera LX plate reader microscope	PerkinElmer	High-content analysis	Human Kinase Plate 12_PIK3R2	doi:10.7910/DVN/GPXYGO	Harvard Dataverse	doi:10.7910/DVN/GPXYGO	http://dx.doi.org/10.7910/DVN/GPXYGO	PIK3R2
Human Kinase Plate 12	High-content image acquisition	Opera LX plate reader microscope	PerkinElmer	High-content analysis	Human Kinase Plate 12_PI4KA	doi:10.7910/DVN/GPXYGO	Harvard Dataverse	doi:10.7910/DVN/GPXYGO	http://dx.doi.org/10.7910/DVN/GPXYGO	PI4KA
Human Kinase Plate 12	High-content image acquisition	Opera LX plate reader microscope	PerkinElmer	High-content analysis	Human Kinase Plate 12_PI4KB	doi:10.7910/DVN/GPXYGO	Harvard Dataverse	doi:10.7910/DVN/GPXYGO	http://dx.doi.org/10.7910/DVN/GPXYGO	PI4KB
Human Kinase Plate 12	High-content image acquisition	Opera LX plate reader microscope	PerkinElmer	High-content analysis	Human Kinase Plate 12_PIN1	doi:10.7910/DVN/GPXYGO	Harvard Dataverse	doi:10.7910/DVN/GPXYGO	http://dx.doi.org/10.7910/DVN/GPXYGO	PIN1
Human Kinase Plate 12	High-content image acquisition	Opera LX plate reader microscope	PerkinElmer	High-content analysis	Human Kinase Plate 12_PIP4K2A	doi:10.7910/DVN/GPXYGO	Harvard Dataverse	doi:10.7910/DVN/GPXYGO	http://dx.doi.org/10.7910/DVN/GPXYGO	PIP4K2A
Human Kinase Plate 12	High-content image acquisition	Opera LX plate reader microscope	PerkinElmer	High-content analysis	Human Kinase Plate 12_PKLR	doi:10.7910/DVN/GPXYGO	Harvard Dataverse	doi:10.7910/DVN/GPXYGO	http://dx.doi.org/10.7910/DVN/GPXYGO	PKLR
Human Kinase Plate 12	High-content image acquisition	Opera LX plate reader microscope	PerkinElmer	High-content analysis	Human Kinase Plate 12_PKM2	doi:10.7910/DVN/GPXYGO	Harvard Dataverse	doi:10.7910/DVN/GPXYGO	http://dx.doi.org/10.7910/DVN/GPXYGO	PKM2
Human Kinase Plate 12	High-content image acquisition	Opera LX plate reader microscope	PerkinElmer	High-content analysis	Human Kinase Plate 12_PLK1	doi:10.7910/DVN/GPXYGO	Harvard Dataverse	doi:10.7910/DVN/GPXYGO	http://dx.doi.org/10.7910/DVN/GPXYGO	PLK1
Human Kinase Plate 12	High-content image acquisition	Opera LX plate reader microscope	PerkinElmer	High-content analysis	Human Kinase Plate 12_POLR2K	doi:10.7910/DVN/GPXYGO	Harvard Dataverse	doi:10.7910/DVN/GPXYGO	http://dx.doi.org/10.7910/DVN/GPXYGO	POLR2K
Human Kinase Plate 12	High-content image acquisition	Opera LX plate reader microscope	PerkinElmer	High-content analysis	Human Kinase Plate 12_PRKAA1	doi:10.7910/DVN/GPXYGO	Harvard Dataverse	doi:10.7910/DVN/GPXYGO	http://dx.doi.org/10.7910/DVN/GPXYGO	PRKAA1
Human Kinase Plate 12	High-content image acquisition	Opera LX plate reader microscope	PerkinElmer	High-content analysis	Human Kinase Plate 12_PRKAA2	doi:10.7910/DVN/GPXYGO	Harvard Dataverse	doi:10.7910/DVN/GPXYGO	http://dx.doi.org/10.7910/DVN/GPXYGO	PRKAA2
Human Kinase Plate 12	High-content image acquisition	Opera LX plate reader microscope	PerkinElmer	High-content analysis	Human Kinase Plate 12_PRKAB1	doi:10.7910/DVN/GPXYGO	Harvard Dataverse	doi:10.7910/DVN/GPXYGO	http://dx.doi.org/10.7910/DVN/GPXYGO	PRKAB1
Human Kinase Plate 12	High-content image acquisition	Opera LX plate reader microscope	PerkinElmer	High-content analysis	Human Kinase Plate 12_PRKAB2	doi:10.7910/DVN/GPXYGO	Harvard Dataverse	doi:10.7910/DVN/GPXYGO	http://dx.doi.org/10.7910/DVN/GPXYGO	PRKAB2
Human Kinase Plate 12	High-content image acquisition	Opera LX plate reader microscope	PerkinElmer	High-content analysis	Human Kinase Plate 12_PRKACA	doi:10.7910/DVN/GPXYGO	Harvard Dataverse	doi:10.7910/DVN/GPXYGO	http://dx.doi.org/10.7910/DVN/GPXYGO	PRKACA
Human Kinase Plate 12	High-content image acquisition	Opera LX plate reader microscope	PerkinElmer	High-content analysis	Human Kinase Plate 12_PRKACB	doi:10.7910/DVN/GPXYGO	Harvard Dataverse	doi:10.7910/DVN/GPXYGO	http://dx.doi.org/10.7910/DVN/GPXYGO	PRKACB
Human Kinase Plate 12	High-content image acquisition	Opera LX plate reader microscope	PerkinElmer	High-content analysis	Human Kinase Plate 12_PRKACG	doi:10.7910/DVN/GPXYGO	Harvard Dataverse	doi:10.7910/DVN/GPXYGO	http://dx.doi.org/10.7910/DVN/GPXYGO	PRKACG
Human Kinase Plate 12	High-content image acquisition	Opera LX plate reader microscope	PerkinElmer	High-content analysis	Human Kinase Plate 12_PRKAG1	doi:10.7910/DVN/GPXYGO	Harvard Dataverse	doi:10.7910/DVN/GPXYGO	http://dx.doi.org/10.7910/DVN/GPXYGO	PRKAG1
Human Kinase Plate 12	High-content image acquisition	Opera LX plate reader microscope	PerkinElmer	High-content analysis	Human Kinase Plate 12_PRKAR1A	doi:10.7910/DVN/GPXYGO	Harvard Dataverse	doi:10.7910/DVN/GPXYGO	http://dx.doi.org/10.7910/DVN/GPXYGO	PRKAR1A
Human Kinase Plate 12	High-content image acquisition	Opera LX plate reader microscope	PerkinElmer	High-content analysis	Human Kinase Plate 12_PRKAR1B	doi:10.7910/DVN/GPXYGO	Harvard Dataverse	doi:10.7910/DVN/GPXYGO	http://dx.doi.org/10.7910/DVN/GPXYGO	PRKAR1B
Human Kinase Plate 12	High-content image acquisition	Opera LX plate reader microscope	PerkinElmer	High-content analysis	Human Kinase Plate 12_PRKAR2A	doi:10.7910/DVN/GPXYGO	Harvard Dataverse	doi:10.7910/DVN/GPXYGO	http://dx.doi.org/10.7910/DVN/GPXYGO	PRKAR2A
Human Kinase Plate 12	High-content image acquisition	Opera LX plate reader microscope	PerkinElmer	High-content analysis	Human Kinase Plate 12_PRKAR2B	doi:10.7910/DVN/GPXYGO	Harvard Dataverse	doi:10.7910/DVN/GPXYGO	http://dx.doi.org/10.7910/DVN/GPXYGO	PRKAR2B
Human Kinase Plate 12	High-content image acquisition	Opera LX plate reader microscope	PerkinElmer	High-content analysis	Human Kinase Plate 12_PRKCA	doi:10.7910/DVN/GPXYGO	Harvard Dataverse	doi:10.7910/DVN/GPXYGO	http://dx.doi.org/10.7910/DVN/GPXYGO	PRKCA
Human Kinase Plate 12	High-content image acquisition	Opera LX plate reader microscope	PerkinElmer	High-content analysis	Human Kinase Plate 12_PRKCB	doi:10.7910/DVN/GPXYGO	Harvard Dataverse	doi:10.7910/DVN/GPXYGO	http://dx.doi.org/10.7910/DVN/GPXYGO	PRKCB
Human Kinase Plate 12	High-content image acquisition	Opera LX plate reader microscope	PerkinElmer	High-content analysis	Human Kinase Plate 12_PRKCD	doi:10.7910/DVN/GPXYGO	Harvard Dataverse	doi:10.7910/DVN/GPXYGO	http://dx.doi.org/10.7910/DVN/GPXYGO	PRKCD
Human Kinase Plate 12	High-content image acquisition	Opera LX plate reader microscope	PerkinElmer	High-content analysis	Human Kinase Plate 12_PRKCE	doi:10.7910/DVN/GPXYGO	Harvard Dataverse	doi:10.7910/DVN/GPXYGO	http://dx.doi.org/10.7910/DVN/GPXYGO	PRKCE
Human Kinase Plate 12	High-content image acquisition	Opera LX plate reader microscope	PerkinElmer	High-content analysis	Human Kinase Plate 12_PRKCG	doi:10.7910/DVN/GPXYGO	Harvard Dataverse	doi:10.7910/DVN/GPXYGO	http://dx.doi.org/10.7910/DVN/GPXYGO	PRKCG
Human Kinase Plate 12	High-content image acquisition	Opera LX plate reader microscope	PerkinElmer	High-content analysis	Human Kinase Plate 12_PRKCH	doi:10.7910/DVN/GPXYGO	Harvard Dataverse	doi:10.7910/DVN/GPXYGO	http://dx.doi.org/10.7910/DVN/GPXYGO	PRKCH
Human Kinase Plate 12	High-content image acquisition	Opera LX plate reader microscope	PerkinElmer	High-content analysis	Human Kinase Plate 12_PRKCI	doi:10.7910/DVN/GPXYGO	Harvard Dataverse	doi:10.7910/DVN/GPXYGO	http://dx.doi.org/10.7910/DVN/GPXYGO	PRKCI
Human Kinase Plate 12	High-content image acquisition	Opera LX plate reader microscope	PerkinElmer	High-content analysis	Human Kinase Plate 12_PKN1	doi:10.7910/DVN/GPXYGO	Harvard Dataverse	doi:10.7910/DVN/GPXYGO	http://dx.doi.org/10.7910/DVN/GPXYGO	PKN1
Human Kinase Plate 12	High-content image acquisition	Opera LX plate reader microscope	PerkinElmer	High-content analysis	Human Kinase Plate 12_PKN2	doi:10.7910/DVN/GPXYGO	Harvard Dataverse	doi:10.7910/DVN/GPXYGO	http://dx.doi.org/10.7910/DVN/GPXYGO	PKN2
Human Kinase Plate 12	High-content image acquisition	Opera LX plate reader microscope	PerkinElmer	High-content analysis	Human Kinase Plate 12_PRKD1	doi:10.7910/DVN/GPXYGO	Harvard Dataverse	doi:10.7910/DVN/GPXYGO	http://dx.doi.org/10.7910/DVN/GPXYGO	PRKD1
Human Kinase Plate 12	High-content image acquisition	Opera LX plate reader microscope	PerkinElmer	High-content analysis	Human Kinase Plate 12_PRKCQ	doi:10.7910/DVN/GPXYGO	Harvard Dataverse	doi:10.7910/DVN/GPXYGO	http://dx.doi.org/10.7910/DVN/GPXYGO	PRKCQ
Human Kinase Plate 12	High-content image acquisition	Opera LX plate reader microscope	PerkinElmer	High-content analysis	Human Kinase Plate 12_PRKCZ	doi:10.7910/DVN/GPXYGO	Harvard Dataverse	doi:10.7910/DVN/GPXYGO	http://dx.doi.org/10.7910/DVN/GPXYGO	PRKCZ
Human Kinase Plate 12	High-content image acquisition	Opera LX plate reader microscope	PerkinElmer	High-content analysis	Human Kinase Plate 12_PRKDC	doi:10.7910/DVN/GPXYGO	Harvard Dataverse	doi:10.7910/DVN/GPXYGO	http://dx.doi.org/10.7910/DVN/GPXYGO	PRKDC
Human Kinase Plate 12	High-content image acquisition	Opera LX plate reader microscope	PerkinElmer	High-content analysis	Human Kinase Plate 12_PRKG1	doi:10.7910/DVN/GPXYGO	Harvard Dataverse	doi:10.7910/DVN/GPXYGO	http://dx.doi.org/10.7910/DVN/GPXYGO	PRKG1
Human Kinase Plate 12	High-content image acquisition	Opera LX plate reader microscope	PerkinElmer	High-content analysis	Human Kinase Plate 12_PRKG2	doi:10.7910/DVN/GPXYGO	Harvard Dataverse	doi:10.7910/DVN/GPXYGO	http://dx.doi.org/10.7910/DVN/GPXYGO	PRKG2
Human Kinase Plate 12	High-content image acquisition	Opera LX plate reader microscope	PerkinElmer	High-content analysis	Human Kinase Plate 12_MAPK1	doi:10.7910/DVN/GPXYGO	Harvard Dataverse	doi:10.7910/DVN/GPXYGO	http://dx.doi.org/10.7910/DVN/GPXYGO	MAPK1
Human Kinase Plate 12	High-content image acquisition	Opera LX plate reader microscope	PerkinElmer	High-content analysis	Human Kinase Plate 12_MAPK3	doi:10.7910/DVN/GPXYGO	Harvard Dataverse	doi:10.7910/DVN/GPXYGO	http://dx.doi.org/10.7910/DVN/GPXYGO	MAPK3
Human Kinase Plate 12	High-content image acquisition	Opera LX plate reader microscope	PerkinElmer	High-content analysis	Human Kinase Plate 12_MAPK4	doi:10.7910/DVN/GPXYGO	Harvard Dataverse	doi:10.7910/DVN/GPXYGO	http://dx.doi.org/10.7910/DVN/GPXYGO	MAPK4
Human Kinase Plate 12	High-content image acquisition	Opera LX plate reader microscope	PerkinElmer	High-content analysis	Human Kinase Plate 12_MAPK6	doi:10.7910/DVN/GPXYGO	Harvard Dataverse	doi:10.7910/DVN/GPXYGO	http://dx.doi.org/10.7910/DVN/GPXYGO	MAPK6
Human Kinase Plate 12	High-content image acquisition	Opera LX plate reader microscope	PerkinElmer	High-content analysis	Human Kinase Plate 12_MAPK7	doi:10.7910/DVN/GPXYGO	Harvard Dataverse	doi:10.7910/DVN/GPXYGO	http://dx.doi.org/10.7910/DVN/GPXYGO	MAPK7
Human Kinase Plate 12	High-content image acquisition	Opera LX plate reader microscope	PerkinElmer	High-content analysis	Human Kinase Plate 12_MAPK8	doi:10.7910/DVN/GPXYGO	Harvard Dataverse	doi:10.7910/DVN/GPXYGO	http://dx.doi.org/10.7910/DVN/GPXYGO	MAPK8
Human Kinase Plate 12	High-content image acquisition	Opera LX plate reader microscope	PerkinElmer	High-content analysis	Human Kinase Plate 12_MAPK11	doi:10.7910/DVN/GPXYGO	Harvard Dataverse	doi:10.7910/DVN/GPXYGO	http://dx.doi.org/10.7910/DVN/GPXYGO	MAPK11
Human Kinase Plate 12	High-content image acquisition	Opera LX plate reader microscope	PerkinElmer	High-content analysis	Human Kinase Plate 12_MAPK9	doi:10.7910/DVN/GPXYGO	Harvard Dataverse	doi:10.7910/DVN/GPXYGO	http://dx.doi.org/10.7910/DVN/GPXYGO	MAPK9
Human Kinase Plate 12	High-content image acquisition	Opera LX plate reader microscope	PerkinElmer	High-content analysis	Human Kinase Plate 12_MAPK10	doi:10.7910/DVN/GPXYGO	Harvard Dataverse	doi:10.7910/DVN/GPXYGO	http://dx.doi.org/10.7910/DVN/GPXYGO	MAPK10
Human Kinase Plate 12	High-content image acquisition	Opera LX plate reader microscope	PerkinElmer	High-content analysis	Human Kinase Plate 12_MAPK13	doi:10.7910/DVN/GPXYGO	Harvard Dataverse	doi:10.7910/DVN/GPXYGO	http://dx.doi.org/10.7910/DVN/GPXYGO	MAPK13
Human Kinase Plate 12	High-content image acquisition	Opera LX plate reader microscope	PerkinElmer	High-content analysis	Human Kinase Plate 12_MAP2K1	doi:10.7910/DVN/GPXYGO	Harvard Dataverse	doi:10.7910/DVN/GPXYGO	http://dx.doi.org/10.7910/DVN/GPXYGO	MAP2K1
Human Kinase Plate 13	High-content image acquisition	Opera LX plate reader microscope	PerkinElmer	High-content analysis	Human Kinase Plate 13_MAP2K2	doi:10.7910/DVN/GPXYGO	Harvard Dataverse	doi:10.7910/DVN/GPXYGO	http://dx.doi.org/10.7910/DVN/GPXYGO	MAP2K2
Human Kinase Plate 13	High-content image acquisition	Opera LX plate reader microscope	PerkinElmer	High-content analysis	Human Kinase Plate 13_MAP2K3	doi:10.7910/DVN/GPXYGO	Harvard Dataverse	doi:10.7910/DVN/GPXYGO	http://dx.doi.org/10.7910/DVN/GPXYGO	MAP2K3
Human Kinase Plate 13	High-content image acquisition	Opera LX plate reader microscope	PerkinElmer	High-content analysis	Human Kinase Plate 13_MAP2K5	doi:10.7910/DVN/GPXYGO	Harvard Dataverse	doi:10.7910/DVN/GPXYGO	http://dx.doi.org/10.7910/DVN/GPXYGO	MAP2K5
Human Kinase Plate 13	High-content image acquisition	Opera LX plate reader microscope	PerkinElmer	High-content analysis	Human Kinase Plate 13_MAP2K6	doi:10.7910/DVN/GPXYGO	Harvard Dataverse	doi:10.7910/DVN/GPXYGO	http://dx.doi.org/10.7910/DVN/GPXYGO	MAP2K6
Human Kinase Plate 13	High-content image acquisition	Opera LX plate reader microscope	PerkinElmer	High-content analysis	Human Kinase Plate 13_MAP2K7	doi:10.7910/DVN/GPXYGO	Harvard Dataverse	doi:10.7910/DVN/GPXYGO	http://dx.doi.org/10.7910/DVN/GPXYGO	MAP2K7
Human Kinase Plate 13	High-content image acquisition	Opera LX plate reader microscope	PerkinElmer	High-content analysis	Human Kinase Plate 13_EIF2AK2	doi:10.7910/DVN/GPXYGO	Harvard Dataverse	doi:10.7910/DVN/GPXYGO	http://dx.doi.org/10.7910/DVN/GPXYGO	EIF2AK2
Human Kinase Plate 13	High-content image acquisition	Opera LX plate reader microscope	PerkinElmer	High-content analysis	Human Kinase Plate 13_PRKX	doi:10.7910/DVN/GPXYGO	Harvard Dataverse	doi:10.7910/DVN/GPXYGO	http://dx.doi.org/10.7910/DVN/GPXYGO	PRKX
Human Kinase Plate 13	High-content image acquisition	Opera LX plate reader microscope	PerkinElmer	High-content analysis	Human Kinase Plate 13_PRKY	doi:10.7910/DVN/GPXYGO	Harvard Dataverse	doi:10.7910/DVN/GPXYGO	http://dx.doi.org/10.7910/DVN/GPXYGO	PRKY
Human Kinase Plate 13	High-content image acquisition	Opera LX plate reader microscope	PerkinElmer	High-content analysis	Human Kinase Plate 13_PRPS1	doi:10.7910/DVN/GPXYGO	Harvard Dataverse	doi:10.7910/DVN/GPXYGO	http://dx.doi.org/10.7910/DVN/GPXYGO	PRPS1
Human Kinase Plate 13	High-content image acquisition	Opera LX plate reader microscope	PerkinElmer	High-content analysis	Human Kinase Plate 13_PRPS2	doi:10.7910/DVN/GPXYGO	Harvard Dataverse	doi:10.7910/DVN/GPXYGO	http://dx.doi.org/10.7910/DVN/GPXYGO	PRPS2
Human Kinase Plate 13	High-content image acquisition	Opera LX plate reader microscope	PerkinElmer	High-content analysis	Human Kinase Plate 13_PSKH1	doi:10.7910/DVN/GPXYGO	Harvard Dataverse	doi:10.7910/DVN/GPXYGO	http://dx.doi.org/10.7910/DVN/GPXYGO	PSKH1
Human Kinase Plate 13	High-content image acquisition	Opera LX plate reader microscope	PerkinElmer	High-content analysis	Human Kinase Plate 13_PTK2	doi:10.7910/DVN/GPXYGO	Harvard Dataverse	doi:10.7910/DVN/GPXYGO	http://dx.doi.org/10.7910/DVN/GPXYGO	PTK2
Human Kinase Plate 13	High-content image acquisition	Opera LX plate reader microscope	PerkinElmer	High-content analysis	Human Kinase Plate 13_PTK6	doi:10.7910/DVN/GPXYGO	Harvard Dataverse	doi:10.7910/DVN/GPXYGO	http://dx.doi.org/10.7910/DVN/GPXYGO	PTK6
Human Kinase Plate 13	High-content image acquisition	Opera LX plate reader microscope	PerkinElmer	High-content analysis	Human Kinase Plate 13_PTK7	doi:10.7910/DVN/GPXYGO	Harvard Dataverse	doi:10.7910/DVN/GPXYGO	http://dx.doi.org/10.7910/DVN/GPXYGO	PTK7
Human Kinase Plate 13	High-content image acquisition	Opera LX plate reader microscope	PerkinElmer	High-content analysis	Human Kinase Plate 13_TWF1	doi:10.7910/DVN/GPXYGO	Harvard Dataverse	doi:10.7910/DVN/GPXYGO	http://dx.doi.org/10.7910/DVN/GPXYGO	TWF1
Human Kinase Plate 13	High-content image acquisition	Opera LX plate reader microscope	PerkinElmer	High-content analysis	Human Kinase Plate 13_ALDH18A1	doi:10.7910/DVN/GPXYGO	Harvard Dataverse	doi:10.7910/DVN/GPXYGO	http://dx.doi.org/10.7910/DVN/GPXYGO	ALDH18A1
Human Kinase Plate 13	High-content image acquisition	Opera LX plate reader microscope	PerkinElmer	High-content analysis	Human Kinase Plate 13_MAP4K2	doi:10.7910/DVN/GPXYGO	Harvard Dataverse	doi:10.7910/DVN/GPXYGO	http://dx.doi.org/10.7910/DVN/GPXYGO	MAP4K2
Human Kinase Plate 13	High-content image acquisition	Opera LX plate reader microscope	PerkinElmer	High-content analysis	Human Kinase Plate 13_RAGE	doi:10.7910/DVN/GPXYGO	Harvard Dataverse	doi:10.7910/DVN/GPXYGO	http://dx.doi.org/10.7910/DVN/GPXYGO	RAGE
Human Kinase Plate 13	High-content image acquisition	Opera LX plate reader microscope	PerkinElmer	High-content analysis	Human Kinase Plate 13_RAF1	doi:10.7910/DVN/GPXYGO	Harvard Dataverse	doi:10.7910/DVN/GPXYGO	http://dx.doi.org/10.7910/DVN/GPXYGO	RAF1
Human Kinase Plate 13	High-content image acquisition	Opera LX plate reader microscope	PerkinElmer	High-content analysis	Human Kinase Plate 13_RALB	doi:10.7910/DVN/GPXYGO	Harvard Dataverse	doi:10.7910/DVN/GPXYGO	http://dx.doi.org/10.7910/DVN/GPXYGO	RALB
Human Kinase Plate 13	High-content image acquisition	Opera LX plate reader microscope	PerkinElmer	High-content analysis	Human Kinase Plate 13_RET	doi:10.7910/DVN/GPXYGO	Harvard Dataverse	doi:10.7910/DVN/GPXYGO	http://dx.doi.org/10.7910/DVN/GPXYGO	RET
Human Kinase Plate 13	High-content image acquisition	Opera LX plate reader microscope	PerkinElmer	High-content analysis	Human Kinase Plate 13_GRK1	doi:10.7910/DVN/GPXYGO	Harvard Dataverse	doi:10.7910/DVN/GPXYGO	http://dx.doi.org/10.7910/DVN/GPXYGO	GRK1
Human Kinase Plate 13	High-content image acquisition	Opera LX plate reader microscope	PerkinElmer	High-content analysis	Human Kinase Plate 13_RNASEL	doi:10.7910/DVN/GPXYGO	Harvard Dataverse	doi:10.7910/DVN/GPXYGO	http://dx.doi.org/10.7910/DVN/GPXYGO	RNASEL
Human Kinase Plate 13	High-content image acquisition	Opera LX plate reader microscope	PerkinElmer	High-content analysis	Human Kinase Plate 13_BRD2	doi:10.7910/DVN/GPXYGO	Harvard Dataverse	doi:10.7910/DVN/GPXYGO	http://dx.doi.org/10.7910/DVN/GPXYGO	BRD2
Human Kinase Plate 13	High-content image acquisition	Opera LX plate reader microscope	PerkinElmer	High-content analysis	Human Kinase Plate 13_ROCK1	doi:10.7910/DVN/GPXYGO	Harvard Dataverse	doi:10.7910/DVN/GPXYGO	http://dx.doi.org/10.7910/DVN/GPXYGO	ROCK1
Human Kinase Plate 13	High-content image acquisition	Opera LX plate reader microscope	PerkinElmer	High-content analysis	Human Kinase Plate 13_ROS1	doi:10.7910/DVN/GPXYGO	Harvard Dataverse	doi:10.7910/DVN/GPXYGO	http://dx.doi.org/10.7910/DVN/GPXYGO	ROS1
Human Kinase Plate 13	High-content image acquisition	Opera LX plate reader microscope	PerkinElmer	High-content analysis	Human Kinase Plate 13_RPS6KA1	doi:10.7910/DVN/GPXYGO	Harvard Dataverse	doi:10.7910/DVN/GPXYGO	http://dx.doi.org/10.7910/DVN/GPXYGO	RPS6KA1
Human Kinase Plate 13	High-content image acquisition	Opera LX plate reader microscope	PerkinElmer	High-content analysis	Human Kinase Plate 13_RPS6KA2	doi:10.7910/DVN/GPXYGO	Harvard Dataverse	doi:10.7910/DVN/GPXYGO	http://dx.doi.org/10.7910/DVN/GPXYGO	RPS6KA2
Human Kinase Plate 13	High-content image acquisition	Opera LX plate reader microscope	PerkinElmer	High-content analysis	Human Kinase Plate 13_RPS6KA3	doi:10.7910/DVN/GPXYGO	Harvard Dataverse	doi:10.7910/DVN/GPXYGO	http://dx.doi.org/10.7910/DVN/GPXYGO	RPS6KA3
Human Kinase Plate 13	High-content image acquisition	Opera LX plate reader microscope	PerkinElmer	High-content analysis	Human Kinase Plate 13_RPS6KB1	doi:10.7910/DVN/GPXYGO	Harvard Dataverse	doi:10.7910/DVN/GPXYGO	http://dx.doi.org/10.7910/DVN/GPXYGO	RPS6KB1
Human Kinase Plate 13	High-content image acquisition	Opera LX plate reader microscope	PerkinElmer	High-content analysis	Human Kinase Plate 13_RPS6KB2	doi:10.7910/DVN/GPXYGO	Harvard Dataverse	doi:10.7910/DVN/GPXYGO	http://dx.doi.org/10.7910/DVN/GPXYGO	RPS6KB2
Human Kinase Plate 13	High-content image acquisition	Opera LX plate reader microscope	PerkinElmer	High-content analysis	Human Kinase Plate 13_RYK	doi:10.7910/DVN/GPXYGO	Harvard Dataverse	doi:10.7910/DVN/GPXYGO	http://dx.doi.org/10.7910/DVN/GPXYGO	RYK
Human Kinase Plate 13	High-content image acquisition	Opera LX plate reader microscope	PerkinElmer	High-content analysis	Human Kinase Plate 13_MAPK12	doi:10.7910/DVN/GPXYGO	Harvard Dataverse	doi:10.7910/DVN/GPXYGO	http://dx.doi.org/10.7910/DVN/GPXYGO	MAPK12
Human Kinase Plate 13	High-content image acquisition	Opera LX plate reader microscope	PerkinElmer	High-content analysis	Human Kinase Plate 13_MAP2K4	doi:10.7910/DVN/GPXYGO	Harvard Dataverse	doi:10.7910/DVN/GPXYGO	http://dx.doi.org/10.7910/DVN/GPXYGO	MAP2K4
Human Kinase Plate 13	High-content image acquisition	Opera LX plate reader microscope	PerkinElmer	High-content analysis	Human Kinase Plate 13_SGK1	doi:10.7910/DVN/GPXYGO	Harvard Dataverse	doi:10.7910/DVN/GPXYGO	http://dx.doi.org/10.7910/DVN/GPXYGO	SGK1
Human Kinase Plate 13	High-content image acquisition	Opera LX plate reader microscope	PerkinElmer	High-content analysis	Human Kinase Plate 13_SKP1	doi:10.7910/DVN/GPXYGO	Harvard Dataverse	doi:10.7910/DVN/GPXYGO	http://dx.doi.org/10.7910/DVN/GPXYGO	SKP1
Human Kinase Plate 13	High-content image acquisition	Opera LX plate reader microscope	PerkinElmer	High-content analysis	Human Kinase Plate 13_SRC	doi:10.7910/DVN/GPXYGO	Harvard Dataverse	doi:10.7910/DVN/GPXYGO	http://dx.doi.org/10.7910/DVN/GPXYGO	SRC
Human Kinase Plate 13	High-content image acquisition	Opera LX plate reader microscope	PerkinElmer	High-content analysis	Human Kinase Plate 13_SRMS	doi:10.7910/DVN/GPXYGO	Harvard Dataverse	doi:10.7910/DVN/GPXYGO	http://dx.doi.org/10.7910/DVN/GPXYGO	SRMS
Human Kinase Plate 13	High-content image acquisition	Opera LX plate reader microscope	PerkinElmer	High-content analysis	Human Kinase Plate 13_SRPK1	doi:10.7910/DVN/GPXYGO	Harvard Dataverse	doi:10.7910/DVN/GPXYGO	http://dx.doi.org/10.7910/DVN/GPXYGO	SRPK1
Human Kinase Plate 13	High-content image acquisition	Opera LX plate reader microscope	PerkinElmer	High-content analysis	Human Kinase Plate 13_SRPK2	doi:10.7910/DVN/GPXYGO	Harvard Dataverse	doi:10.7910/DVN/GPXYGO	http://dx.doi.org/10.7910/DVN/GPXYGO	SRPK2
Human Kinase Plate 13	High-content image acquisition	Opera LX plate reader microscope	PerkinElmer	High-content analysis	Human Kinase Plate 13_STC1	doi:10.7910/DVN/GPXYGO	Harvard Dataverse	doi:10.7910/DVN/GPXYGO	http://dx.doi.org/10.7910/DVN/GPXYGO	STC1
Human Kinase Plate 13	High-content image acquisition	Opera LX plate reader microscope	PerkinElmer	High-content analysis	Human Kinase Plate 13_NEK4	doi:10.7910/DVN/GPXYGO	Harvard Dataverse	doi:10.7910/DVN/GPXYGO	http://dx.doi.org/10.7910/DVN/GPXYGO	NEK4
Human Kinase Plate 13	High-content image acquisition	Opera LX plate reader microscope	PerkinElmer	High-content analysis	Human Kinase Plate 13_STK3	doi:10.7910/DVN/GPXYGO	Harvard Dataverse	doi:10.7910/DVN/GPXYGO	http://dx.doi.org/10.7910/DVN/GPXYGO	STK3
Human Kinase Plate 13	High-content image acquisition	Opera LX plate reader microscope	PerkinElmer	High-content analysis	Human Kinase Plate 13_STK4	doi:10.7910/DVN/GPXYGO	Harvard Dataverse	doi:10.7910/DVN/GPXYGO	http://dx.doi.org/10.7910/DVN/GPXYGO	STK4
Human Kinase Plate 13	High-content image acquisition	Opera LX plate reader microscope	PerkinElmer	High-content analysis	Human Kinase Plate 13_AURKA	doi:10.7910/DVN/GPXYGO	Harvard Dataverse	doi:10.7910/DVN/GPXYGO	http://dx.doi.org/10.7910/DVN/GPXYGO	AURKA
Human Kinase Plate 13	High-content image acquisition	Opera LX plate reader microscope	PerkinElmer	High-content analysis	Human Kinase Plate 13_CDKL5	doi:10.7910/DVN/GPXYGO	Harvard Dataverse	doi:10.7910/DVN/GPXYGO	http://dx.doi.org/10.7910/DVN/GPXYGO	CDKL5
Human Kinase Plate 13	High-content image acquisition	Opera LX plate reader microscope	PerkinElmer	High-content analysis	Human Kinase Plate 13_STK10	doi:10.7910/DVN/GPXYGO	Harvard Dataverse	doi:10.7910/DVN/GPXYGO	http://dx.doi.org/10.7910/DVN/GPXYGO	STK10
Human Kinase Plate 13	High-content image acquisition	Opera LX plate reader microscope	PerkinElmer	High-content analysis	Human Kinase Plate 13_STK11	doi:10.7910/DVN/GPXYGO	Harvard Dataverse	doi:10.7910/DVN/GPXYGO	http://dx.doi.org/10.7910/DVN/GPXYGO	STK11
Human Kinase Plate 13	High-content image acquisition	Opera LX plate reader microscope	PerkinElmer	High-content analysis	Human Kinase Plate 13_AURKC	doi:10.7910/DVN/GPXYGO	Harvard Dataverse	doi:10.7910/DVN/GPXYGO	http://dx.doi.org/10.7910/DVN/GPXYGO	AURKC
Human Kinase Plate 13	High-content image acquisition	Opera LX plate reader microscope	PerkinElmer	High-content analysis	Human Kinase Plate 13_SYK	doi:10.7910/DVN/GPXYGO	Harvard Dataverse	doi:10.7910/DVN/GPXYGO	http://dx.doi.org/10.7910/DVN/GPXYGO	SYK
Human Kinase Plate 13	High-content image acquisition	Opera LX plate reader microscope	PerkinElmer	High-content analysis	Human Kinase Plate 13_TAF1	doi:10.7910/DVN/GPXYGO	Harvard Dataverse	doi:10.7910/DVN/GPXYGO	http://dx.doi.org/10.7910/DVN/GPXYGO	TAF1
Human Kinase Plate 13	High-content image acquisition	Opera LX plate reader microscope	PerkinElmer	High-content analysis	Human Kinase Plate 13_TAF9	doi:10.7910/DVN/GPXYGO	Harvard Dataverse	doi:10.7910/DVN/GPXYGO	http://dx.doi.org/10.7910/DVN/GPXYGO	TAF9
Human Kinase Plate 13	High-content image acquisition	Opera LX plate reader microscope	PerkinElmer	High-content analysis	Human Kinase Plate 13_MAP3K7	doi:10.7910/DVN/GPXYGO	Harvard Dataverse	doi:10.7910/DVN/GPXYGO	http://dx.doi.org/10.7910/DVN/GPXYGO	MAP3K7
Human Kinase Plate 13	High-content image acquisition	Opera LX plate reader microscope	PerkinElmer	High-content analysis	Human Kinase Plate 13_TEC	doi:10.7910/DVN/GPXYGO	Harvard Dataverse	doi:10.7910/DVN/GPXYGO	http://dx.doi.org/10.7910/DVN/GPXYGO	TEC
Human Kinase Plate 13	High-content image acquisition	Opera LX plate reader microscope	PerkinElmer	High-content analysis	Human Kinase Plate 13_TEK	doi:10.7910/DVN/GPXYGO	Harvard Dataverse	doi:10.7910/DVN/GPXYGO	http://dx.doi.org/10.7910/DVN/GPXYGO	TEK
Human Kinase Plate 13	High-content image acquisition	Opera LX plate reader microscope	PerkinElmer	High-content analysis	Human Kinase Plate 13_TESK1	doi:10.7910/DVN/GPXYGO	Harvard Dataverse	doi:10.7910/DVN/GPXYGO	http://dx.doi.org/10.7910/DVN/GPXYGO	TESK1
Human Kinase Plate 13	High-content image acquisition	Opera LX plate reader microscope	PerkinElmer	High-content analysis	Human Kinase Plate 13_TGFBR1	doi:10.7910/DVN/GPXYGO	Harvard Dataverse	doi:10.7910/DVN/GPXYGO	http://dx.doi.org/10.7910/DVN/GPXYGO	TGFBR1
Human Kinase Plate 13	High-content image acquisition	Opera LX plate reader microscope	PerkinElmer	High-content analysis	Human Kinase Plate 13_TGFBR2	doi:10.7910/DVN/GPXYGO	Harvard Dataverse	doi:10.7910/DVN/GPXYGO	http://dx.doi.org/10.7910/DVN/GPXYGO	TGFBR2
Human Kinase Plate 13	High-content image acquisition	Opera LX plate reader microscope	PerkinElmer	High-content analysis	Human Kinase Plate 13_TIE1	doi:10.7910/DVN/GPXYGO	Harvard Dataverse	doi:10.7910/DVN/GPXYGO	http://dx.doi.org/10.7910/DVN/GPXYGO	TIE1
Human Kinase Plate 13	High-content image acquisition	Opera LX plate reader microscope	PerkinElmer	High-content analysis	Human Kinase Plate 13_TJP1	doi:10.7910/DVN/GPXYGO	Harvard Dataverse	doi:10.7910/DVN/GPXYGO	http://dx.doi.org/10.7910/DVN/GPXYGO	TJP1
Human Kinase Plate 13	High-content image acquisition	Opera LX plate reader microscope	PerkinElmer	High-content analysis	Human Kinase Plate 13_TK1	doi:10.7910/DVN/GPXYGO	Harvard Dataverse	doi:10.7910/DVN/GPXYGO	http://dx.doi.org/10.7910/DVN/GPXYGO	TK1
Human Kinase Plate 13	High-content image acquisition	Opera LX plate reader microscope	PerkinElmer	High-content analysis	Human Kinase Plate 13_TK2	doi:10.7910/DVN/GPXYGO	Harvard Dataverse	doi:10.7910/DVN/GPXYGO	http://dx.doi.org/10.7910/DVN/GPXYGO	TK2
Human Kinase Plate 13	High-content image acquisition	Opera LX plate reader microscope	PerkinElmer	High-content analysis	Human Kinase Plate 13_TRIO	doi:10.7910/DVN/GPXYGO	Harvard Dataverse	doi:10.7910/DVN/GPXYGO	http://dx.doi.org/10.7910/DVN/GPXYGO	TRIO
Human Kinase Plate 13	High-content image acquisition	Opera LX plate reader microscope	PerkinElmer	High-content analysis	Human Kinase Plate 13_TTK	doi:10.7910/DVN/GPXYGO	Harvard Dataverse	doi:10.7910/DVN/GPXYGO	http://dx.doi.org/10.7910/DVN/GPXYGO	TTK
Human Kinase Plate 13	High-content image acquisition	Opera LX plate reader microscope	PerkinElmer	High-content analysis	Human Kinase Plate 13_TTN	doi:10.7910/DVN/GPXYGO	Harvard Dataverse	doi:10.7910/DVN/GPXYGO	http://dx.doi.org/10.7910/DVN/GPXYGO	TTN
Human Kinase Plate 13	High-content image acquisition	Opera LX plate reader microscope	PerkinElmer	High-content analysis	Human Kinase Plate 13_TXK	doi:10.7910/DVN/GPXYGO	Harvard Dataverse	doi:10.7910/DVN/GPXYGO	http://dx.doi.org/10.7910/DVN/GPXYGO	TXK
Human Kinase Plate 13	High-content image acquisition	Opera LX plate reader microscope	PerkinElmer	High-content analysis	Human Kinase Plate 13_TYK2	doi:10.7910/DVN/GPXYGO	Harvard Dataverse	doi:10.7910/DVN/GPXYGO	http://dx.doi.org/10.7910/DVN/GPXYGO	TYK2
Human Kinase Plate 13	High-content image acquisition	Opera LX plate reader microscope	PerkinElmer	High-content analysis	Human Kinase Plate 13_TYRO3	doi:10.7910/DVN/GPXYGO	Harvard Dataverse	doi:10.7910/DVN/GPXYGO	http://dx.doi.org/10.7910/DVN/GPXYGO	TYRO3
Human Kinase Plate 13	High-content image acquisition	Opera LX plate reader microscope	PerkinElmer	High-content analysis	Human Kinase Plate 13_UCK2	doi:10.7910/DVN/GPXYGO	Harvard Dataverse	doi:10.7910/DVN/GPXYGO	http://dx.doi.org/10.7910/DVN/GPXYGO	UCK2
Human Kinase Plate 13	High-content image acquisition	Opera LX plate reader microscope	PerkinElmer	High-content analysis	Human Kinase Plate 13_VRK1	doi:10.7910/DVN/GPXYGO	Harvard Dataverse	doi:10.7910/DVN/GPXYGO	http://dx.doi.org/10.7910/DVN/GPXYGO	VRK1
Human Kinase Plate 13	High-content image acquisition	Opera LX plate reader microscope	PerkinElmer	High-content analysis	Human Kinase Plate 13_VRK2	doi:10.7910/DVN/GPXYGO	Harvard Dataverse	doi:10.7910/DVN/GPXYGO	http://dx.doi.org/10.7910/DVN/GPXYGO	VRK2
Human Kinase Plate 13	High-content image acquisition	Opera LX plate reader microscope	PerkinElmer	High-content analysis	Human Kinase Plate 13_WEE1	doi:10.7910/DVN/GPXYGO	Harvard Dataverse	doi:10.7910/DVN/GPXYGO	http://dx.doi.org/10.7910/DVN/GPXYGO	WEE1
Human Kinase Plate 13	High-content image acquisition	Opera LX plate reader microscope	PerkinElmer	High-content analysis	Human Kinase Plate 13_YES1	doi:10.7910/DVN/GPXYGO	Harvard Dataverse	doi:10.7910/DVN/GPXYGO	http://dx.doi.org/10.7910/DVN/GPXYGO	YES1
Human Kinase Plate 13	High-content image acquisition	Opera LX plate reader microscope	PerkinElmer	High-content analysis	Human Kinase Plate 13_ZAP70	doi:10.7910/DVN/GPXYGO	Harvard Dataverse	doi:10.7910/DVN/GPXYGO	http://dx.doi.org/10.7910/DVN/GPXYGO	ZAP70
Human Kinase Plate 13	High-content image acquisition	Opera LX plate reader microscope	PerkinElmer	High-content analysis	Human Kinase Plate 13_MAP3K12	doi:10.7910/DVN/GPXYGO	Harvard Dataverse	doi:10.7910/DVN/GPXYGO	http://dx.doi.org/10.7910/DVN/GPXYGO	MAP3K12
Human Kinase Plate 14	High-content image acquisition	Opera LX plate reader microscope	PerkinElmer	High-content analysis	Human Kinase Plate 14_MAP2K2	doi:10.7910/DVN/GPXYGO	Harvard Dataverse	doi:10.7910/DVN/GPXYGO	http://dx.doi.org/10.7910/DVN/GPXYGO	MAP2K2
Human Kinase Plate 14	High-content image acquisition	Opera LX plate reader microscope	PerkinElmer	High-content analysis	Human Kinase Plate 14_MAP2K3	doi:10.7910/DVN/GPXYGO	Harvard Dataverse	doi:10.7910/DVN/GPXYGO	http://dx.doi.org/10.7910/DVN/GPXYGO	MAP2K3
Human Kinase Plate 14	High-content image acquisition	Opera LX plate reader microscope	PerkinElmer	High-content analysis	Human Kinase Plate 14_MAP2K5	doi:10.7910/DVN/GPXYGO	Harvard Dataverse	doi:10.7910/DVN/GPXYGO	http://dx.doi.org/10.7910/DVN/GPXYGO	MAP2K5
Human Kinase Plate 14	High-content image acquisition	Opera LX plate reader microscope	PerkinElmer	High-content analysis	Human Kinase Plate 14_MAP2K6	doi:10.7910/DVN/GPXYGO	Harvard Dataverse	doi:10.7910/DVN/GPXYGO	http://dx.doi.org/10.7910/DVN/GPXYGO	MAP2K6
Human Kinase Plate 14	High-content image acquisition	Opera LX plate reader microscope	PerkinElmer	High-content analysis	Human Kinase Plate 14_MAP2K7	doi:10.7910/DVN/GPXYGO	Harvard Dataverse	doi:10.7910/DVN/GPXYGO	http://dx.doi.org/10.7910/DVN/GPXYGO	MAP2K7
Human Kinase Plate 14	High-content image acquisition	Opera LX plate reader microscope	PerkinElmer	High-content analysis	Human Kinase Plate 14_EIF2AK2	doi:10.7910/DVN/GPXYGO	Harvard Dataverse	doi:10.7910/DVN/GPXYGO	http://dx.doi.org/10.7910/DVN/GPXYGO	EIF2AK2
Human Kinase Plate 14	High-content image acquisition	Opera LX plate reader microscope	PerkinElmer	High-content analysis	Human Kinase Plate 14_PRKX	doi:10.7910/DVN/GPXYGO	Harvard Dataverse	doi:10.7910/DVN/GPXYGO	http://dx.doi.org/10.7910/DVN/GPXYGO	PRKX
Human Kinase Plate 14	High-content image acquisition	Opera LX plate reader microscope	PerkinElmer	High-content analysis	Human Kinase Plate 14_PRKY	doi:10.7910/DVN/GPXYGO	Harvard Dataverse	doi:10.7910/DVN/GPXYGO	http://dx.doi.org/10.7910/DVN/GPXYGO	PRKY
Human Kinase Plate 14	High-content image acquisition	Opera LX plate reader microscope	PerkinElmer	High-content analysis	Human Kinase Plate 14_PRPS1	doi:10.7910/DVN/GPXYGO	Harvard Dataverse	doi:10.7910/DVN/GPXYGO	http://dx.doi.org/10.7910/DVN/GPXYGO	PRPS1
Human Kinase Plate 14	High-content image acquisition	Opera LX plate reader microscope	PerkinElmer	High-content analysis	Human Kinase Plate 14_PRPS2	doi:10.7910/DVN/GPXYGO	Harvard Dataverse	doi:10.7910/DVN/GPXYGO	http://dx.doi.org/10.7910/DVN/GPXYGO	PRPS2
Human Kinase Plate 14	High-content image acquisition	Opera LX plate reader microscope	PerkinElmer	High-content analysis	Human Kinase Plate 14_PSKH1	doi:10.7910/DVN/GPXYGO	Harvard Dataverse	doi:10.7910/DVN/GPXYGO	http://dx.doi.org/10.7910/DVN/GPXYGO	PSKH1
Human Kinase Plate 14	High-content image acquisition	Opera LX plate reader microscope	PerkinElmer	High-content analysis	Human Kinase Plate 14_PTK2	doi:10.7910/DVN/GPXYGO	Harvard Dataverse	doi:10.7910/DVN/GPXYGO	http://dx.doi.org/10.7910/DVN/GPXYGO	PTK2
Human Kinase Plate 14	High-content image acquisition	Opera LX plate reader microscope	PerkinElmer	High-content analysis	Human Kinase Plate 14_PTK6	doi:10.7910/DVN/GPXYGO	Harvard Dataverse	doi:10.7910/DVN/GPXYGO	http://dx.doi.org/10.7910/DVN/GPXYGO	PTK6
Human Kinase Plate 14	High-content image acquisition	Opera LX plate reader microscope	PerkinElmer	High-content analysis	Human Kinase Plate 14_PTK7	doi:10.7910/DVN/GPXYGO	Harvard Dataverse	doi:10.7910/DVN/GPXYGO	http://dx.doi.org/10.7910/DVN/GPXYGO	PTK7
Human Kinase Plate 14	High-content image acquisition	Opera LX plate reader microscope	PerkinElmer	High-content analysis	Human Kinase Plate 14_TWF1	doi:10.7910/DVN/GPXYGO	Harvard Dataverse	doi:10.7910/DVN/GPXYGO	http://dx.doi.org/10.7910/DVN/GPXYGO	TWF1
Human Kinase Plate 14	High-content image acquisition	Opera LX plate reader microscope	PerkinElmer	High-content analysis	Human Kinase Plate 14_ALDH18A1	doi:10.7910/DVN/GPXYGO	Harvard Dataverse	doi:10.7910/DVN/GPXYGO	http://dx.doi.org/10.7910/DVN/GPXYGO	ALDH18A1
Human Kinase Plate 14	High-content image acquisition	Opera LX plate reader microscope	PerkinElmer	High-content analysis	Human Kinase Plate 14_MAP4K2	doi:10.7910/DVN/GPXYGO	Harvard Dataverse	doi:10.7910/DVN/GPXYGO	http://dx.doi.org/10.7910/DVN/GPXYGO	MAP4K2
Human Kinase Plate 14	High-content image acquisition	Opera LX plate reader microscope	PerkinElmer	High-content analysis	Human Kinase Plate 14_RAGE	doi:10.7910/DVN/GPXYGO	Harvard Dataverse	doi:10.7910/DVN/GPXYGO	http://dx.doi.org/10.7910/DVN/GPXYGO	RAGE
Human Kinase Plate 14	High-content image acquisition	Opera LX plate reader microscope	PerkinElmer	High-content analysis	Human Kinase Plate 14_RAF1	doi:10.7910/DVN/GPXYGO	Harvard Dataverse	doi:10.7910/DVN/GPXYGO	http://dx.doi.org/10.7910/DVN/GPXYGO	RAF1
Human Kinase Plate 14	High-content image acquisition	Opera LX plate reader microscope	PerkinElmer	High-content analysis	Human Kinase Plate 14_RALB	doi:10.7910/DVN/GPXYGO	Harvard Dataverse	doi:10.7910/DVN/GPXYGO	http://dx.doi.org/10.7910/DVN/GPXYGO	RALB
Human Kinase Plate 14	High-content image acquisition	Opera LX plate reader microscope	PerkinElmer	High-content analysis	Human Kinase Plate 14_RET	doi:10.7910/DVN/GPXYGO	Harvard Dataverse	doi:10.7910/DVN/GPXYGO	http://dx.doi.org/10.7910/DVN/GPXYGO	RET
Human Kinase Plate 14	High-content image acquisition	Opera LX plate reader microscope	PerkinElmer	High-content analysis	Human Kinase Plate 14_GRK1	doi:10.7910/DVN/GPXYGO	Harvard Dataverse	doi:10.7910/DVN/GPXYGO	http://dx.doi.org/10.7910/DVN/GPXYGO	GRK1
Human Kinase Plate 14	High-content image acquisition	Opera LX plate reader microscope	PerkinElmer	High-content analysis	Human Kinase Plate 14_RNASEL	doi:10.7910/DVN/GPXYGO	Harvard Dataverse	doi:10.7910/DVN/GPXYGO	http://dx.doi.org/10.7910/DVN/GPXYGO	RNASEL
Human Kinase Plate 14	High-content image acquisition	Opera LX plate reader microscope	PerkinElmer	High-content analysis	Human Kinase Plate 14_BRD2	doi:10.7910/DVN/GPXYGO	Harvard Dataverse	doi:10.7910/DVN/GPXYGO	http://dx.doi.org/10.7910/DVN/GPXYGO	BRD2
Human Kinase Plate 14	High-content image acquisition	Opera LX plate reader microscope	PerkinElmer	High-content analysis	Human Kinase Plate 14_ROCK1	doi:10.7910/DVN/GPXYGO	Harvard Dataverse	doi:10.7910/DVN/GPXYGO	http://dx.doi.org/10.7910/DVN/GPXYGO	ROCK1
Human Kinase Plate 14	High-content image acquisition	Opera LX plate reader microscope	PerkinElmer	High-content analysis	Human Kinase Plate 14_ROS1	doi:10.7910/DVN/GPXYGO	Harvard Dataverse	doi:10.7910/DVN/GPXYGO	http://dx.doi.org/10.7910/DVN/GPXYGO	ROS1
Human Kinase Plate 14	High-content image acquisition	Opera LX plate reader microscope	PerkinElmer	High-content analysis	Human Kinase Plate 14_RPS6KA1	doi:10.7910/DVN/GPXYGO	Harvard Dataverse	doi:10.7910/DVN/GPXYGO	http://dx.doi.org/10.7910/DVN/GPXYGO	RPS6KA1
Human Kinase Plate 14	High-content image acquisition	Opera LX plate reader microscope	PerkinElmer	High-content analysis	Human Kinase Plate 14_RPS6KA2	doi:10.7910/DVN/GPXYGO	Harvard Dataverse	doi:10.7910/DVN/GPXYGO	http://dx.doi.org/10.7910/DVN/GPXYGO	RPS6KA2
Human Kinase Plate 14	High-content image acquisition	Opera LX plate reader microscope	PerkinElmer	High-content analysis	Human Kinase Plate 14_RPS6KA3	doi:10.7910/DVN/GPXYGO	Harvard Dataverse	doi:10.7910/DVN/GPXYGO	http://dx.doi.org/10.7910/DVN/GPXYGO	RPS6KA3
Human Kinase Plate 14	High-content image acquisition	Opera LX plate reader microscope	PerkinElmer	High-content analysis	Human Kinase Plate 14_RPS6KB1	doi:10.7910/DVN/GPXYGO	Harvard Dataverse	doi:10.7910/DVN/GPXYGO	http://dx.doi.org/10.7910/DVN/GPXYGO	RPS6KB1
Human Kinase Plate 14	High-content image acquisition	Opera LX plate reader microscope	PerkinElmer	High-content analysis	Human Kinase Plate 14_RPS6KB2	doi:10.7910/DVN/GPXYGO	Harvard Dataverse	doi:10.7910/DVN/GPXYGO	http://dx.doi.org/10.7910/DVN/GPXYGO	RPS6KB2
Human Kinase Plate 14	High-content image acquisition	Opera LX plate reader microscope	PerkinElmer	High-content analysis	Human Kinase Plate 14_RYK	doi:10.7910/DVN/GPXYGO	Harvard Dataverse	doi:10.7910/DVN/GPXYGO	http://dx.doi.org/10.7910/DVN/GPXYGO	RYK
Human Kinase Plate 14	High-content image acquisition	Opera LX plate reader microscope	PerkinElmer	High-content analysis	Human Kinase Plate 14_MAPK12	doi:10.7910/DVN/GPXYGO	Harvard Dataverse	doi:10.7910/DVN/GPXYGO	http://dx.doi.org/10.7910/DVN/GPXYGO	MAPK12
Human Kinase Plate 14	High-content image acquisition	Opera LX plate reader microscope	PerkinElmer	High-content analysis	Human Kinase Plate 14_MAP2K4	doi:10.7910/DVN/GPXYGO	Harvard Dataverse	doi:10.7910/DVN/GPXYGO	http://dx.doi.org/10.7910/DVN/GPXYGO	MAP2K4
Human Kinase Plate 14	High-content image acquisition	Opera LX plate reader microscope	PerkinElmer	High-content analysis	Human Kinase Plate 14_SGK1	doi:10.7910/DVN/GPXYGO	Harvard Dataverse	doi:10.7910/DVN/GPXYGO	http://dx.doi.org/10.7910/DVN/GPXYGO	SGK1
Human Kinase Plate 14	High-content image acquisition	Opera LX plate reader microscope	PerkinElmer	High-content analysis	Human Kinase Plate 14_SKP1	doi:10.7910/DVN/GPXYGO	Harvard Dataverse	doi:10.7910/DVN/GPXYGO	http://dx.doi.org/10.7910/DVN/GPXYGO	SKP1
Human Kinase Plate 14	High-content image acquisition	Opera LX plate reader microscope	PerkinElmer	High-content analysis	Human Kinase Plate 14_SRC	doi:10.7910/DVN/GPXYGO	Harvard Dataverse	doi:10.7910/DVN/GPXYGO	http://dx.doi.org/10.7910/DVN/GPXYGO	SRC
Human Kinase Plate 14	High-content image acquisition	Opera LX plate reader microscope	PerkinElmer	High-content analysis	Human Kinase Plate 14_SRMS	doi:10.7910/DVN/GPXYGO	Harvard Dataverse	doi:10.7910/DVN/GPXYGO	http://dx.doi.org/10.7910/DVN/GPXYGO	SRMS
Human Kinase Plate 14	High-content image acquisition	Opera LX plate reader microscope	PerkinElmer	High-content analysis	Human Kinase Plate 14_SRPK1	doi:10.7910/DVN/GPXYGO	Harvard Dataverse	doi:10.7910/DVN/GPXYGO	http://dx.doi.org/10.7910/DVN/GPXYGO	SRPK1
Human Kinase Plate 14	High-content image acquisition	Opera LX plate reader microscope	PerkinElmer	High-content analysis	Human Kinase Plate 14_SRPK2	doi:10.7910/DVN/GPXYGO	Harvard Dataverse	doi:10.7910/DVN/GPXYGO	http://dx.doi.org/10.7910/DVN/GPXYGO	SRPK2
Human Kinase Plate 14	High-content image acquisition	Opera LX plate reader microscope	PerkinElmer	High-content analysis	Human Kinase Plate 14_STC1	doi:10.7910/DVN/GPXYGO	Harvard Dataverse	doi:10.7910/DVN/GPXYGO	http://dx.doi.org/10.7910/DVN/GPXYGO	STC1
Human Kinase Plate 14	High-content image acquisition	Opera LX plate reader microscope	PerkinElmer	High-content analysis	Human Kinase Plate 14_NEK4	doi:10.7910/DVN/GPXYGO	Harvard Dataverse	doi:10.7910/DVN/GPXYGO	http://dx.doi.org/10.7910/DVN/GPXYGO	NEK4
Human Kinase Plate 14	High-content image acquisition	Opera LX plate reader microscope	PerkinElmer	High-content analysis	Human Kinase Plate 14_STK3	doi:10.7910/DVN/GPXYGO	Harvard Dataverse	doi:10.7910/DVN/GPXYGO	http://dx.doi.org/10.7910/DVN/GPXYGO	STK3
Human Kinase Plate 14	High-content image acquisition	Opera LX plate reader microscope	PerkinElmer	High-content analysis	Human Kinase Plate 14_STK4	doi:10.7910/DVN/GPXYGO	Harvard Dataverse	doi:10.7910/DVN/GPXYGO	http://dx.doi.org/10.7910/DVN/GPXYGO	STK4
Human Kinase Plate 14	High-content image acquisition	Opera LX plate reader microscope	PerkinElmer	High-content analysis	Human Kinase Plate 14_AURKA	doi:10.7910/DVN/GPXYGO	Harvard Dataverse	doi:10.7910/DVN/GPXYGO	http://dx.doi.org/10.7910/DVN/GPXYGO	AURKA
Human Kinase Plate 14	High-content image acquisition	Opera LX plate reader microscope	PerkinElmer	High-content analysis	Human Kinase Plate 14_CDKL5	doi:10.7910/DVN/GPXYGO	Harvard Dataverse	doi:10.7910/DVN/GPXYGO	http://dx.doi.org/10.7910/DVN/GPXYGO	CDKL5
Human Kinase Plate 14	High-content image acquisition	Opera LX plate reader microscope	PerkinElmer	High-content analysis	Human Kinase Plate 14_STK10	doi:10.7910/DVN/GPXYGO	Harvard Dataverse	doi:10.7910/DVN/GPXYGO	http://dx.doi.org/10.7910/DVN/GPXYGO	STK10
Human Kinase Plate 14	High-content image acquisition	Opera LX plate reader microscope	PerkinElmer	High-content analysis	Human Kinase Plate 14_STK11	doi:10.7910/DVN/GPXYGO	Harvard Dataverse	doi:10.7910/DVN/GPXYGO	http://dx.doi.org/10.7910/DVN/GPXYGO	STK11
Human Kinase Plate 14	High-content image acquisition	Opera LX plate reader microscope	PerkinElmer	High-content analysis	Human Kinase Plate 14_AURKC	doi:10.7910/DVN/GPXYGO	Harvard Dataverse	doi:10.7910/DVN/GPXYGO	http://dx.doi.org/10.7910/DVN/GPXYGO	AURKC
Human Kinase Plate 14	High-content image acquisition	Opera LX plate reader microscope	PerkinElmer	High-content analysis	Human Kinase Plate 14_SYK	doi:10.7910/DVN/GPXYGO	Harvard Dataverse	doi:10.7910/DVN/GPXYGO	http://dx.doi.org/10.7910/DVN/GPXYGO	SYK
Human Kinase Plate 14	High-content image acquisition	Opera LX plate reader microscope	PerkinElmer	High-content analysis	Human Kinase Plate 14_TAF1	doi:10.7910/DVN/GPXYGO	Harvard Dataverse	doi:10.7910/DVN/GPXYGO	http://dx.doi.org/10.7910/DVN/GPXYGO	TAF1
Human Kinase Plate 14	High-content image acquisition	Opera LX plate reader microscope	PerkinElmer	High-content analysis	Human Kinase Plate 14_TAF9	doi:10.7910/DVN/GPXYGO	Harvard Dataverse	doi:10.7910/DVN/GPXYGO	http://dx.doi.org/10.7910/DVN/GPXYGO	TAF9
Human Kinase Plate 14	High-content image acquisition	Opera LX plate reader microscope	PerkinElmer	High-content analysis	Human Kinase Plate 14_MAP3K7	doi:10.7910/DVN/GPXYGO	Harvard Dataverse	doi:10.7910/DVN/GPXYGO	http://dx.doi.org/10.7910/DVN/GPXYGO	MAP3K7
Human Kinase Plate 14	High-content image acquisition	Opera LX plate reader microscope	PerkinElmer	High-content analysis	Human Kinase Plate 14_TEC	doi:10.7910/DVN/GPXYGO	Harvard Dataverse	doi:10.7910/DVN/GPXYGO	http://dx.doi.org/10.7910/DVN/GPXYGO	TEC
Human Kinase Plate 14	High-content image acquisition	Opera LX plate reader microscope	PerkinElmer	High-content analysis	Human Kinase Plate 14_TEK	doi:10.7910/DVN/GPXYGO	Harvard Dataverse	doi:10.7910/DVN/GPXYGO	http://dx.doi.org/10.7910/DVN/GPXYGO	TEK
Human Kinase Plate 14	High-content image acquisition	Opera LX plate reader microscope	PerkinElmer	High-content analysis	Human Kinase Plate 14_TESK1	doi:10.7910/DVN/GPXYGO	Harvard Dataverse	doi:10.7910/DVN/GPXYGO	http://dx.doi.org/10.7910/DVN/GPXYGO	TESK1
Human Kinase Plate 14	High-content image acquisition	Opera LX plate reader microscope	PerkinElmer	High-content analysis	Human Kinase Plate 14_TGFBR1	doi:10.7910/DVN/GPXYGO	Harvard Dataverse	doi:10.7910/DVN/GPXYGO	http://dx.doi.org/10.7910/DVN/GPXYGO	TGFBR1
Human Kinase Plate 14	High-content image acquisition	Opera LX plate reader microscope	PerkinElmer	High-content analysis	Human Kinase Plate 14_TGFBR2	doi:10.7910/DVN/GPXYGO	Harvard Dataverse	doi:10.7910/DVN/GPXYGO	http://dx.doi.org/10.7910/DVN/GPXYGO	TGFBR2
Human Kinase Plate 14	High-content image acquisition	Opera LX plate reader microscope	PerkinElmer	High-content analysis	Human Kinase Plate 14_TIE1	doi:10.7910/DVN/GPXYGO	Harvard Dataverse	doi:10.7910/DVN/GPXYGO	http://dx.doi.org/10.7910/DVN/GPXYGO	TIE1
Human Kinase Plate 14	High-content image acquisition	Opera LX plate reader microscope	PerkinElmer	High-content analysis	Human Kinase Plate 14_TJP1	doi:10.7910/DVN/GPXYGO	Harvard Dataverse	doi:10.7910/DVN/GPXYGO	http://dx.doi.org/10.7910/DVN/GPXYGO	TJP1
Human Kinase Plate 14	High-content image acquisition	Opera LX plate reader microscope	PerkinElmer	High-content analysis	Human Kinase Plate 14_TK1	doi:10.7910/DVN/GPXYGO	Harvard Dataverse	doi:10.7910/DVN/GPXYGO	http://dx.doi.org/10.7910/DVN/GPXYGO	TK1
Human Kinase Plate 14	High-content image acquisition	Opera LX plate reader microscope	PerkinElmer	High-content analysis	Human Kinase Plate 14_TK2	doi:10.7910/DVN/GPXYGO	Harvard Dataverse	doi:10.7910/DVN/GPXYGO	http://dx.doi.org/10.7910/DVN/GPXYGO	TK2
Human Kinase Plate 14	High-content image acquisition	Opera LX plate reader microscope	PerkinElmer	High-content analysis	Human Kinase Plate 14_TRIO	doi:10.7910/DVN/GPXYGO	Harvard Dataverse	doi:10.7910/DVN/GPXYGO	http://dx.doi.org/10.7910/DVN/GPXYGO	TRIO
Human Kinase Plate 14	High-content image acquisition	Opera LX plate reader microscope	PerkinElmer	High-content analysis	Human Kinase Plate 14_TTK	doi:10.7910/DVN/GPXYGO	Harvard Dataverse	doi:10.7910/DVN/GPXYGO	http://dx.doi.org/10.7910/DVN/GPXYGO	TTK
Human Kinase Plate 14	High-content image acquisition	Opera LX plate reader microscope	PerkinElmer	High-content analysis	Human Kinase Plate 14_TTN	doi:10.7910/DVN/GPXYGO	Harvard Dataverse	doi:10.7910/DVN/GPXYGO	http://dx.doi.org/10.7910/DVN/GPXYGO	TTN
Human Kinase Plate 14	High-content image acquisition	Opera LX plate reader microscope	PerkinElmer	High-content analysis	Human Kinase Plate 14_TXK	doi:10.7910/DVN/GPXYGO	Harvard Dataverse	doi:10.7910/DVN/GPXYGO	http://dx.doi.org/10.7910/DVN/GPXYGO	TXK
Human Kinase Plate 14	High-content image acquisition	Opera LX plate reader microscope	PerkinElmer	High-content analysis	Human Kinase Plate 14_TYK2	doi:10.7910/DVN/GPXYGO	Harvard Dataverse	doi:10.7910/DVN/GPXYGO	http://dx.doi.org/10.7910/DVN/GPXYGO	TYK2
Human Kinase Plate 14	High-content image acquisition	Opera LX plate reader microscope	PerkinElmer	High-content analysis	Human Kinase Plate 14_TYRO3	doi:10.7910/DVN/GPXYGO	Harvard Dataverse	doi:10.7910/DVN/GPXYGO	http://dx.doi.org/10.7910/DVN/GPXYGO	TYRO3
Human Kinase Plate 14	High-content image acquisition	Opera LX plate reader microscope	PerkinElmer	High-content analysis	Human Kinase Plate 14_UCK2	doi:10.7910/DVN/GPXYGO	Harvard Dataverse	doi:10.7910/DVN/GPXYGO	http://dx.doi.org/10.7910/DVN/GPXYGO	UCK2
Human Kinase Plate 14	High-content image acquisition	Opera LX plate reader microscope	PerkinElmer	High-content analysis	Human Kinase Plate 14_VRK1	doi:10.7910/DVN/GPXYGO	Harvard Dataverse	doi:10.7910/DVN/GPXYGO	http://dx.doi.org/10.7910/DVN/GPXYGO	VRK1
Human Kinase Plate 14	High-content image acquisition	Opera LX plate reader microscope	PerkinElmer	High-content analysis	Human Kinase Plate 14_VRK2	doi:10.7910/DVN/GPXYGO	Harvard Dataverse	doi:10.7910/DVN/GPXYGO	http://dx.doi.org/10.7910/DVN/GPXYGO	VRK2
Human Kinase Plate 14	High-content image acquisition	Opera LX plate reader microscope	PerkinElmer	High-content analysis	Human Kinase Plate 14_WEE1	doi:10.7910/DVN/GPXYGO	Harvard Dataverse	doi:10.7910/DVN/GPXYGO	http://dx.doi.org/10.7910/DVN/GPXYGO	WEE1
Human Kinase Plate 14	High-content image acquisition	Opera LX plate reader microscope	PerkinElmer	High-content analysis	Human Kinase Plate 14_YES1	doi:10.7910/DVN/GPXYGO	Harvard Dataverse	doi:10.7910/DVN/GPXYGO	http://dx.doi.org/10.7910/DVN/GPXYGO	YES1
Human Kinase Plate 14	High-content image acquisition	Opera LX plate reader microscope	PerkinElmer	High-content analysis	Human Kinase Plate 14_ZAP70	doi:10.7910/DVN/GPXYGO	Harvard Dataverse	doi:10.7910/DVN/GPXYGO	http://dx.doi.org/10.7910/DVN/GPXYGO	ZAP70
Human Kinase Plate 14	High-content image acquisition	Opera LX plate reader microscope	PerkinElmer	High-content analysis	Human Kinase Plate 14_MAP3K12	doi:10.7910/DVN/GPXYGO	Harvard Dataverse	doi:10.7910/DVN/GPXYGO	http://dx.doi.org/10.7910/DVN/GPXYGO	MAP3K12
Human Kinase Plate 15	High-content image acquisition	Opera LX plate reader microscope	PerkinElmer	High-content analysis	Human Kinase Plate 15_MAP2K2	doi:10.7910/DVN/GPXYGO	Harvard Dataverse	doi:10.7910/DVN/GPXYGO	http://dx.doi.org/10.7910/DVN/GPXYGO	MAP2K2
Human Kinase Plate 15	High-content image acquisition	Opera LX plate reader microscope	PerkinElmer	High-content analysis	Human Kinase Plate 15_MAP2K3	doi:10.7910/DVN/GPXYGO	Harvard Dataverse	doi:10.7910/DVN/GPXYGO	http://dx.doi.org/10.7910/DVN/GPXYGO	MAP2K3
Human Kinase Plate 15	High-content image acquisition	Opera LX plate reader microscope	PerkinElmer	High-content analysis	Human Kinase Plate 15_MAP2K5	doi:10.7910/DVN/GPXYGO	Harvard Dataverse	doi:10.7910/DVN/GPXYGO	http://dx.doi.org/10.7910/DVN/GPXYGO	MAP2K5
Human Kinase Plate 15	High-content image acquisition	Opera LX plate reader microscope	PerkinElmer	High-content analysis	Human Kinase Plate 15_MAP2K6	doi:10.7910/DVN/GPXYGO	Harvard Dataverse	doi:10.7910/DVN/GPXYGO	http://dx.doi.org/10.7910/DVN/GPXYGO	MAP2K6
Human Kinase Plate 15	High-content image acquisition	Opera LX plate reader microscope	PerkinElmer	High-content analysis	Human Kinase Plate 15_MAP2K7	doi:10.7910/DVN/GPXYGO	Harvard Dataverse	doi:10.7910/DVN/GPXYGO	http://dx.doi.org/10.7910/DVN/GPXYGO	MAP2K7
Human Kinase Plate 15	High-content image acquisition	Opera LX plate reader microscope	PerkinElmer	High-content analysis	Human Kinase Plate 15_EIF2AK2	doi:10.7910/DVN/GPXYGO	Harvard Dataverse	doi:10.7910/DVN/GPXYGO	http://dx.doi.org/10.7910/DVN/GPXYGO	EIF2AK2
Human Kinase Plate 15	High-content image acquisition	Opera LX plate reader microscope	PerkinElmer	High-content analysis	Human Kinase Plate 15_PRKX	doi:10.7910/DVN/GPXYGO	Harvard Dataverse	doi:10.7910/DVN/GPXYGO	http://dx.doi.org/10.7910/DVN/GPXYGO	PRKX
Human Kinase Plate 15	High-content image acquisition	Opera LX plate reader microscope	PerkinElmer	High-content analysis	Human Kinase Plate 15_PRKY	doi:10.7910/DVN/GPXYGO	Harvard Dataverse	doi:10.7910/DVN/GPXYGO	http://dx.doi.org/10.7910/DVN/GPXYGO	PRKY
Human Kinase Plate 15	High-content image acquisition	Opera LX plate reader microscope	PerkinElmer	High-content analysis	Human Kinase Plate 15_PRPS1	doi:10.7910/DVN/GPXYGO	Harvard Dataverse	doi:10.7910/DVN/GPXYGO	http://dx.doi.org/10.7910/DVN/GPXYGO	PRPS1
Human Kinase Plate 15	High-content image acquisition	Opera LX plate reader microscope	PerkinElmer	High-content analysis	Human Kinase Plate 15_PRPS2	doi:10.7910/DVN/GPXYGO	Harvard Dataverse	doi:10.7910/DVN/GPXYGO	http://dx.doi.org/10.7910/DVN/GPXYGO	PRPS2
Human Kinase Plate 15	High-content image acquisition	Opera LX plate reader microscope	PerkinElmer	High-content analysis	Human Kinase Plate 15_PSKH1	doi:10.7910/DVN/GPXYGO	Harvard Dataverse	doi:10.7910/DVN/GPXYGO	http://dx.doi.org/10.7910/DVN/GPXYGO	PSKH1
Human Kinase Plate 15	High-content image acquisition	Opera LX plate reader microscope	PerkinElmer	High-content analysis	Human Kinase Plate 15_PTK2	doi:10.7910/DVN/GPXYGO	Harvard Dataverse	doi:10.7910/DVN/GPXYGO	http://dx.doi.org/10.7910/DVN/GPXYGO	PTK2
Human Kinase Plate 15	High-content image acquisition	Opera LX plate reader microscope	PerkinElmer	High-content analysis	Human Kinase Plate 15_PTK6	doi:10.7910/DVN/GPXYGO	Harvard Dataverse	doi:10.7910/DVN/GPXYGO	http://dx.doi.org/10.7910/DVN/GPXYGO	PTK6
Human Kinase Plate 15	High-content image acquisition	Opera LX plate reader microscope	PerkinElmer	High-content analysis	Human Kinase Plate 15_PTK7	doi:10.7910/DVN/GPXYGO	Harvard Dataverse	doi:10.7910/DVN/GPXYGO	http://dx.doi.org/10.7910/DVN/GPXYGO	PTK7
Human Kinase Plate 15	High-content image acquisition	Opera LX plate reader microscope	PerkinElmer	High-content analysis	Human Kinase Plate 15_TWF1	doi:10.7910/DVN/GPXYGO	Harvard Dataverse	doi:10.7910/DVN/GPXYGO	http://dx.doi.org/10.7910/DVN/GPXYGO	TWF1
Human Kinase Plate 15	High-content image acquisition	Opera LX plate reader microscope	PerkinElmer	High-content analysis	Human Kinase Plate 15_ALDH18A1	doi:10.7910/DVN/GPXYGO	Harvard Dataverse	doi:10.7910/DVN/GPXYGO	http://dx.doi.org/10.7910/DVN/GPXYGO	ALDH18A1
Human Kinase Plate 15	High-content image acquisition	Opera LX plate reader microscope	PerkinElmer	High-content analysis	Human Kinase Plate 15_MAP4K2	doi:10.7910/DVN/GPXYGO	Harvard Dataverse	doi:10.7910/DVN/GPXYGO	http://dx.doi.org/10.7910/DVN/GPXYGO	MAP4K2
Human Kinase Plate 15	High-content image acquisition	Opera LX plate reader microscope	PerkinElmer	High-content analysis	Human Kinase Plate 15_RAGE	doi:10.7910/DVN/GPXYGO	Harvard Dataverse	doi:10.7910/DVN/GPXYGO	http://dx.doi.org/10.7910/DVN/GPXYGO	RAGE
Human Kinase Plate 15	High-content image acquisition	Opera LX plate reader microscope	PerkinElmer	High-content analysis	Human Kinase Plate 15_RAF1	doi:10.7910/DVN/GPXYGO	Harvard Dataverse	doi:10.7910/DVN/GPXYGO	http://dx.doi.org/10.7910/DVN/GPXYGO	RAF1
Human Kinase Plate 15	High-content image acquisition	Opera LX plate reader microscope	PerkinElmer	High-content analysis	Human Kinase Plate 15_RALB	doi:10.7910/DVN/GPXYGO	Harvard Dataverse	doi:10.7910/DVN/GPXYGO	http://dx.doi.org/10.7910/DVN/GPXYGO	RALB
Human Kinase Plate 15	High-content image acquisition	Opera LX plate reader microscope	PerkinElmer	High-content analysis	Human Kinase Plate 15_RET	doi:10.7910/DVN/GPXYGO	Harvard Dataverse	doi:10.7910/DVN/GPXYGO	http://dx.doi.org/10.7910/DVN/GPXYGO	RET
Human Kinase Plate 15	High-content image acquisition	Opera LX plate reader microscope	PerkinElmer	High-content analysis	Human Kinase Plate 15_GRK1	doi:10.7910/DVN/GPXYGO	Harvard Dataverse	doi:10.7910/DVN/GPXYGO	http://dx.doi.org/10.7910/DVN/GPXYGO	GRK1
Human Kinase Plate 15	High-content image acquisition	Opera LX plate reader microscope	PerkinElmer	High-content analysis	Human Kinase Plate 15_RNASEL	doi:10.7910/DVN/GPXYGO	Harvard Dataverse	doi:10.7910/DVN/GPXYGO	http://dx.doi.org/10.7910/DVN/GPXYGO	RNASEL
Human Kinase Plate 15	High-content image acquisition	Opera LX plate reader microscope	PerkinElmer	High-content analysis	Human Kinase Plate 15_BRD2	doi:10.7910/DVN/GPXYGO	Harvard Dataverse	doi:10.7910/DVN/GPXYGO	http://dx.doi.org/10.7910/DVN/GPXYGO	BRD2
Human Kinase Plate 15	High-content image acquisition	Opera LX plate reader microscope	PerkinElmer	High-content analysis	Human Kinase Plate 15_ROCK1	doi:10.7910/DVN/GPXYGO	Harvard Dataverse	doi:10.7910/DVN/GPXYGO	http://dx.doi.org/10.7910/DVN/GPXYGO	ROCK1
Human Kinase Plate 15	High-content image acquisition	Opera LX plate reader microscope	PerkinElmer	High-content analysis	Human Kinase Plate 15_ROS1	doi:10.7910/DVN/GPXYGO	Harvard Dataverse	doi:10.7910/DVN/GPXYGO	http://dx.doi.org/10.7910/DVN/GPXYGO	ROS1
Human Kinase Plate 15	High-content image acquisition	Opera LX plate reader microscope	PerkinElmer	High-content analysis	Human Kinase Plate 15_RPS6KA1	doi:10.7910/DVN/GPXYGO	Harvard Dataverse	doi:10.7910/DVN/GPXYGO	http://dx.doi.org/10.7910/DVN/GPXYGO	RPS6KA1
Human Kinase Plate 15	High-content image acquisition	Opera LX plate reader microscope	PerkinElmer	High-content analysis	Human Kinase Plate 15_RPS6KA2	doi:10.7910/DVN/GPXYGO	Harvard Dataverse	doi:10.7910/DVN/GPXYGO	http://dx.doi.org/10.7910/DVN/GPXYGO	RPS6KA2
Human Kinase Plate 15	High-content image acquisition	Opera LX plate reader microscope	PerkinElmer	High-content analysis	Human Kinase Plate 15_RPS6KA3	doi:10.7910/DVN/GPXYGO	Harvard Dataverse	doi:10.7910/DVN/GPXYGO	http://dx.doi.org/10.7910/DVN/GPXYGO	RPS6KA3
Human Kinase Plate 15	High-content image acquisition	Opera LX plate reader microscope	PerkinElmer	High-content analysis	Human Kinase Plate 15_RPS6KB1	doi:10.7910/DVN/GPXYGO	Harvard Dataverse	doi:10.7910/DVN/GPXYGO	http://dx.doi.org/10.7910/DVN/GPXYGO	RPS6KB1
Human Kinase Plate 15	High-content image acquisition	Opera LX plate reader microscope	PerkinElmer	High-content analysis	Human Kinase Plate 15_RPS6KB2	doi:10.7910/DVN/GPXYGO	Harvard Dataverse	doi:10.7910/DVN/GPXYGO	http://dx.doi.org/10.7910/DVN/GPXYGO	RPS6KB2
Human Kinase Plate 15	High-content image acquisition	Opera LX plate reader microscope	PerkinElmer	High-content analysis	Human Kinase Plate 15_RYK	doi:10.7910/DVN/GPXYGO	Harvard Dataverse	doi:10.7910/DVN/GPXYGO	http://dx.doi.org/10.7910/DVN/GPXYGO	RYK
Human Kinase Plate 15	High-content image acquisition	Opera LX plate reader microscope	PerkinElmer	High-content analysis	Human Kinase Plate 15_MAPK12	doi:10.7910/DVN/GPXYGO	Harvard Dataverse	doi:10.7910/DVN/GPXYGO	http://dx.doi.org/10.7910/DVN/GPXYGO	MAPK12
Human Kinase Plate 15	High-content image acquisition	Opera LX plate reader microscope	PerkinElmer	High-content analysis	Human Kinase Plate 15_MAP2K4	doi:10.7910/DVN/GPXYGO	Harvard Dataverse	doi:10.7910/DVN/GPXYGO	http://dx.doi.org/10.7910/DVN/GPXYGO	MAP2K4
Human Kinase Plate 15	High-content image acquisition	Opera LX plate reader microscope	PerkinElmer	High-content analysis	Human Kinase Plate 15_SGK1	doi:10.7910/DVN/GPXYGO	Harvard Dataverse	doi:10.7910/DVN/GPXYGO	http://dx.doi.org/10.7910/DVN/GPXYGO	SGK1
Human Kinase Plate 15	High-content image acquisition	Opera LX plate reader microscope	PerkinElmer	High-content analysis	Human Kinase Plate 15_SKP1	doi:10.7910/DVN/GPXYGO	Harvard Dataverse	doi:10.7910/DVN/GPXYGO	http://dx.doi.org/10.7910/DVN/GPXYGO	SKP1
Human Kinase Plate 15	High-content image acquisition	Opera LX plate reader microscope	PerkinElmer	High-content analysis	Human Kinase Plate 15_SRC	doi:10.7910/DVN/GPXYGO	Harvard Dataverse	doi:10.7910/DVN/GPXYGO	http://dx.doi.org/10.7910/DVN/GPXYGO	SRC
Human Kinase Plate 15	High-content image acquisition	Opera LX plate reader microscope	PerkinElmer	High-content analysis	Human Kinase Plate 15_SRMS	doi:10.7910/DVN/GPXYGO	Harvard Dataverse	doi:10.7910/DVN/GPXYGO	http://dx.doi.org/10.7910/DVN/GPXYGO	SRMS
Human Kinase Plate 15	High-content image acquisition	Opera LX plate reader microscope	PerkinElmer	High-content analysis	Human Kinase Plate 15_SRPK1	doi:10.7910/DVN/GPXYGO	Harvard Dataverse	doi:10.7910/DVN/GPXYGO	http://dx.doi.org/10.7910/DVN/GPXYGO	SRPK1
Human Kinase Plate 15	High-content image acquisition	Opera LX plate reader microscope	PerkinElmer	High-content analysis	Human Kinase Plate 15_SRPK2	doi:10.7910/DVN/GPXYGO	Harvard Dataverse	doi:10.7910/DVN/GPXYGO	http://dx.doi.org/10.7910/DVN/GPXYGO	SRPK2
Human Kinase Plate 15	High-content image acquisition	Opera LX plate reader microscope	PerkinElmer	High-content analysis	Human Kinase Plate 15_STC1	doi:10.7910/DVN/GPXYGO	Harvard Dataverse	doi:10.7910/DVN/GPXYGO	http://dx.doi.org/10.7910/DVN/GPXYGO	STC1
Human Kinase Plate 15	High-content image acquisition	Opera LX plate reader microscope	PerkinElmer	High-content analysis	Human Kinase Plate 15_NEK4	doi:10.7910/DVN/GPXYGO	Harvard Dataverse	doi:10.7910/DVN/GPXYGO	http://dx.doi.org/10.7910/DVN/GPXYGO	NEK4
Human Kinase Plate 15	High-content image acquisition	Opera LX plate reader microscope	PerkinElmer	High-content analysis	Human Kinase Plate 15_STK3	doi:10.7910/DVN/GPXYGO	Harvard Dataverse	doi:10.7910/DVN/GPXYGO	http://dx.doi.org/10.7910/DVN/GPXYGO	STK3
Human Kinase Plate 15	High-content image acquisition	Opera LX plate reader microscope	PerkinElmer	High-content analysis	Human Kinase Plate 15_STK4	doi:10.7910/DVN/GPXYGO	Harvard Dataverse	doi:10.7910/DVN/GPXYGO	http://dx.doi.org/10.7910/DVN/GPXYGO	STK4
Human Kinase Plate 15	High-content image acquisition	Opera LX plate reader microscope	PerkinElmer	High-content analysis	Human Kinase Plate 15_AURKA	doi:10.7910/DVN/GPXYGO	Harvard Dataverse	doi:10.7910/DVN/GPXYGO	http://dx.doi.org/10.7910/DVN/GPXYGO	AURKA
Human Kinase Plate 15	High-content image acquisition	Opera LX plate reader microscope	PerkinElmer	High-content analysis	Human Kinase Plate 15_CDKL5	doi:10.7910/DVN/GPXYGO	Harvard Dataverse	doi:10.7910/DVN/GPXYGO	http://dx.doi.org/10.7910/DVN/GPXYGO	CDKL5
Human Kinase Plate 15	High-content image acquisition	Opera LX plate reader microscope	PerkinElmer	High-content analysis	Human Kinase Plate 15_STK10	doi:10.7910/DVN/GPXYGO	Harvard Dataverse	doi:10.7910/DVN/GPXYGO	http://dx.doi.org/10.7910/DVN/GPXYGO	STK10
Human Kinase Plate 15	High-content image acquisition	Opera LX plate reader microscope	PerkinElmer	High-content analysis	Human Kinase Plate 15_STK11	doi:10.7910/DVN/GPXYGO	Harvard Dataverse	doi:10.7910/DVN/GPXYGO	http://dx.doi.org/10.7910/DVN/GPXYGO	STK11
Human Kinase Plate 15	High-content image acquisition	Opera LX plate reader microscope	PerkinElmer	High-content analysis	Human Kinase Plate 15_AURKC	doi:10.7910/DVN/GPXYGO	Harvard Dataverse	doi:10.7910/DVN/GPXYGO	http://dx.doi.org/10.7910/DVN/GPXYGO	AURKC
Human Kinase Plate 15	High-content image acquisition	Opera LX plate reader microscope	PerkinElmer	High-content analysis	Human Kinase Plate 15_SYK	doi:10.7910/DVN/GPXYGO	Harvard Dataverse	doi:10.7910/DVN/GPXYGO	http://dx.doi.org/10.7910/DVN/GPXYGO	SYK
Human Kinase Plate 15	High-content image acquisition	Opera LX plate reader microscope	PerkinElmer	High-content analysis	Human Kinase Plate 15_TAF1	doi:10.7910/DVN/GPXYGO	Harvard Dataverse	doi:10.7910/DVN/GPXYGO	http://dx.doi.org/10.7910/DVN/GPXYGO	TAF1
Human Kinase Plate 15	High-content image acquisition	Opera LX plate reader microscope	PerkinElmer	High-content analysis	Human Kinase Plate 15_TAF9	doi:10.7910/DVN/GPXYGO	Harvard Dataverse	doi:10.7910/DVN/GPXYGO	http://dx.doi.org/10.7910/DVN/GPXYGO	TAF9
Human Kinase Plate 15	High-content image acquisition	Opera LX plate reader microscope	PerkinElmer	High-content analysis	Human Kinase Plate 15_MAP3K7	doi:10.7910/DVN/GPXYGO	Harvard Dataverse	doi:10.7910/DVN/GPXYGO	http://dx.doi.org/10.7910/DVN/GPXYGO	MAP3K7
Human Kinase Plate 15	High-content image acquisition	Opera LX plate reader microscope	PerkinElmer	High-content analysis	Human Kinase Plate 15_TEC	doi:10.7910/DVN/GPXYGO	Harvard Dataverse	doi:10.7910/DVN/GPXYGO	http://dx.doi.org/10.7910/DVN/GPXYGO	TEC
Human Kinase Plate 15	High-content image acquisition	Opera LX plate reader microscope	PerkinElmer	High-content analysis	Human Kinase Plate 15_TEK	doi:10.7910/DVN/GPXYGO	Harvard Dataverse	doi:10.7910/DVN/GPXYGO	http://dx.doi.org/10.7910/DVN/GPXYGO	TEK
Human Kinase Plate 15	High-content image acquisition	Opera LX plate reader microscope	PerkinElmer	High-content analysis	Human Kinase Plate 15_TESK1	doi:10.7910/DVN/GPXYGO	Harvard Dataverse	doi:10.7910/DVN/GPXYGO	http://dx.doi.org/10.7910/DVN/GPXYGO	TESK1
Human Kinase Plate 15	High-content image acquisition	Opera LX plate reader microscope	PerkinElmer	High-content analysis	Human Kinase Plate 15_TGFBR1	doi:10.7910/DVN/GPXYGO	Harvard Dataverse	doi:10.7910/DVN/GPXYGO	http://dx.doi.org/10.7910/DVN/GPXYGO	TGFBR1
Human Kinase Plate 15	High-content image acquisition	Opera LX plate reader microscope	PerkinElmer	High-content analysis	Human Kinase Plate 15_TGFBR2	doi:10.7910/DVN/GPXYGO	Harvard Dataverse	doi:10.7910/DVN/GPXYGO	http://dx.doi.org/10.7910/DVN/GPXYGO	TGFBR2
Human Kinase Plate 15	High-content image acquisition	Opera LX plate reader microscope	PerkinElmer	High-content analysis	Human Kinase Plate 15_TIE1	doi:10.7910/DVN/GPXYGO	Harvard Dataverse	doi:10.7910/DVN/GPXYGO	http://dx.doi.org/10.7910/DVN/GPXYGO	TIE1
Human Kinase Plate 15	High-content image acquisition	Opera LX plate reader microscope	PerkinElmer	High-content analysis	Human Kinase Plate 15_TJP1	doi:10.7910/DVN/GPXYGO	Harvard Dataverse	doi:10.7910/DVN/GPXYGO	http://dx.doi.org/10.7910/DVN/GPXYGO	TJP1
Human Kinase Plate 15	High-content image acquisition	Opera LX plate reader microscope	PerkinElmer	High-content analysis	Human Kinase Plate 15_TK1	doi:10.7910/DVN/GPXYGO	Harvard Dataverse	doi:10.7910/DVN/GPXYGO	http://dx.doi.org/10.7910/DVN/GPXYGO	TK1
Human Kinase Plate 15	High-content image acquisition	Opera LX plate reader microscope	PerkinElmer	High-content analysis	Human Kinase Plate 15_TK2	doi:10.7910/DVN/GPXYGO	Harvard Dataverse	doi:10.7910/DVN/GPXYGO	http://dx.doi.org/10.7910/DVN/GPXYGO	TK2
Human Kinase Plate 15	High-content image acquisition	Opera LX plate reader microscope	PerkinElmer	High-content analysis	Human Kinase Plate 15_TRIO	doi:10.7910/DVN/GPXYGO	Harvard Dataverse	doi:10.7910/DVN/GPXYGO	http://dx.doi.org/10.7910/DVN/GPXYGO	TRIO
Human Kinase Plate 15	High-content image acquisition	Opera LX plate reader microscope	PerkinElmer	High-content analysis	Human Kinase Plate 15_TTK	doi:10.7910/DVN/GPXYGO	Harvard Dataverse	doi:10.7910/DVN/GPXYGO	http://dx.doi.org/10.7910/DVN/GPXYGO	TTK
Human Kinase Plate 15	High-content image acquisition	Opera LX plate reader microscope	PerkinElmer	High-content analysis	Human Kinase Plate 15_TTN	doi:10.7910/DVN/GPXYGO	Harvard Dataverse	doi:10.7910/DVN/GPXYGO	http://dx.doi.org/10.7910/DVN/GPXYGO	TTN
Human Kinase Plate 15	High-content image acquisition	Opera LX plate reader microscope	PerkinElmer	High-content analysis	Human Kinase Plate 15_TXK	doi:10.7910/DVN/GPXYGO	Harvard Dataverse	doi:10.7910/DVN/GPXYGO	http://dx.doi.org/10.7910/DVN/GPXYGO	TXK
Human Kinase Plate 15	High-content image acquisition	Opera LX plate reader microscope	PerkinElmer	High-content analysis	Human Kinase Plate 15_TYK2	doi:10.7910/DVN/GPXYGO	Harvard Dataverse	doi:10.7910/DVN/GPXYGO	http://dx.doi.org/10.7910/DVN/GPXYGO	TYK2
Human Kinase Plate 15	High-content image acquisition	Opera LX plate reader microscope	PerkinElmer	High-content analysis	Human Kinase Plate 15_TYRO3	doi:10.7910/DVN/GPXYGO	Harvard Dataverse	doi:10.7910/DVN/GPXYGO	http://dx.doi.org/10.7910/DVN/GPXYGO	TYRO3
Human Kinase Plate 15	High-content image acquisition	Opera LX plate reader microscope	PerkinElmer	High-content analysis	Human Kinase Plate 15_UCK2	doi:10.7910/DVN/GPXYGO	Harvard Dataverse	doi:10.7910/DVN/GPXYGO	http://dx.doi.org/10.7910/DVN/GPXYGO	UCK2
Human Kinase Plate 15	High-content image acquisition	Opera LX plate reader microscope	PerkinElmer	High-content analysis	Human Kinase Plate 15_VRK1	doi:10.7910/DVN/GPXYGO	Harvard Dataverse	doi:10.7910/DVN/GPXYGO	http://dx.doi.org/10.7910/DVN/GPXYGO	VRK1
Human Kinase Plate 15	High-content image acquisition	Opera LX plate reader microscope	PerkinElmer	High-content analysis	Human Kinase Plate 15_VRK2	doi:10.7910/DVN/GPXYGO	Harvard Dataverse	doi:10.7910/DVN/GPXYGO	http://dx.doi.org/10.7910/DVN/GPXYGO	VRK2
Human Kinase Plate 15	High-content image acquisition	Opera LX plate reader microscope	PerkinElmer	High-content analysis	Human Kinase Plate 15_WEE1	doi:10.7910/DVN/GPXYGO	Harvard Dataverse	doi:10.7910/DVN/GPXYGO	http://dx.doi.org/10.7910/DVN/GPXYGO	WEE1
Human Kinase Plate 15	High-content image acquisition	Opera LX plate reader microscope	PerkinElmer	High-content analysis	Human Kinase Plate 15_YES1	doi:10.7910/DVN/GPXYGO	Harvard Dataverse	doi:10.7910/DVN/GPXYGO	http://dx.doi.org/10.7910/DVN/GPXYGO	YES1
Human Kinase Plate 15	High-content image acquisition	Opera LX plate reader microscope	PerkinElmer	High-content analysis	Human Kinase Plate 15_ZAP70	doi:10.7910/DVN/GPXYGO	Harvard Dataverse	doi:10.7910/DVN/GPXYGO	http://dx.doi.org/10.7910/DVN/GPXYGO	ZAP70
Human Kinase Plate 15	High-content image acquisition	Opera LX plate reader microscope	PerkinElmer	High-content analysis	Human Kinase Plate 15_MAP3K12	doi:10.7910/DVN/GPXYGO	Harvard Dataverse	doi:10.7910/DVN/GPXYGO	http://dx.doi.org/10.7910/DVN/GPXYGO	MAP3K12
Human Kinase Plate 16	High-content image acquisition	Opera LX plate reader microscope	PerkinElmer	High-content analysis	Human Kinase Plate 16_MAPKAPK3	doi:10.7910/DVN/GPXYGO	Harvard Dataverse	doi:10.7910/DVN/GPXYGO	http://dx.doi.org/10.7910/DVN/GPXYGO	MAPKAPK3
Human Kinase Plate 16	High-content image acquisition	Opera LX plate reader microscope	PerkinElmer	High-content analysis	Human Kinase Plate 16_BRD3	doi:10.7910/DVN/GPXYGO	Harvard Dataverse	doi:10.7910/DVN/GPXYGO	http://dx.doi.org/10.7910/DVN/GPXYGO	BRD3
Human Kinase Plate 16	High-content image acquisition	Opera LX plate reader microscope	PerkinElmer	High-content analysis	Human Kinase Plate 16_TRRAP	doi:10.7910/DVN/GPXYGO	Harvard Dataverse	doi:10.7910/DVN/GPXYGO	http://dx.doi.org/10.7910/DVN/GPXYGO	TRRAP
Human Kinase Plate 16	High-content image acquisition	Opera LX plate reader microscope	PerkinElmer	High-content analysis	Human Kinase Plate 16_CDC7	doi:10.7910/DVN/GPXYGO	Harvard Dataverse	doi:10.7910/DVN/GPXYGO	http://dx.doi.org/10.7910/DVN/GPXYGO	CDC7
Human Kinase Plate 16	High-content image acquisition	Opera LX plate reader microscope	PerkinElmer	High-content analysis	Human Kinase Plate 16_NME5	doi:10.7910/DVN/GPXYGO	Harvard Dataverse	doi:10.7910/DVN/GPXYGO	http://dx.doi.org/10.7910/DVN/GPXYGO	NME5
Human Kinase Plate 16	High-content image acquisition	Opera LX plate reader microscope	PerkinElmer	High-content analysis	Human Kinase Plate 16_PIP5K1B	doi:10.7910/DVN/GPXYGO	Harvard Dataverse	doi:10.7910/DVN/GPXYGO	http://dx.doi.org/10.7910/DVN/GPXYGO	PIP5K1B
Human Kinase Plate 16	High-content image acquisition	Opera LX plate reader microscope	PerkinElmer	High-content analysis	Human Kinase Plate 16_PIP4K2B	doi:10.7910/DVN/GPXYGO	Harvard Dataverse	doi:10.7910/DVN/GPXYGO	http://dx.doi.org/10.7910/DVN/GPXYGO	PIP4K2B
Human Kinase Plate 16	High-content image acquisition	Opera LX plate reader microscope	PerkinElmer	High-content analysis	Human Kinase Plate 16_ULK1	doi:10.7910/DVN/GPXYGO	Harvard Dataverse	doi:10.7910/DVN/GPXYGO	http://dx.doi.org/10.7910/DVN/GPXYGO	ULK1
Human Kinase Plate 16	High-content image acquisition	Opera LX plate reader microscope	PerkinElmer	High-content analysis	Human Kinase Plate 16_STK24	doi:10.7910/DVN/GPXYGO	Harvard Dataverse	doi:10.7910/DVN/GPXYGO	http://dx.doi.org/10.7910/DVN/GPXYGO	STK24
Human Kinase Plate 16	High-content image acquisition	Opera LX plate reader microscope	PerkinElmer	High-content analysis	Human Kinase Plate 16_DYRK3	doi:10.7910/DVN/GPXYGO	Harvard Dataverse	doi:10.7910/DVN/GPXYGO	http://dx.doi.org/10.7910/DVN/GPXYGO	DYRK3
Human Kinase Plate 16	High-content image acquisition	Opera LX plate reader microscope	PerkinElmer	High-content analysis	Human Kinase Plate 16_DYRK2	doi:10.7910/DVN/GPXYGO	Harvard Dataverse	doi:10.7910/DVN/GPXYGO	http://dx.doi.org/10.7910/DVN/GPXYGO	DYRK2
Human Kinase Plate 16	High-content image acquisition	Opera LX plate reader microscope	PerkinElmer	High-content analysis	Human Kinase Plate 16_CDC42BPA	doi:10.7910/DVN/GPXYGO	Harvard Dataverse	doi:10.7910/DVN/GPXYGO	http://dx.doi.org/10.7910/DVN/GPXYGO	CDC42BPA
Human Kinase Plate 16	High-content image acquisition	Opera LX plate reader microscope	PerkinElmer	High-content analysis	Human Kinase Plate 16_MAP4K3	doi:10.7910/DVN/GPXYGO	Harvard Dataverse	doi:10.7910/DVN/GPXYGO	http://dx.doi.org/10.7910/DVN/GPXYGO	MAP4K3
Human Kinase Plate 16	High-content image acquisition	Opera LX plate reader microscope	PerkinElmer	High-content analysis	Human Kinase Plate 16_PIK3R3	doi:10.7910/DVN/GPXYGO	Harvard Dataverse	doi:10.7910/DVN/GPXYGO	http://dx.doi.org/10.7910/DVN/GPXYGO	PIK3R3
Human Kinase Plate 16	High-content image acquisition	Opera LX plate reader microscope	PerkinElmer	High-content analysis	Human Kinase Plate 16_IKBKG	doi:10.7910/DVN/GPXYGO	Harvard Dataverse	doi:10.7910/DVN/GPXYGO	http://dx.doi.org/10.7910/DVN/GPXYGO	IKBKG
Human Kinase Plate 16	High-content image acquisition	Opera LX plate reader microscope	PerkinElmer	High-content analysis	Human Kinase Plate 16_DGKZ	doi:10.7910/DVN/GPXYGO	Harvard Dataverse	doi:10.7910/DVN/GPXYGO	http://dx.doi.org/10.7910/DVN/GPXYGO	DGKZ
Human Kinase Plate 16	High-content image acquisition	Opera LX plate reader microscope	PerkinElmer	High-content analysis	Human Kinase Plate 16_DGKE	doi:10.7910/DVN/GPXYGO	Harvard Dataverse	doi:10.7910/DVN/GPXYGO	http://dx.doi.org/10.7910/DVN/GPXYGO	DGKE
Human Kinase Plate 16	High-content image acquisition	Opera LX plate reader microscope	PerkinElmer	High-content analysis	Human Kinase Plate 16_DGKD	doi:10.7910/DVN/GPXYGO	Harvard Dataverse	doi:10.7910/DVN/GPXYGO	http://dx.doi.org/10.7910/DVN/GPXYGO	DGKD
Human Kinase Plate 16	High-content image acquisition	Opera LX plate reader microscope	PerkinElmer	High-content analysis	Human Kinase Plate 16_CAMK1	doi:10.7910/DVN/GPXYGO	Harvard Dataverse	doi:10.7910/DVN/GPXYGO	http://dx.doi.org/10.7910/DVN/GPXYGO	CAMK1
Human Kinase Plate 16	High-content image acquisition	Opera LX plate reader microscope	PerkinElmer	High-content analysis	Human Kinase Plate 16_MAPKAPK5	doi:10.7910/DVN/GPXYGO	Harvard Dataverse	doi:10.7910/DVN/GPXYGO	http://dx.doi.org/10.7910/DVN/GPXYGO	MAPKAPK5
Human Kinase Plate 16	High-content image acquisition	Opera LX plate reader microscope	PerkinElmer	High-content analysis	Human Kinase Plate 16_CDC14B	doi:10.7910/DVN/GPXYGO	Harvard Dataverse	doi:10.7910/DVN/GPXYGO	http://dx.doi.org/10.7910/DVN/GPXYGO	CDC14B
Human Kinase Plate 16	High-content image acquisition	Opera LX plate reader microscope	PerkinElmer	High-content analysis	Human Kinase Plate 16_CDK10	doi:10.7910/DVN/GPXYGO	Harvard Dataverse	doi:10.7910/DVN/GPXYGO	http://dx.doi.org/10.7910/DVN/GPXYGO	CDK10
Human Kinase Plate 16	High-content image acquisition	Opera LX plate reader microscope	PerkinElmer	High-content analysis	Human Kinase Plate 16_PDXK	doi:10.7910/DVN/GPXYGO	Harvard Dataverse	doi:10.7910/DVN/GPXYGO	http://dx.doi.org/10.7910/DVN/GPXYGO	PDXK
Human Kinase Plate 16	High-content image acquisition	Opera LX plate reader microscope	PerkinElmer	High-content analysis	Human Kinase Plate 16_MKNK1	doi:10.7910/DVN/GPXYGO	Harvard Dataverse	doi:10.7910/DVN/GPXYGO	http://dx.doi.org/10.7910/DVN/GPXYGO	MKNK1
Human Kinase Plate 16	High-content image acquisition	Opera LX plate reader microscope	PerkinElmer	High-content analysis	Human Kinase Plate 16_CASK	doi:10.7910/DVN/GPXYGO	Harvard Dataverse	doi:10.7910/DVN/GPXYGO	http://dx.doi.org/10.7910/DVN/GPXYGO	CASK
Human Kinase Plate 16	High-content image acquisition	Opera LX plate reader microscope	PerkinElmer	High-content analysis	Human Kinase Plate 16_STK16	doi:10.7910/DVN/GPXYGO	Harvard Dataverse	doi:10.7910/DVN/GPXYGO	http://dx.doi.org/10.7910/DVN/GPXYGO	STK16
Human Kinase Plate 16	High-content image acquisition	Opera LX plate reader microscope	PerkinElmer	High-content analysis	Human Kinase Plate 16_CDC2L5	doi:10.7910/DVN/GPXYGO	Harvard Dataverse	doi:10.7910/DVN/GPXYGO	http://dx.doi.org/10.7910/DVN/GPXYGO	CDC2L5
Human Kinase Plate 16	High-content image acquisition	Opera LX plate reader microscope	PerkinElmer	High-content analysis	Human Kinase Plate 16_TNK1	doi:10.7910/DVN/GPXYGO	Harvard Dataverse	doi:10.7910/DVN/GPXYGO	http://dx.doi.org/10.7910/DVN/GPXYGO	TNK1
Human Kinase Plate 16	High-content image acquisition	Opera LX plate reader microscope	PerkinElmer	High-content analysis	Human Kinase Plate 16_RIPK1	doi:10.7910/DVN/GPXYGO	Harvard Dataverse	doi:10.7910/DVN/GPXYGO	http://dx.doi.org/10.7910/DVN/GPXYGO	RIPK1
Human Kinase Plate 16	High-content image acquisition	Opera LX plate reader microscope	PerkinElmer	High-content analysis	Human Kinase Plate 16_RIPK2	doi:10.7910/DVN/GPXYGO	Harvard Dataverse	doi:10.7910/DVN/GPXYGO	http://dx.doi.org/10.7910/DVN/GPXYGO	RIPK2
Human Kinase Plate 16	High-content image acquisition	Opera LX plate reader microscope	PerkinElmer	High-content analysis	Human Kinase Plate 16_RIOK3	doi:10.7910/DVN/GPXYGO	Harvard Dataverse	doi:10.7910/DVN/GPXYGO	http://dx.doi.org/10.7910/DVN/GPXYGO	RIOK3
Human Kinase Plate 16	High-content image acquisition	Opera LX plate reader microscope	PerkinElmer	High-content analysis	Human Kinase Plate 16_DYRK4	doi:10.7910/DVN/GPXYGO	Harvard Dataverse	doi:10.7910/DVN/GPXYGO	http://dx.doi.org/10.7910/DVN/GPXYGO	DYRK4
Human Kinase Plate 16	High-content image acquisition	Opera LX plate reader microscope	PerkinElmer	High-content analysis	Human Kinase Plate 16_TRIM24	doi:10.7910/DVN/GPXYGO	Harvard Dataverse	doi:10.7910/DVN/GPXYGO	http://dx.doi.org/10.7910/DVN/GPXYGO	TRIM24
Human Kinase Plate 16	High-content image acquisition	Opera LX plate reader microscope	PerkinElmer	High-content analysis	Human Kinase Plate 16_CDKL1	doi:10.7910/DVN/GPXYGO	Harvard Dataverse	doi:10.7910/DVN/GPXYGO	http://dx.doi.org/10.7910/DVN/GPXYGO	CDKL1
Human Kinase Plate 16	High-content image acquisition	Opera LX plate reader microscope	PerkinElmer	High-content analysis	Human Kinase Plate 16_KSR1	doi:10.7910/DVN/GPXYGO	Harvard Dataverse	doi:10.7910/DVN/GPXYGO	http://dx.doi.org/10.7910/DVN/GPXYGO	KSR1
Human Kinase Plate 16	High-content image acquisition	Opera LX plate reader microscope	PerkinElmer	High-content analysis	Human Kinase Plate 16_CDK5R1	doi:10.7910/DVN/GPXYGO	Harvard Dataverse	doi:10.7910/DVN/GPXYGO	http://dx.doi.org/10.7910/DVN/GPXYGO	CDK5R1
Human Kinase Plate 16	High-content image acquisition	Opera LX plate reader microscope	PerkinElmer	High-content analysis	Human Kinase Plate 16_STK19	doi:10.7910/DVN/GPXYGO	Harvard Dataverse	doi:10.7910/DVN/GPXYGO	http://dx.doi.org/10.7910/DVN/GPXYGO	STK19
Human Kinase Plate 16	High-content image acquisition	Opera LX plate reader microscope	PerkinElmer	High-content analysis	Human Kinase Plate 16_SPHK1	doi:10.7910/DVN/GPXYGO	Harvard Dataverse	doi:10.7910/DVN/GPXYGO	http://dx.doi.org/10.7910/DVN/GPXYGO	SPHK1
Human Kinase Plate 16	High-content image acquisition	Opera LX plate reader microscope	PerkinElmer	High-content analysis	Human Kinase Plate 16_PRPF4B	doi:10.7910/DVN/GPXYGO	Harvard Dataverse	doi:10.7910/DVN/GPXYGO	http://dx.doi.org/10.7910/DVN/GPXYGO	PRPF4B
Human Kinase Plate 16	High-content image acquisition	Opera LX plate reader microscope	PerkinElmer	High-content analysis	Human Kinase Plate 16_HERC2	doi:10.7910/DVN/GPXYGO	Harvard Dataverse	doi:10.7910/DVN/GPXYGO	http://dx.doi.org/10.7910/DVN/GPXYGO	HERC2
Human Kinase Plate 16	High-content image acquisition	Opera LX plate reader microscope	PerkinElmer	High-content analysis	Human Kinase Plate 16_CDK5R2	doi:10.7910/DVN/GPXYGO	Harvard Dataverse	doi:10.7910/DVN/GPXYGO	http://dx.doi.org/10.7910/DVN/GPXYGO	CDK5R2
Human Kinase Plate 16	High-content image acquisition	Opera LX plate reader microscope	PerkinElmer	High-content analysis	Human Kinase Plate 16_RPS6KA4	doi:10.7910/DVN/GPXYGO	Harvard Dataverse	doi:10.7910/DVN/GPXYGO	http://dx.doi.org/10.7910/DVN/GPXYGO	RPS6KA4
Human Kinase Plate 16	High-content image acquisition	Opera LX plate reader microscope	PerkinElmer	High-content analysis	Human Kinase Plate 16_KALRN	doi:10.7910/DVN/GPXYGO	Harvard Dataverse	doi:10.7910/DVN/GPXYGO	http://dx.doi.org/10.7910/DVN/GPXYGO	KALRN
Human Kinase Plate 16	High-content image acquisition	Opera LX plate reader microscope	PerkinElmer	High-content analysis	Human Kinase Plate 16_CDKL2	doi:10.7910/DVN/GPXYGO	Harvard Dataverse	doi:10.7910/DVN/GPXYGO	http://dx.doi.org/10.7910/DVN/GPXYGO	CDKL2
Human Kinase Plate 16	High-content image acquisition	Opera LX plate reader microscope	PerkinElmer	High-content analysis	Human Kinase Plate 16_MAP3K14	doi:10.7910/DVN/GPXYGO	Harvard Dataverse	doi:10.7910/DVN/GPXYGO	http://dx.doi.org/10.7910/DVN/GPXYGO	MAP3K14
Human Kinase Plate 16	High-content image acquisition	Opera LX plate reader microscope	PerkinElmer	High-content analysis	Human Kinase Plate 16_BRSK2	doi:10.7910/DVN/GPXYGO	Harvard Dataverse	doi:10.7910/DVN/GPXYGO	http://dx.doi.org/10.7910/DVN/GPXYGO	BRSK2
Human Kinase Plate 16	High-content image acquisition	Opera LX plate reader microscope	PerkinElmer	High-content analysis	Human Kinase Plate 16_PKD2L1	doi:10.7910/DVN/GPXYGO	Harvard Dataverse	doi:10.7910/DVN/GPXYGO	http://dx.doi.org/10.7910/DVN/GPXYGO	PKD2L1
Human Kinase Plate 16	High-content image acquisition	Opera LX plate reader microscope	PerkinElmer	High-content analysis	Human Kinase Plate 16_PAPSS2	doi:10.7910/DVN/GPXYGO	Harvard Dataverse	doi:10.7910/DVN/GPXYGO	http://dx.doi.org/10.7910/DVN/GPXYGO	PAPSS2
Human Kinase Plate 16	High-content image acquisition	Opera LX plate reader microscope	PerkinElmer	High-content analysis	Human Kinase Plate 16_PAPSS1	doi:10.7910/DVN/GPXYGO	Harvard Dataverse	doi:10.7910/DVN/GPXYGO	http://dx.doi.org/10.7910/DVN/GPXYGO	PAPSS1
Human Kinase Plate 16	High-content image acquisition	Opera LX plate reader microscope	PerkinElmer	High-content analysis	Human Kinase Plate 16_MAP3K6	doi:10.7910/DVN/GPXYGO	Harvard Dataverse	doi:10.7910/DVN/GPXYGO	http://dx.doi.org/10.7910/DVN/GPXYGO	MAP3K6
Human Kinase Plate 16	High-content image acquisition	Opera LX plate reader microscope	PerkinElmer	High-content analysis	Human Kinase Plate 16_PKMYT1	doi:10.7910/DVN/GPXYGO	Harvard Dataverse	doi:10.7910/DVN/GPXYGO	http://dx.doi.org/10.7910/DVN/GPXYGO	PKMYT1
Human Kinase Plate 16	High-content image acquisition	Opera LX plate reader microscope	PerkinElmer	High-content analysis	Human Kinase Plate 16_LATS1	doi:10.7910/DVN/GPXYGO	Harvard Dataverse	doi:10.7910/DVN/GPXYGO	http://dx.doi.org/10.7910/DVN/GPXYGO	LATS1
Human Kinase Plate 16	High-content image acquisition	Opera LX plate reader microscope	PerkinElmer	High-content analysis	Human Kinase Plate 16_DYRK1B	doi:10.7910/DVN/GPXYGO	Harvard Dataverse	doi:10.7910/DVN/GPXYGO	http://dx.doi.org/10.7910/DVN/GPXYGO	DYRK1B
Human Kinase Plate 16	High-content image acquisition	Opera LX plate reader microscope	PerkinElmer	High-content analysis	Human Kinase Plate 16_DGKI	doi:10.7910/DVN/GPXYGO	Harvard Dataverse	doi:10.7910/DVN/GPXYGO	http://dx.doi.org/10.7910/DVN/GPXYGO	DGKI
Human Kinase Plate 16	High-content image acquisition	Opera LX plate reader microscope	PerkinElmer	High-content analysis	Human Kinase Plate 16_MAP3K13	doi:10.7910/DVN/GPXYGO	Harvard Dataverse	doi:10.7910/DVN/GPXYGO	http://dx.doi.org/10.7910/DVN/GPXYGO	MAP3K13
Human Kinase Plate 16	High-content image acquisition	Opera LX plate reader microscope	PerkinElmer	High-content analysis	Human Kinase Plate 16_DCLK1	doi:10.7910/DVN/GPXYGO	Harvard Dataverse	doi:10.7910/DVN/GPXYGO	http://dx.doi.org/10.7910/DVN/GPXYGO	DCLK1
Human Kinase Plate 16	High-content image acquisition	Opera LX plate reader microscope	PerkinElmer	High-content analysis	Human Kinase Plate 16_AURKB	doi:10.7910/DVN/GPXYGO	Harvard Dataverse	doi:10.7910/DVN/GPXYGO	http://dx.doi.org/10.7910/DVN/GPXYGO	AURKB
Human Kinase Plate 16	High-content image acquisition	Opera LX plate reader microscope	PerkinElmer	High-content analysis	Human Kinase Plate 16_MAGI1	doi:10.7910/DVN/GPXYGO	Harvard Dataverse	doi:10.7910/DVN/GPXYGO	http://dx.doi.org/10.7910/DVN/GPXYGO	MAGI1
Human Kinase Plate 16	High-content image acquisition	Opera LX plate reader microscope	PerkinElmer	High-content analysis	Human Kinase Plate 16_DLG5	doi:10.7910/DVN/GPXYGO	Harvard Dataverse	doi:10.7910/DVN/GPXYGO	http://dx.doi.org/10.7910/DVN/GPXYGO	DLG5
Human Kinase Plate 16	High-content image acquisition	Opera LX plate reader microscope	PerkinElmer	High-content analysis	Human Kinase Plate 16_RPS6KA5	doi:10.7910/DVN/GPXYGO	Harvard Dataverse	doi:10.7910/DVN/GPXYGO	http://dx.doi.org/10.7910/DVN/GPXYGO	RPS6KA5
Human Kinase Plate 16	High-content image acquisition	Opera LX plate reader microscope	PerkinElmer	High-content analysis	Human Kinase Plate 16_MAPKAPK2	doi:10.7910/DVN/GPXYGO	Harvard Dataverse	doi:10.7910/DVN/GPXYGO	http://dx.doi.org/10.7910/DVN/GPXYGO	MAPKAPK2
Human Kinase Plate 16	High-content image acquisition	Opera LX plate reader microscope	PerkinElmer	High-content analysis	Human Kinase Plate 16_STK17B	doi:10.7910/DVN/GPXYGO	Harvard Dataverse	doi:10.7910/DVN/GPXYGO	http://dx.doi.org/10.7910/DVN/GPXYGO	STK17B
Human Kinase Plate 16	High-content image acquisition	Opera LX plate reader microscope	PerkinElmer	High-content analysis	Human Kinase Plate 16_STK17A	doi:10.7910/DVN/GPXYGO	Harvard Dataverse	doi:10.7910/DVN/GPXYGO	http://dx.doi.org/10.7910/DVN/GPXYGO	STK17A
Human Kinase Plate 16	High-content image acquisition	Opera LX plate reader microscope	PerkinElmer	High-content analysis	Human Kinase Plate 16_TAOK2	doi:10.7910/DVN/GPXYGO	Harvard Dataverse	doi:10.7910/DVN/GPXYGO	http://dx.doi.org/10.7910/DVN/GPXYGO	TAOK2
Human Kinase Plate 16	High-content image acquisition	Opera LX plate reader microscope	PerkinElmer	High-content analysis	Human Kinase Plate 16_TJP2	doi:10.7910/DVN/GPXYGO	Harvard Dataverse	doi:10.7910/DVN/GPXYGO	http://dx.doi.org/10.7910/DVN/GPXYGO	TJP2
Human Kinase Plate 16	High-content image acquisition	Opera LX plate reader microscope	PerkinElmer	High-content analysis	Human Kinase Plate 16_MAP4K4	doi:10.7910/DVN/GPXYGO	Harvard Dataverse	doi:10.7910/DVN/GPXYGO	http://dx.doi.org/10.7910/DVN/GPXYGO	MAP4K4
Human Kinase Plate 16	High-content image acquisition	Opera LX plate reader microscope	PerkinElmer	High-content analysis	Human Kinase Plate 16_EIF2AK3	doi:10.7910/DVN/GPXYGO	Harvard Dataverse	doi:10.7910/DVN/GPXYGO	http://dx.doi.org/10.7910/DVN/GPXYGO	EIF2AK3
Human Kinase Plate 16	High-content image acquisition	Opera LX plate reader microscope	PerkinElmer	High-content analysis	Human Kinase Plate 16_ROCK2	doi:10.7910/DVN/GPXYGO	Harvard Dataverse	doi:10.7910/DVN/GPXYGO	http://dx.doi.org/10.7910/DVN/GPXYGO	ROCK2
Human Kinase Plate 17	High-content image acquisition	Opera LX plate reader microscope	PerkinElmer	High-content analysis	Human Kinase Plate 17_MAPKAPK3	doi:10.7910/DVN/GPXYGO	Harvard Dataverse	doi:10.7910/DVN/GPXYGO	http://dx.doi.org/10.7910/DVN/GPXYGO	MAPKAPK3
Human Kinase Plate 17	High-content image acquisition	Opera LX plate reader microscope	PerkinElmer	High-content analysis	Human Kinase Plate 17_BRD3	doi:10.7910/DVN/GPXYGO	Harvard Dataverse	doi:10.7910/DVN/GPXYGO	http://dx.doi.org/10.7910/DVN/GPXYGO	BRD3
Human Kinase Plate 17	High-content image acquisition	Opera LX plate reader microscope	PerkinElmer	High-content analysis	Human Kinase Plate 17_TRRAP	doi:10.7910/DVN/GPXYGO	Harvard Dataverse	doi:10.7910/DVN/GPXYGO	http://dx.doi.org/10.7910/DVN/GPXYGO	TRRAP
Human Kinase Plate 17	High-content image acquisition	Opera LX plate reader microscope	PerkinElmer	High-content analysis	Human Kinase Plate 17_CDC7	doi:10.7910/DVN/GPXYGO	Harvard Dataverse	doi:10.7910/DVN/GPXYGO	http://dx.doi.org/10.7910/DVN/GPXYGO	CDC7
Human Kinase Plate 17	High-content image acquisition	Opera LX plate reader microscope	PerkinElmer	High-content analysis	Human Kinase Plate 17_NME5	doi:10.7910/DVN/GPXYGO	Harvard Dataverse	doi:10.7910/DVN/GPXYGO	http://dx.doi.org/10.7910/DVN/GPXYGO	NME5
Human Kinase Plate 17	High-content image acquisition	Opera LX plate reader microscope	PerkinElmer	High-content analysis	Human Kinase Plate 17_PIP5K1B	doi:10.7910/DVN/GPXYGO	Harvard Dataverse	doi:10.7910/DVN/GPXYGO	http://dx.doi.org/10.7910/DVN/GPXYGO	PIP5K1B
Human Kinase Plate 17	High-content image acquisition	Opera LX plate reader microscope	PerkinElmer	High-content analysis	Human Kinase Plate 17_PIP4K2B	doi:10.7910/DVN/GPXYGO	Harvard Dataverse	doi:10.7910/DVN/GPXYGO	http://dx.doi.org/10.7910/DVN/GPXYGO	PIP4K2B
Human Kinase Plate 17	High-content image acquisition	Opera LX plate reader microscope	PerkinElmer	High-content analysis	Human Kinase Plate 17_ULK1	doi:10.7910/DVN/GPXYGO	Harvard Dataverse	doi:10.7910/DVN/GPXYGO	http://dx.doi.org/10.7910/DVN/GPXYGO	ULK1
Human Kinase Plate 17	High-content image acquisition	Opera LX plate reader microscope	PerkinElmer	High-content analysis	Human Kinase Plate 17_STK24	doi:10.7910/DVN/GPXYGO	Harvard Dataverse	doi:10.7910/DVN/GPXYGO	http://dx.doi.org/10.7910/DVN/GPXYGO	STK24
Human Kinase Plate 17	High-content image acquisition	Opera LX plate reader microscope	PerkinElmer	High-content analysis	Human Kinase Plate 17_DYRK3	doi:10.7910/DVN/GPXYGO	Harvard Dataverse	doi:10.7910/DVN/GPXYGO	http://dx.doi.org/10.7910/DVN/GPXYGO	DYRK3
Human Kinase Plate 17	High-content image acquisition	Opera LX plate reader microscope	PerkinElmer	High-content analysis	Human Kinase Plate 17_DYRK2	doi:10.7910/DVN/GPXYGO	Harvard Dataverse	doi:10.7910/DVN/GPXYGO	http://dx.doi.org/10.7910/DVN/GPXYGO	DYRK2
Human Kinase Plate 17	High-content image acquisition	Opera LX plate reader microscope	PerkinElmer	High-content analysis	Human Kinase Plate 17_CDC42BPA	doi:10.7910/DVN/GPXYGO	Harvard Dataverse	doi:10.7910/DVN/GPXYGO	http://dx.doi.org/10.7910/DVN/GPXYGO	CDC42BPA
Human Kinase Plate 17	High-content image acquisition	Opera LX plate reader microscope	PerkinElmer	High-content analysis	Human Kinase Plate 17_MAP4K3	doi:10.7910/DVN/GPXYGO	Harvard Dataverse	doi:10.7910/DVN/GPXYGO	http://dx.doi.org/10.7910/DVN/GPXYGO	MAP4K3
Human Kinase Plate 17	High-content image acquisition	Opera LX plate reader microscope	PerkinElmer	High-content analysis	Human Kinase Plate 17_PIK3R3	doi:10.7910/DVN/GPXYGO	Harvard Dataverse	doi:10.7910/DVN/GPXYGO	http://dx.doi.org/10.7910/DVN/GPXYGO	PIK3R3
Human Kinase Plate 17	High-content image acquisition	Opera LX plate reader microscope	PerkinElmer	High-content analysis	Human Kinase Plate 17_IKBKG	doi:10.7910/DVN/GPXYGO	Harvard Dataverse	doi:10.7910/DVN/GPXYGO	http://dx.doi.org/10.7910/DVN/GPXYGO	IKBKG
Human Kinase Plate 17	High-content image acquisition	Opera LX plate reader microscope	PerkinElmer	High-content analysis	Human Kinase Plate 17_DGKZ	doi:10.7910/DVN/GPXYGO	Harvard Dataverse	doi:10.7910/DVN/GPXYGO	http://dx.doi.org/10.7910/DVN/GPXYGO	DGKZ
Human Kinase Plate 17	High-content image acquisition	Opera LX plate reader microscope	PerkinElmer	High-content analysis	Human Kinase Plate 17_DGKE	doi:10.7910/DVN/GPXYGO	Harvard Dataverse	doi:10.7910/DVN/GPXYGO	http://dx.doi.org/10.7910/DVN/GPXYGO	DGKE
Human Kinase Plate 17	High-content image acquisition	Opera LX plate reader microscope	PerkinElmer	High-content analysis	Human Kinase Plate 17_DGKD	doi:10.7910/DVN/GPXYGO	Harvard Dataverse	doi:10.7910/DVN/GPXYGO	http://dx.doi.org/10.7910/DVN/GPXYGO	DGKD
Human Kinase Plate 17	High-content image acquisition	Opera LX plate reader microscope	PerkinElmer	High-content analysis	Human Kinase Plate 17_CAMK1	doi:10.7910/DVN/GPXYGO	Harvard Dataverse	doi:10.7910/DVN/GPXYGO	http://dx.doi.org/10.7910/DVN/GPXYGO	CAMK1
Human Kinase Plate 17	High-content image acquisition	Opera LX plate reader microscope	PerkinElmer	High-content analysis	Human Kinase Plate 17_MAPKAPK5	doi:10.7910/DVN/GPXYGO	Harvard Dataverse	doi:10.7910/DVN/GPXYGO	http://dx.doi.org/10.7910/DVN/GPXYGO	MAPKAPK5
Human Kinase Plate 17	High-content image acquisition	Opera LX plate reader microscope	PerkinElmer	High-content analysis	Human Kinase Plate 17_CDC14B	doi:10.7910/DVN/GPXYGO	Harvard Dataverse	doi:10.7910/DVN/GPXYGO	http://dx.doi.org/10.7910/DVN/GPXYGO	CDC14B
Human Kinase Plate 17	High-content image acquisition	Opera LX plate reader microscope	PerkinElmer	High-content analysis	Human Kinase Plate 17_CDK10	doi:10.7910/DVN/GPXYGO	Harvard Dataverse	doi:10.7910/DVN/GPXYGO	http://dx.doi.org/10.7910/DVN/GPXYGO	CDK10
Human Kinase Plate 17	High-content image acquisition	Opera LX plate reader microscope	PerkinElmer	High-content analysis	Human Kinase Plate 17_PDXK	doi:10.7910/DVN/GPXYGO	Harvard Dataverse	doi:10.7910/DVN/GPXYGO	http://dx.doi.org/10.7910/DVN/GPXYGO	PDXK
Human Kinase Plate 17	High-content image acquisition	Opera LX plate reader microscope	PerkinElmer	High-content analysis	Human Kinase Plate 17_MKNK1	doi:10.7910/DVN/GPXYGO	Harvard Dataverse	doi:10.7910/DVN/GPXYGO	http://dx.doi.org/10.7910/DVN/GPXYGO	MKNK1
Human Kinase Plate 17	High-content image acquisition	Opera LX plate reader microscope	PerkinElmer	High-content analysis	Human Kinase Plate 17_CASK	doi:10.7910/DVN/GPXYGO	Harvard Dataverse	doi:10.7910/DVN/GPXYGO	http://dx.doi.org/10.7910/DVN/GPXYGO	CASK
Human Kinase Plate 17	High-content image acquisition	Opera LX plate reader microscope	PerkinElmer	High-content analysis	Human Kinase Plate 17_STK16	doi:10.7910/DVN/GPXYGO	Harvard Dataverse	doi:10.7910/DVN/GPXYGO	http://dx.doi.org/10.7910/DVN/GPXYGO	STK16
Human Kinase Plate 17	High-content image acquisition	Opera LX plate reader microscope	PerkinElmer	High-content analysis	Human Kinase Plate 17_CDC2L5	doi:10.7910/DVN/GPXYGO	Harvard Dataverse	doi:10.7910/DVN/GPXYGO	http://dx.doi.org/10.7910/DVN/GPXYGO	CDC2L5
Human Kinase Plate 17	High-content image acquisition	Opera LX plate reader microscope	PerkinElmer	High-content analysis	Human Kinase Plate 17_TNK1	doi:10.7910/DVN/GPXYGO	Harvard Dataverse	doi:10.7910/DVN/GPXYGO	http://dx.doi.org/10.7910/DVN/GPXYGO	TNK1
Human Kinase Plate 17	High-content image acquisition	Opera LX plate reader microscope	PerkinElmer	High-content analysis	Human Kinase Plate 17_RIPK1	doi:10.7910/DVN/GPXYGO	Harvard Dataverse	doi:10.7910/DVN/GPXYGO	http://dx.doi.org/10.7910/DVN/GPXYGO	RIPK1
Human Kinase Plate 17	High-content image acquisition	Opera LX plate reader microscope	PerkinElmer	High-content analysis	Human Kinase Plate 17_RIPK2	doi:10.7910/DVN/GPXYGO	Harvard Dataverse	doi:10.7910/DVN/GPXYGO	http://dx.doi.org/10.7910/DVN/GPXYGO	RIPK2
Human Kinase Plate 17	High-content image acquisition	Opera LX plate reader microscope	PerkinElmer	High-content analysis	Human Kinase Plate 17_RIOK3	doi:10.7910/DVN/GPXYGO	Harvard Dataverse	doi:10.7910/DVN/GPXYGO	http://dx.doi.org/10.7910/DVN/GPXYGO	RIOK3
Human Kinase Plate 17	High-content image acquisition	Opera LX plate reader microscope	PerkinElmer	High-content analysis	Human Kinase Plate 17_DYRK4	doi:10.7910/DVN/GPXYGO	Harvard Dataverse	doi:10.7910/DVN/GPXYGO	http://dx.doi.org/10.7910/DVN/GPXYGO	DYRK4
Human Kinase Plate 17	High-content image acquisition	Opera LX plate reader microscope	PerkinElmer	High-content analysis	Human Kinase Plate 17_TRIM24	doi:10.7910/DVN/GPXYGO	Harvard Dataverse	doi:10.7910/DVN/GPXYGO	http://dx.doi.org/10.7910/DVN/GPXYGO	TRIM24
Human Kinase Plate 17	High-content image acquisition	Opera LX plate reader microscope	PerkinElmer	High-content analysis	Human Kinase Plate 17_CDKL1	doi:10.7910/DVN/GPXYGO	Harvard Dataverse	doi:10.7910/DVN/GPXYGO	http://dx.doi.org/10.7910/DVN/GPXYGO	CDKL1
Human Kinase Plate 17	High-content image acquisition	Opera LX plate reader microscope	PerkinElmer	High-content analysis	Human Kinase Plate 17_KSR1	doi:10.7910/DVN/GPXYGO	Harvard Dataverse	doi:10.7910/DVN/GPXYGO	http://dx.doi.org/10.7910/DVN/GPXYGO	KSR1
Human Kinase Plate 17	High-content image acquisition	Opera LX plate reader microscope	PerkinElmer	High-content analysis	Human Kinase Plate 17_CDK5R1	doi:10.7910/DVN/GPXYGO	Harvard Dataverse	doi:10.7910/DVN/GPXYGO	http://dx.doi.org/10.7910/DVN/GPXYGO	CDK5R1
Human Kinase Plate 17	High-content image acquisition	Opera LX plate reader microscope	PerkinElmer	High-content analysis	Human Kinase Plate 17_STK19	doi:10.7910/DVN/GPXYGO	Harvard Dataverse	doi:10.7910/DVN/GPXYGO	http://dx.doi.org/10.7910/DVN/GPXYGO	STK19
Human Kinase Plate 17	High-content image acquisition	Opera LX plate reader microscope	PerkinElmer	High-content analysis	Human Kinase Plate 17_SPHK1	doi:10.7910/DVN/GPXYGO	Harvard Dataverse	doi:10.7910/DVN/GPXYGO	http://dx.doi.org/10.7910/DVN/GPXYGO	SPHK1
Human Kinase Plate 17	High-content image acquisition	Opera LX plate reader microscope	PerkinElmer	High-content analysis	Human Kinase Plate 17_PRPF4B	doi:10.7910/DVN/GPXYGO	Harvard Dataverse	doi:10.7910/DVN/GPXYGO	http://dx.doi.org/10.7910/DVN/GPXYGO	PRPF4B
Human Kinase Plate 17	High-content image acquisition	Opera LX plate reader microscope	PerkinElmer	High-content analysis	Human Kinase Plate 17_HERC2	doi:10.7910/DVN/GPXYGO	Harvard Dataverse	doi:10.7910/DVN/GPXYGO	http://dx.doi.org/10.7910/DVN/GPXYGO	HERC2
Human Kinase Plate 17	High-content image acquisition	Opera LX plate reader microscope	PerkinElmer	High-content analysis	Human Kinase Plate 17_CDK5R2	doi:10.7910/DVN/GPXYGO	Harvard Dataverse	doi:10.7910/DVN/GPXYGO	http://dx.doi.org/10.7910/DVN/GPXYGO	CDK5R2
Human Kinase Plate 17	High-content image acquisition	Opera LX plate reader microscope	PerkinElmer	High-content analysis	Human Kinase Plate 17_RPS6KA4	doi:10.7910/DVN/GPXYGO	Harvard Dataverse	doi:10.7910/DVN/GPXYGO	http://dx.doi.org/10.7910/DVN/GPXYGO	RPS6KA4
Human Kinase Plate 17	High-content image acquisition	Opera LX plate reader microscope	PerkinElmer	High-content analysis	Human Kinase Plate 17_KALRN	doi:10.7910/DVN/GPXYGO	Harvard Dataverse	doi:10.7910/DVN/GPXYGO	http://dx.doi.org/10.7910/DVN/GPXYGO	KALRN
Human Kinase Plate 17	High-content image acquisition	Opera LX plate reader microscope	PerkinElmer	High-content analysis	Human Kinase Plate 17_CDKL2	doi:10.7910/DVN/GPXYGO	Harvard Dataverse	doi:10.7910/DVN/GPXYGO	http://dx.doi.org/10.7910/DVN/GPXYGO	CDKL2
Human Kinase Plate 17	High-content image acquisition	Opera LX plate reader microscope	PerkinElmer	High-content analysis	Human Kinase Plate 17_MAP3K14	doi:10.7910/DVN/GPXYGO	Harvard Dataverse	doi:10.7910/DVN/GPXYGO	http://dx.doi.org/10.7910/DVN/GPXYGO	MAP3K14
Human Kinase Plate 17	High-content image acquisition	Opera LX plate reader microscope	PerkinElmer	High-content analysis	Human Kinase Plate 17_BRSK2	doi:10.7910/DVN/GPXYGO	Harvard Dataverse	doi:10.7910/DVN/GPXYGO	http://dx.doi.org/10.7910/DVN/GPXYGO	BRSK2
Human Kinase Plate 17	High-content image acquisition	Opera LX plate reader microscope	PerkinElmer	High-content analysis	Human Kinase Plate 17_PKD2L1	doi:10.7910/DVN/GPXYGO	Harvard Dataverse	doi:10.7910/DVN/GPXYGO	http://dx.doi.org/10.7910/DVN/GPXYGO	PKD2L1
Human Kinase Plate 17	High-content image acquisition	Opera LX plate reader microscope	PerkinElmer	High-content analysis	Human Kinase Plate 17_PAPSS2	doi:10.7910/DVN/GPXYGO	Harvard Dataverse	doi:10.7910/DVN/GPXYGO	http://dx.doi.org/10.7910/DVN/GPXYGO	PAPSS2
Human Kinase Plate 17	High-content image acquisition	Opera LX plate reader microscope	PerkinElmer	High-content analysis	Human Kinase Plate 17_PAPSS1	doi:10.7910/DVN/GPXYGO	Harvard Dataverse	doi:10.7910/DVN/GPXYGO	http://dx.doi.org/10.7910/DVN/GPXYGO	PAPSS1
Human Kinase Plate 17	High-content image acquisition	Opera LX plate reader microscope	PerkinElmer	High-content analysis	Human Kinase Plate 17_MAP3K6	doi:10.7910/DVN/GPXYGO	Harvard Dataverse	doi:10.7910/DVN/GPXYGO	http://dx.doi.org/10.7910/DVN/GPXYGO	MAP3K6
Human Kinase Plate 17	High-content image acquisition	Opera LX plate reader microscope	PerkinElmer	High-content analysis	Human Kinase Plate 17_PKMYT1	doi:10.7910/DVN/GPXYGO	Harvard Dataverse	doi:10.7910/DVN/GPXYGO	http://dx.doi.org/10.7910/DVN/GPXYGO	PKMYT1
Human Kinase Plate 17	High-content image acquisition	Opera LX plate reader microscope	PerkinElmer	High-content analysis	Human Kinase Plate 17_LATS1	doi:10.7910/DVN/GPXYGO	Harvard Dataverse	doi:10.7910/DVN/GPXYGO	http://dx.doi.org/10.7910/DVN/GPXYGO	LATS1
Human Kinase Plate 17	High-content image acquisition	Opera LX plate reader microscope	PerkinElmer	High-content analysis	Human Kinase Plate 17_DYRK1B	doi:10.7910/DVN/GPXYGO	Harvard Dataverse	doi:10.7910/DVN/GPXYGO	http://dx.doi.org/10.7910/DVN/GPXYGO	DYRK1B
Human Kinase Plate 17	High-content image acquisition	Opera LX plate reader microscope	PerkinElmer	High-content analysis	Human Kinase Plate 17_DGKI	doi:10.7910/DVN/GPXYGO	Harvard Dataverse	doi:10.7910/DVN/GPXYGO	http://dx.doi.org/10.7910/DVN/GPXYGO	DGKI
Human Kinase Plate 17	High-content image acquisition	Opera LX plate reader microscope	PerkinElmer	High-content analysis	Human Kinase Plate 17_MAP3K13	doi:10.7910/DVN/GPXYGO	Harvard Dataverse	doi:10.7910/DVN/GPXYGO	http://dx.doi.org/10.7910/DVN/GPXYGO	MAP3K13
Human Kinase Plate 17	High-content image acquisition	Opera LX plate reader microscope	PerkinElmer	High-content analysis	Human Kinase Plate 17_DCLK1	doi:10.7910/DVN/GPXYGO	Harvard Dataverse	doi:10.7910/DVN/GPXYGO	http://dx.doi.org/10.7910/DVN/GPXYGO	DCLK1
Human Kinase Plate 17	High-content image acquisition	Opera LX plate reader microscope	PerkinElmer	High-content analysis	Human Kinase Plate 17_AURKB	doi:10.7910/DVN/GPXYGO	Harvard Dataverse	doi:10.7910/DVN/GPXYGO	http://dx.doi.org/10.7910/DVN/GPXYGO	AURKB
Human Kinase Plate 17	High-content image acquisition	Opera LX plate reader microscope	PerkinElmer	High-content analysis	Human Kinase Plate 17_MAGI1	doi:10.7910/DVN/GPXYGO	Harvard Dataverse	doi:10.7910/DVN/GPXYGO	http://dx.doi.org/10.7910/DVN/GPXYGO	MAGI1
Human Kinase Plate 17	High-content image acquisition	Opera LX plate reader microscope	PerkinElmer	High-content analysis	Human Kinase Plate 17_DLG5	doi:10.7910/DVN/GPXYGO	Harvard Dataverse	doi:10.7910/DVN/GPXYGO	http://dx.doi.org/10.7910/DVN/GPXYGO	DLG5
Human Kinase Plate 17	High-content image acquisition	Opera LX plate reader microscope	PerkinElmer	High-content analysis	Human Kinase Plate 17_RPS6KA5	doi:10.7910/DVN/GPXYGO	Harvard Dataverse	doi:10.7910/DVN/GPXYGO	http://dx.doi.org/10.7910/DVN/GPXYGO	RPS6KA5
Human Kinase Plate 17	High-content image acquisition	Opera LX plate reader microscope	PerkinElmer	High-content analysis	Human Kinase Plate 17_MAPKAPK2	doi:10.7910/DVN/GPXYGO	Harvard Dataverse	doi:10.7910/DVN/GPXYGO	http://dx.doi.org/10.7910/DVN/GPXYGO	MAPKAPK2
Human Kinase Plate 17	High-content image acquisition	Opera LX plate reader microscope	PerkinElmer	High-content analysis	Human Kinase Plate 17_STK17B	doi:10.7910/DVN/GPXYGO	Harvard Dataverse	doi:10.7910/DVN/GPXYGO	http://dx.doi.org/10.7910/DVN/GPXYGO	STK17B
Human Kinase Plate 17	High-content image acquisition	Opera LX plate reader microscope	PerkinElmer	High-content analysis	Human Kinase Plate 17_STK17A	doi:10.7910/DVN/GPXYGO	Harvard Dataverse	doi:10.7910/DVN/GPXYGO	http://dx.doi.org/10.7910/DVN/GPXYGO	STK17A
Human Kinase Plate 17	High-content image acquisition	Opera LX plate reader microscope	PerkinElmer	High-content analysis	Human Kinase Plate 17_TAOK2	doi:10.7910/DVN/GPXYGO	Harvard Dataverse	doi:10.7910/DVN/GPXYGO	http://dx.doi.org/10.7910/DVN/GPXYGO	TAOK2
Human Kinase Plate 17	High-content image acquisition	Opera LX plate reader microscope	PerkinElmer	High-content analysis	Human Kinase Plate 17_TJP2	doi:10.7910/DVN/GPXYGO	Harvard Dataverse	doi:10.7910/DVN/GPXYGO	http://dx.doi.org/10.7910/DVN/GPXYGO	TJP2
Human Kinase Plate 17	High-content image acquisition	Opera LX plate reader microscope	PerkinElmer	High-content analysis	Human Kinase Plate 17_MAP4K4	doi:10.7910/DVN/GPXYGO	Harvard Dataverse	doi:10.7910/DVN/GPXYGO	http://dx.doi.org/10.7910/DVN/GPXYGO	MAP4K4
Human Kinase Plate 17	High-content image acquisition	Opera LX plate reader microscope	PerkinElmer	High-content analysis	Human Kinase Plate 17_EIF2AK3	doi:10.7910/DVN/GPXYGO	Harvard Dataverse	doi:10.7910/DVN/GPXYGO	http://dx.doi.org/10.7910/DVN/GPXYGO	EIF2AK3
Human Kinase Plate 17	High-content image acquisition	Opera LX plate reader microscope	PerkinElmer	High-content analysis	Human Kinase Plate 17_ROCK2	doi:10.7910/DVN/GPXYGO	Harvard Dataverse	doi:10.7910/DVN/GPXYGO	http://dx.doi.org/10.7910/DVN/GPXYGO	ROCK2
Human Kinase Plate 18	High-content image acquisition	Opera LX plate reader microscope	PerkinElmer	High-content analysis	Human Kinase Plate 18_MAPKAPK3	doi:10.7910/DVN/GPXYGO	Harvard Dataverse	doi:10.7910/DVN/GPXYGO	http://dx.doi.org/10.7910/DVN/GPXYGO	MAPKAPK3
Human Kinase Plate 18	High-content image acquisition	Opera LX plate reader microscope	PerkinElmer	High-content analysis	Human Kinase Plate 18_BRD3	doi:10.7910/DVN/GPXYGO	Harvard Dataverse	doi:10.7910/DVN/GPXYGO	http://dx.doi.org/10.7910/DVN/GPXYGO	BRD3
Human Kinase Plate 18	High-content image acquisition	Opera LX plate reader microscope	PerkinElmer	High-content analysis	Human Kinase Plate 18_TRRAP	doi:10.7910/DVN/GPXYGO	Harvard Dataverse	doi:10.7910/DVN/GPXYGO	http://dx.doi.org/10.7910/DVN/GPXYGO	TRRAP
Human Kinase Plate 18	High-content image acquisition	Opera LX plate reader microscope	PerkinElmer	High-content analysis	Human Kinase Plate 18_CDC7	doi:10.7910/DVN/GPXYGO	Harvard Dataverse	doi:10.7910/DVN/GPXYGO	http://dx.doi.org/10.7910/DVN/GPXYGO	CDC7
Human Kinase Plate 18	High-content image acquisition	Opera LX plate reader microscope	PerkinElmer	High-content analysis	Human Kinase Plate 18_NME5	doi:10.7910/DVN/GPXYGO	Harvard Dataverse	doi:10.7910/DVN/GPXYGO	http://dx.doi.org/10.7910/DVN/GPXYGO	NME5
Human Kinase Plate 18	High-content image acquisition	Opera LX plate reader microscope	PerkinElmer	High-content analysis	Human Kinase Plate 18_PIP5K1B	doi:10.7910/DVN/GPXYGO	Harvard Dataverse	doi:10.7910/DVN/GPXYGO	http://dx.doi.org/10.7910/DVN/GPXYGO	PIP5K1B
Human Kinase Plate 18	High-content image acquisition	Opera LX plate reader microscope	PerkinElmer	High-content analysis	Human Kinase Plate 18_PIP4K2B	doi:10.7910/DVN/GPXYGO	Harvard Dataverse	doi:10.7910/DVN/GPXYGO	http://dx.doi.org/10.7910/DVN/GPXYGO	PIP4K2B
Human Kinase Plate 18	High-content image acquisition	Opera LX plate reader microscope	PerkinElmer	High-content analysis	Human Kinase Plate 18_ULK1	doi:10.7910/DVN/GPXYGO	Harvard Dataverse	doi:10.7910/DVN/GPXYGO	http://dx.doi.org/10.7910/DVN/GPXYGO	ULK1
Human Kinase Plate 18	High-content image acquisition	Opera LX plate reader microscope	PerkinElmer	High-content analysis	Human Kinase Plate 18_STK24	doi:10.7910/DVN/GPXYGO	Harvard Dataverse	doi:10.7910/DVN/GPXYGO	http://dx.doi.org/10.7910/DVN/GPXYGO	STK24
Human Kinase Plate 18	High-content image acquisition	Opera LX plate reader microscope	PerkinElmer	High-content analysis	Human Kinase Plate 18_DYRK3	doi:10.7910/DVN/GPXYGO	Harvard Dataverse	doi:10.7910/DVN/GPXYGO	http://dx.doi.org/10.7910/DVN/GPXYGO	DYRK3
Human Kinase Plate 18	High-content image acquisition	Opera LX plate reader microscope	PerkinElmer	High-content analysis	Human Kinase Plate 18_DYRK2	doi:10.7910/DVN/GPXYGO	Harvard Dataverse	doi:10.7910/DVN/GPXYGO	http://dx.doi.org/10.7910/DVN/GPXYGO	DYRK2
Human Kinase Plate 18	High-content image acquisition	Opera LX plate reader microscope	PerkinElmer	High-content analysis	Human Kinase Plate 18_CDC42BPA	doi:10.7910/DVN/GPXYGO	Harvard Dataverse	doi:10.7910/DVN/GPXYGO	http://dx.doi.org/10.7910/DVN/GPXYGO	CDC42BPA
Human Kinase Plate 18	High-content image acquisition	Opera LX plate reader microscope	PerkinElmer	High-content analysis	Human Kinase Plate 18_MAP4K3	doi:10.7910/DVN/GPXYGO	Harvard Dataverse	doi:10.7910/DVN/GPXYGO	http://dx.doi.org/10.7910/DVN/GPXYGO	MAP4K3
Human Kinase Plate 18	High-content image acquisition	Opera LX plate reader microscope	PerkinElmer	High-content analysis	Human Kinase Plate 18_PIK3R3	doi:10.7910/DVN/GPXYGO	Harvard Dataverse	doi:10.7910/DVN/GPXYGO	http://dx.doi.org/10.7910/DVN/GPXYGO	PIK3R3
Human Kinase Plate 18	High-content image acquisition	Opera LX plate reader microscope	PerkinElmer	High-content analysis	Human Kinase Plate 18_IKBKG	doi:10.7910/DVN/GPXYGO	Harvard Dataverse	doi:10.7910/DVN/GPXYGO	http://dx.doi.org/10.7910/DVN/GPXYGO	IKBKG
Human Kinase Plate 18	High-content image acquisition	Opera LX plate reader microscope	PerkinElmer	High-content analysis	Human Kinase Plate 18_DGKZ	doi:10.7910/DVN/GPXYGO	Harvard Dataverse	doi:10.7910/DVN/GPXYGO	http://dx.doi.org/10.7910/DVN/GPXYGO	DGKZ
Human Kinase Plate 18	High-content image acquisition	Opera LX plate reader microscope	PerkinElmer	High-content analysis	Human Kinase Plate 18_DGKE	doi:10.7910/DVN/GPXYGO	Harvard Dataverse	doi:10.7910/DVN/GPXYGO	http://dx.doi.org/10.7910/DVN/GPXYGO	DGKE
Human Kinase Plate 18	High-content image acquisition	Opera LX plate reader microscope	PerkinElmer	High-content analysis	Human Kinase Plate 18_DGKD	doi:10.7910/DVN/GPXYGO	Harvard Dataverse	doi:10.7910/DVN/GPXYGO	http://dx.doi.org/10.7910/DVN/GPXYGO	DGKD
Human Kinase Plate 18	High-content image acquisition	Opera LX plate reader microscope	PerkinElmer	High-content analysis	Human Kinase Plate 18_CAMK1	doi:10.7910/DVN/GPXYGO	Harvard Dataverse	doi:10.7910/DVN/GPXYGO	http://dx.doi.org/10.7910/DVN/GPXYGO	CAMK1
Human Kinase Plate 18	High-content image acquisition	Opera LX plate reader microscope	PerkinElmer	High-content analysis	Human Kinase Plate 18_MAPKAPK5	doi:10.7910/DVN/GPXYGO	Harvard Dataverse	doi:10.7910/DVN/GPXYGO	http://dx.doi.org/10.7910/DVN/GPXYGO	MAPKAPK5
Human Kinase Plate 18	High-content image acquisition	Opera LX plate reader microscope	PerkinElmer	High-content analysis	Human Kinase Plate 18_CDC14B	doi:10.7910/DVN/GPXYGO	Harvard Dataverse	doi:10.7910/DVN/GPXYGO	http://dx.doi.org/10.7910/DVN/GPXYGO	CDC14B
Human Kinase Plate 18	High-content image acquisition	Opera LX plate reader microscope	PerkinElmer	High-content analysis	Human Kinase Plate 18_CDK10	doi:10.7910/DVN/GPXYGO	Harvard Dataverse	doi:10.7910/DVN/GPXYGO	http://dx.doi.org/10.7910/DVN/GPXYGO	CDK10
Human Kinase Plate 18	High-content image acquisition	Opera LX plate reader microscope	PerkinElmer	High-content analysis	Human Kinase Plate 18_PDXK	doi:10.7910/DVN/GPXYGO	Harvard Dataverse	doi:10.7910/DVN/GPXYGO	http://dx.doi.org/10.7910/DVN/GPXYGO	PDXK
Human Kinase Plate 18	High-content image acquisition	Opera LX plate reader microscope	PerkinElmer	High-content analysis	Human Kinase Plate 18_MKNK1	doi:10.7910/DVN/GPXYGO	Harvard Dataverse	doi:10.7910/DVN/GPXYGO	http://dx.doi.org/10.7910/DVN/GPXYGO	MKNK1
Human Kinase Plate 18	High-content image acquisition	Opera LX plate reader microscope	PerkinElmer	High-content analysis	Human Kinase Plate 18_CASK	doi:10.7910/DVN/GPXYGO	Harvard Dataverse	doi:10.7910/DVN/GPXYGO	http://dx.doi.org/10.7910/DVN/GPXYGO	CASK
Human Kinase Plate 18	High-content image acquisition	Opera LX plate reader microscope	PerkinElmer	High-content analysis	Human Kinase Plate 18_STK16	doi:10.7910/DVN/GPXYGO	Harvard Dataverse	doi:10.7910/DVN/GPXYGO	http://dx.doi.org/10.7910/DVN/GPXYGO	STK16
Human Kinase Plate 18	High-content image acquisition	Opera LX plate reader microscope	PerkinElmer	High-content analysis	Human Kinase Plate 18_CDC2L5	doi:10.7910/DVN/GPXYGO	Harvard Dataverse	doi:10.7910/DVN/GPXYGO	http://dx.doi.org/10.7910/DVN/GPXYGO	CDC2L5
Human Kinase Plate 18	High-content image acquisition	Opera LX plate reader microscope	PerkinElmer	High-content analysis	Human Kinase Plate 18_TNK1	doi:10.7910/DVN/GPXYGO	Harvard Dataverse	doi:10.7910/DVN/GPXYGO	http://dx.doi.org/10.7910/DVN/GPXYGO	TNK1
Human Kinase Plate 18	High-content image acquisition	Opera LX plate reader microscope	PerkinElmer	High-content analysis	Human Kinase Plate 18_RIPK1	doi:10.7910/DVN/GPXYGO	Harvard Dataverse	doi:10.7910/DVN/GPXYGO	http://dx.doi.org/10.7910/DVN/GPXYGO	RIPK1
Human Kinase Plate 18	High-content image acquisition	Opera LX plate reader microscope	PerkinElmer	High-content analysis	Human Kinase Plate 18_RIPK2	doi:10.7910/DVN/GPXYGO	Harvard Dataverse	doi:10.7910/DVN/GPXYGO	http://dx.doi.org/10.7910/DVN/GPXYGO	RIPK2
Human Kinase Plate 18	High-content image acquisition	Opera LX plate reader microscope	PerkinElmer	High-content analysis	Human Kinase Plate 18_RIOK3	doi:10.7910/DVN/GPXYGO	Harvard Dataverse	doi:10.7910/DVN/GPXYGO	http://dx.doi.org/10.7910/DVN/GPXYGO	RIOK3
Human Kinase Plate 18	High-content image acquisition	Opera LX plate reader microscope	PerkinElmer	High-content analysis	Human Kinase Plate 18_DYRK4	doi:10.7910/DVN/GPXYGO	Harvard Dataverse	doi:10.7910/DVN/GPXYGO	http://dx.doi.org/10.7910/DVN/GPXYGO	DYRK4
Human Kinase Plate 18	High-content image acquisition	Opera LX plate reader microscope	PerkinElmer	High-content analysis	Human Kinase Plate 18_TRIM24	doi:10.7910/DVN/GPXYGO	Harvard Dataverse	doi:10.7910/DVN/GPXYGO	http://dx.doi.org/10.7910/DVN/GPXYGO	TRIM24
Human Kinase Plate 18	High-content image acquisition	Opera LX plate reader microscope	PerkinElmer	High-content analysis	Human Kinase Plate 18_CDKL1	doi:10.7910/DVN/GPXYGO	Harvard Dataverse	doi:10.7910/DVN/GPXYGO	http://dx.doi.org/10.7910/DVN/GPXYGO	CDKL1
Human Kinase Plate 18	High-content image acquisition	Opera LX plate reader microscope	PerkinElmer	High-content analysis	Human Kinase Plate 18_KSR1	doi:10.7910/DVN/GPXYGO	Harvard Dataverse	doi:10.7910/DVN/GPXYGO	http://dx.doi.org/10.7910/DVN/GPXYGO	KSR1
Human Kinase Plate 18	High-content image acquisition	Opera LX plate reader microscope	PerkinElmer	High-content analysis	Human Kinase Plate 18_CDK5R1	doi:10.7910/DVN/GPXYGO	Harvard Dataverse	doi:10.7910/DVN/GPXYGO	http://dx.doi.org/10.7910/DVN/GPXYGO	CDK5R1
Human Kinase Plate 18	High-content image acquisition	Opera LX plate reader microscope	PerkinElmer	High-content analysis	Human Kinase Plate 18_STK19	doi:10.7910/DVN/GPXYGO	Harvard Dataverse	doi:10.7910/DVN/GPXYGO	http://dx.doi.org/10.7910/DVN/GPXYGO	STK19
Human Kinase Plate 18	High-content image acquisition	Opera LX plate reader microscope	PerkinElmer	High-content analysis	Human Kinase Plate 18_SPHK1	doi:10.7910/DVN/GPXYGO	Harvard Dataverse	doi:10.7910/DVN/GPXYGO	http://dx.doi.org/10.7910/DVN/GPXYGO	SPHK1
Human Kinase Plate 18	High-content image acquisition	Opera LX plate reader microscope	PerkinElmer	High-content analysis	Human Kinase Plate 18_PRPF4B	doi:10.7910/DVN/GPXYGO	Harvard Dataverse	doi:10.7910/DVN/GPXYGO	http://dx.doi.org/10.7910/DVN/GPXYGO	PRPF4B
Human Kinase Plate 18	High-content image acquisition	Opera LX plate reader microscope	PerkinElmer	High-content analysis	Human Kinase Plate 18_HERC2	doi:10.7910/DVN/GPXYGO	Harvard Dataverse	doi:10.7910/DVN/GPXYGO	http://dx.doi.org/10.7910/DVN/GPXYGO	HERC2
Human Kinase Plate 18	High-content image acquisition	Opera LX plate reader microscope	PerkinElmer	High-content analysis	Human Kinase Plate 18_CDK5R2	doi:10.7910/DVN/GPXYGO	Harvard Dataverse	doi:10.7910/DVN/GPXYGO	http://dx.doi.org/10.7910/DVN/GPXYGO	CDK5R2
Human Kinase Plate 18	High-content image acquisition	Opera LX plate reader microscope	PerkinElmer	High-content analysis	Human Kinase Plate 18_RPS6KA4	doi:10.7910/DVN/GPXYGO	Harvard Dataverse	doi:10.7910/DVN/GPXYGO	http://dx.doi.org/10.7910/DVN/GPXYGO	RPS6KA4
Human Kinase Plate 18	High-content image acquisition	Opera LX plate reader microscope	PerkinElmer	High-content analysis	Human Kinase Plate 18_KALRN	doi:10.7910/DVN/GPXYGO	Harvard Dataverse	doi:10.7910/DVN/GPXYGO	http://dx.doi.org/10.7910/DVN/GPXYGO	KALRN
Human Kinase Plate 18	High-content image acquisition	Opera LX plate reader microscope	PerkinElmer	High-content analysis	Human Kinase Plate 18_CDKL2	doi:10.7910/DVN/GPXYGO	Harvard Dataverse	doi:10.7910/DVN/GPXYGO	http://dx.doi.org/10.7910/DVN/GPXYGO	CDKL2
Human Kinase Plate 18	High-content image acquisition	Opera LX plate reader microscope	PerkinElmer	High-content analysis	Human Kinase Plate 18_MAP3K14	doi:10.7910/DVN/GPXYGO	Harvard Dataverse	doi:10.7910/DVN/GPXYGO	http://dx.doi.org/10.7910/DVN/GPXYGO	MAP3K14
Human Kinase Plate 18	High-content image acquisition	Opera LX plate reader microscope	PerkinElmer	High-content analysis	Human Kinase Plate 18_BRSK2	doi:10.7910/DVN/GPXYGO	Harvard Dataverse	doi:10.7910/DVN/GPXYGO	http://dx.doi.org/10.7910/DVN/GPXYGO	BRSK2
Human Kinase Plate 18	High-content image acquisition	Opera LX plate reader microscope	PerkinElmer	High-content analysis	Human Kinase Plate 18_PKD2L1	doi:10.7910/DVN/GPXYGO	Harvard Dataverse	doi:10.7910/DVN/GPXYGO	http://dx.doi.org/10.7910/DVN/GPXYGO	PKD2L1
Human Kinase Plate 18	High-content image acquisition	Opera LX plate reader microscope	PerkinElmer	High-content analysis	Human Kinase Plate 18_PAPSS2	doi:10.7910/DVN/GPXYGO	Harvard Dataverse	doi:10.7910/DVN/GPXYGO	http://dx.doi.org/10.7910/DVN/GPXYGO	PAPSS2
Human Kinase Plate 18	High-content image acquisition	Opera LX plate reader microscope	PerkinElmer	High-content analysis	Human Kinase Plate 18_PAPSS1	doi:10.7910/DVN/GPXYGO	Harvard Dataverse	doi:10.7910/DVN/GPXYGO	http://dx.doi.org/10.7910/DVN/GPXYGO	PAPSS1
Human Kinase Plate 18	High-content image acquisition	Opera LX plate reader microscope	PerkinElmer	High-content analysis	Human Kinase Plate 18_MAP3K6	doi:10.7910/DVN/GPXYGO	Harvard Dataverse	doi:10.7910/DVN/GPXYGO	http://dx.doi.org/10.7910/DVN/GPXYGO	MAP3K6
Human Kinase Plate 18	High-content image acquisition	Opera LX plate reader microscope	PerkinElmer	High-content analysis	Human Kinase Plate 18_PKMYT1	doi:10.7910/DVN/GPXYGO	Harvard Dataverse	doi:10.7910/DVN/GPXYGO	http://dx.doi.org/10.7910/DVN/GPXYGO	PKMYT1
Human Kinase Plate 18	High-content image acquisition	Opera LX plate reader microscope	PerkinElmer	High-content analysis	Human Kinase Plate 18_LATS1	doi:10.7910/DVN/GPXYGO	Harvard Dataverse	doi:10.7910/DVN/GPXYGO	http://dx.doi.org/10.7910/DVN/GPXYGO	LATS1
Human Kinase Plate 18	High-content image acquisition	Opera LX plate reader microscope	PerkinElmer	High-content analysis	Human Kinase Plate 18_DYRK1B	doi:10.7910/DVN/GPXYGO	Harvard Dataverse	doi:10.7910/DVN/GPXYGO	http://dx.doi.org/10.7910/DVN/GPXYGO	DYRK1B
Human Kinase Plate 18	High-content image acquisition	Opera LX plate reader microscope	PerkinElmer	High-content analysis	Human Kinase Plate 18_DGKI	doi:10.7910/DVN/GPXYGO	Harvard Dataverse	doi:10.7910/DVN/GPXYGO	http://dx.doi.org/10.7910/DVN/GPXYGO	DGKI
Human Kinase Plate 18	High-content image acquisition	Opera LX plate reader microscope	PerkinElmer	High-content analysis	Human Kinase Plate 18_MAP3K13	doi:10.7910/DVN/GPXYGO	Harvard Dataverse	doi:10.7910/DVN/GPXYGO	http://dx.doi.org/10.7910/DVN/GPXYGO	MAP3K13
Human Kinase Plate 18	High-content image acquisition	Opera LX plate reader microscope	PerkinElmer	High-content analysis	Human Kinase Plate 18_DCLK1	doi:10.7910/DVN/GPXYGO	Harvard Dataverse	doi:10.7910/DVN/GPXYGO	http://dx.doi.org/10.7910/DVN/GPXYGO	DCLK1
Human Kinase Plate 18	High-content image acquisition	Opera LX plate reader microscope	PerkinElmer	High-content analysis	Human Kinase Plate 18_AURKB	doi:10.7910/DVN/GPXYGO	Harvard Dataverse	doi:10.7910/DVN/GPXYGO	http://dx.doi.org/10.7910/DVN/GPXYGO	AURKB
Human Kinase Plate 18	High-content image acquisition	Opera LX plate reader microscope	PerkinElmer	High-content analysis	Human Kinase Plate 18_MAGI1	doi:10.7910/DVN/GPXYGO	Harvard Dataverse	doi:10.7910/DVN/GPXYGO	http://dx.doi.org/10.7910/DVN/GPXYGO	MAGI1
Human Kinase Plate 18	High-content image acquisition	Opera LX plate reader microscope	PerkinElmer	High-content analysis	Human Kinase Plate 18_DLG5	doi:10.7910/DVN/GPXYGO	Harvard Dataverse	doi:10.7910/DVN/GPXYGO	http://dx.doi.org/10.7910/DVN/GPXYGO	DLG5
Human Kinase Plate 18	High-content image acquisition	Opera LX plate reader microscope	PerkinElmer	High-content analysis	Human Kinase Plate 18_RPS6KA5	doi:10.7910/DVN/GPXYGO	Harvard Dataverse	doi:10.7910/DVN/GPXYGO	http://dx.doi.org/10.7910/DVN/GPXYGO	RPS6KA5
Human Kinase Plate 18	High-content image acquisition	Opera LX plate reader microscope	PerkinElmer	High-content analysis	Human Kinase Plate 18_MAPKAPK2	doi:10.7910/DVN/GPXYGO	Harvard Dataverse	doi:10.7910/DVN/GPXYGO	http://dx.doi.org/10.7910/DVN/GPXYGO	MAPKAPK2
Human Kinase Plate 18	High-content image acquisition	Opera LX plate reader microscope	PerkinElmer	High-content analysis	Human Kinase Plate 18_STK17B	doi:10.7910/DVN/GPXYGO	Harvard Dataverse	doi:10.7910/DVN/GPXYGO	http://dx.doi.org/10.7910/DVN/GPXYGO	STK17B
Human Kinase Plate 18	High-content image acquisition	Opera LX plate reader microscope	PerkinElmer	High-content analysis	Human Kinase Plate 18_STK17A	doi:10.7910/DVN/GPXYGO	Harvard Dataverse	doi:10.7910/DVN/GPXYGO	http://dx.doi.org/10.7910/DVN/GPXYGO	STK17A
Human Kinase Plate 18	High-content image acquisition	Opera LX plate reader microscope	PerkinElmer	High-content analysis	Human Kinase Plate 18_TAOK2	doi:10.7910/DVN/GPXYGO	Harvard Dataverse	doi:10.7910/DVN/GPXYGO	http://dx.doi.org/10.7910/DVN/GPXYGO	TAOK2
Human Kinase Plate 18	High-content image acquisition	Opera LX plate reader microscope	PerkinElmer	High-content analysis	Human Kinase Plate 18_TJP2	doi:10.7910/DVN/GPXYGO	Harvard Dataverse	doi:10.7910/DVN/GPXYGO	http://dx.doi.org/10.7910/DVN/GPXYGO	TJP2
Human Kinase Plate 18	High-content image acquisition	Opera LX plate reader microscope	PerkinElmer	High-content analysis	Human Kinase Plate 18_MAP4K4	doi:10.7910/DVN/GPXYGO	Harvard Dataverse	doi:10.7910/DVN/GPXYGO	http://dx.doi.org/10.7910/DVN/GPXYGO	MAP4K4
Human Kinase Plate 18	High-content image acquisition	Opera LX plate reader microscope	PerkinElmer	High-content analysis	Human Kinase Plate 18_EIF2AK3	doi:10.7910/DVN/GPXYGO	Harvard Dataverse	doi:10.7910/DVN/GPXYGO	http://dx.doi.org/10.7910/DVN/GPXYGO	EIF2AK3
Human Kinase Plate 18	High-content image acquisition	Opera LX plate reader microscope	PerkinElmer	High-content analysis	Human Kinase Plate 18_ROCK2	doi:10.7910/DVN/GPXYGO	Harvard Dataverse	doi:10.7910/DVN/GPXYGO	http://dx.doi.org/10.7910/DVN/GPXYGO	ROCK2
Human Kinase Plate 19	High-content image acquisition	Opera LX plate reader microscope	PerkinElmer	High-content analysis	Human Kinase Plate 19_CDC42BPB	doi:10.7910/DVN/GPXYGO	Harvard Dataverse	doi:10.7910/DVN/GPXYGO	http://dx.doi.org/10.7910/DVN/GPXYGO	CDC42BPB
Human Kinase Plate 19	High-content image acquisition	Opera LX plate reader microscope	PerkinElmer	High-content analysis	Human Kinase Plate 19_AATK	doi:10.7910/DVN/GPXYGO	Harvard Dataverse	doi:10.7910/DVN/GPXYGO	http://dx.doi.org/10.7910/DVN/GPXYGO	AATK
Human Kinase Plate 19	High-content image acquisition	Opera LX plate reader microscope	PerkinElmer	High-content analysis	Human Kinase Plate 19_IKBKE	doi:10.7910/DVN/GPXYGO	Harvard Dataverse	doi:10.7910/DVN/GPXYGO	http://dx.doi.org/10.7910/DVN/GPXYGO	IKBKE
Human Kinase Plate 19	High-content image acquisition	Opera LX plate reader microscope	PerkinElmer	High-content analysis	Human Kinase Plate 19_ULK2	doi:10.7910/DVN/GPXYGO	Harvard Dataverse	doi:10.7910/DVN/GPXYGO	http://dx.doi.org/10.7910/DVN/GPXYGO	ULK2
Human Kinase Plate 19	High-content image acquisition	Opera LX plate reader microscope	PerkinElmer	High-content analysis	Human Kinase Plate 19_SLK	doi:10.7910/DVN/GPXYGO	Harvard Dataverse	doi:10.7910/DVN/GPXYGO	http://dx.doi.org/10.7910/DVN/GPXYGO	SLK
Human Kinase Plate 19	High-content image acquisition	Opera LX plate reader microscope	PerkinElmer	High-content analysis	Human Kinase Plate 19_IHPK1	doi:10.7910/DVN/GPXYGO	Harvard Dataverse	doi:10.7910/DVN/GPXYGO	http://dx.doi.org/10.7910/DVN/GPXYGO	IHPK1
Human Kinase Plate 19	High-content image acquisition	Opera LX plate reader microscope	PerkinElmer	High-content analysis	Human Kinase Plate 19_MELK	doi:10.7910/DVN/GPXYGO	Harvard Dataverse	doi:10.7910/DVN/GPXYGO	http://dx.doi.org/10.7910/DVN/GPXYGO	MELK
Human Kinase Plate 19	High-content image acquisition	Opera LX plate reader microscope	PerkinElmer	High-content analysis	Human Kinase Plate 19_MAGI2	doi:10.7910/DVN/GPXYGO	Harvard Dataverse	doi:10.7910/DVN/GPXYGO	http://dx.doi.org/10.7910/DVN/GPXYGO	MAGI2
Human Kinase Plate 19	High-content image acquisition	Opera LX plate reader microscope	PerkinElmer	High-content analysis	Human Kinase Plate 19_TLK1	doi:10.7910/DVN/GPXYGO	Harvard Dataverse	doi:10.7910/DVN/GPXYGO	http://dx.doi.org/10.7910/DVN/GPXYGO	TLK1
Human Kinase Plate 19	High-content image acquisition	Opera LX plate reader microscope	PerkinElmer	High-content analysis	Human Kinase Plate 19_NUAK1	doi:10.7910/DVN/GPXYGO	Harvard Dataverse	doi:10.7910/DVN/GPXYGO	http://dx.doi.org/10.7910/DVN/GPXYGO	NUAK1
Human Kinase Plate 19	High-content image acquisition	Opera LX plate reader microscope	PerkinElmer	High-content analysis	Human Kinase Plate 19_XYLB	doi:10.7910/DVN/GPXYGO	Harvard Dataverse	doi:10.7910/DVN/GPXYGO	http://dx.doi.org/10.7910/DVN/GPXYGO	XYLB
Human Kinase Plate 19	High-content image acquisition	Opera LX plate reader microscope	PerkinElmer	High-content analysis	Human Kinase Plate 19_OXSR1	doi:10.7910/DVN/GPXYGO	Harvard Dataverse	doi:10.7910/DVN/GPXYGO	http://dx.doi.org/10.7910/DVN/GPXYGO	OXSR1
Human Kinase Plate 19	High-content image acquisition	Opera LX plate reader microscope	PerkinElmer	High-content analysis	Human Kinase Plate 19_AKT3	doi:10.7910/DVN/GPXYGO	Harvard Dataverse	doi:10.7910/DVN/GPXYGO	http://dx.doi.org/10.7910/DVN/GPXYGO	AKT3
Human Kinase Plate 19	High-content image acquisition	Opera LX plate reader microscope	PerkinElmer	High-content analysis	Human Kinase Plate 19_NAALADL1	doi:10.7910/DVN/GPXYGO	Harvard Dataverse	doi:10.7910/DVN/GPXYGO	http://dx.doi.org/10.7910/DVN/GPXYGO	NAALADL1
Human Kinase Plate 19	High-content image acquisition	Opera LX plate reader microscope	PerkinElmer	High-content analysis	Human Kinase Plate 19_TANK	doi:10.7910/DVN/GPXYGO	Harvard Dataverse	doi:10.7910/DVN/GPXYGO	http://dx.doi.org/10.7910/DVN/GPXYGO	TANK
Human Kinase Plate 19	High-content image acquisition	Opera LX plate reader microscope	PerkinElmer	High-content analysis	Human Kinase Plate 19_GNE	doi:10.7910/DVN/GPXYGO	Harvard Dataverse	doi:10.7910/DVN/GPXYGO	http://dx.doi.org/10.7910/DVN/GPXYGO	GNE
Human Kinase Plate 19	High-content image acquisition	Opera LX plate reader microscope	PerkinElmer	High-content analysis	Human Kinase Plate 19_COL4A3BP	doi:10.7910/DVN/GPXYGO	Harvard Dataverse	doi:10.7910/DVN/GPXYGO	http://dx.doi.org/10.7910/DVN/GPXYGO	COL4A3BP
Human Kinase Plate 19	High-content image acquisition	Opera LX plate reader microscope	PerkinElmer	High-content analysis	Human Kinase Plate 19_SGK2	doi:10.7910/DVN/GPXYGO	Harvard Dataverse	doi:10.7910/DVN/GPXYGO	http://dx.doi.org/10.7910/DVN/GPXYGO	SGK2
Human Kinase Plate 19	High-content image acquisition	Opera LX plate reader microscope	PerkinElmer	High-content analysis	Human Kinase Plate 19_HIPK3	doi:10.7910/DVN/GPXYGO	Harvard Dataverse	doi:10.7910/DVN/GPXYGO	http://dx.doi.org/10.7910/DVN/GPXYGO	HIPK3
Human Kinase Plate 19	High-content image acquisition	Opera LX plate reader microscope	PerkinElmer	High-content analysis	Human Kinase Plate 19_TRIM28	doi:10.7910/DVN/GPXYGO	Harvard Dataverse	doi:10.7910/DVN/GPXYGO	http://dx.doi.org/10.7910/DVN/GPXYGO	TRIM28
Human Kinase Plate 19	High-content image acquisition	Opera LX plate reader microscope	PerkinElmer	High-content analysis	Human Kinase Plate 19_TNK2	doi:10.7910/DVN/GPXYGO	Harvard Dataverse	doi:10.7910/DVN/GPXYGO	http://dx.doi.org/10.7910/DVN/GPXYGO	TNK2
Human Kinase Plate 19	High-content image acquisition	Opera LX plate reader microscope	PerkinElmer	High-content analysis	Human Kinase Plate 19_NME6	doi:10.7910/DVN/GPXYGO	Harvard Dataverse	doi:10.7910/DVN/GPXYGO	http://dx.doi.org/10.7910/DVN/GPXYGO	NME6
Human Kinase Plate 19	High-content image acquisition	Opera LX plate reader microscope	PerkinElmer	High-content analysis	Human Kinase Plate 19_TRIB1	doi:10.7910/DVN/GPXYGO	Harvard Dataverse	doi:10.7910/DVN/GPXYGO	http://dx.doi.org/10.7910/DVN/GPXYGO	TRIB1
Human Kinase Plate 19	High-content image acquisition	Opera LX plate reader microscope	PerkinElmer	High-content analysis	Human Kinase Plate 19_SPEG	doi:10.7910/DVN/GPXYGO	Harvard Dataverse	doi:10.7910/DVN/GPXYGO	http://dx.doi.org/10.7910/DVN/GPXYGO	SPEG
Human Kinase Plate 19	High-content image acquisition	Opera LX plate reader microscope	PerkinElmer	High-content analysis	Human Kinase Plate 19_BCKDK	doi:10.7910/DVN/GPXYGO	Harvard Dataverse	doi:10.7910/DVN/GPXYGO	http://dx.doi.org/10.7910/DVN/GPXYGO	BCKDK
Human Kinase Plate 19	High-content image acquisition	Opera LX plate reader microscope	PerkinElmer	High-content analysis	Human Kinase Plate 19_PAK4	doi:10.7910/DVN/GPXYGO	Harvard Dataverse	doi:10.7910/DVN/GPXYGO	http://dx.doi.org/10.7910/DVN/GPXYGO	PAK4
Human Kinase Plate 19	High-content image acquisition	Opera LX plate reader microscope	PerkinElmer	High-content analysis	Human Kinase Plate 19_RAPGEF3	doi:10.7910/DVN/GPXYGO	Harvard Dataverse	doi:10.7910/DVN/GPXYGO	http://dx.doi.org/10.7910/DVN/GPXYGO	RAPGEF3
Human Kinase Plate 19	High-content image acquisition	Opera LX plate reader microscope	PerkinElmer	High-content analysis	Human Kinase Plate 19_TESK2	doi:10.7910/DVN/GPXYGO	Harvard Dataverse	doi:10.7910/DVN/GPXYGO	http://dx.doi.org/10.7910/DVN/GPXYGO	TESK2
Human Kinase Plate 19	High-content image acquisition	Opera LX plate reader microscope	PerkinElmer	High-content analysis	Human Kinase Plate 19_BAIAP2	doi:10.7910/DVN/GPXYGO	Harvard Dataverse	doi:10.7910/DVN/GPXYGO	http://dx.doi.org/10.7910/DVN/GPXYGO	BAIAP2
Human Kinase Plate 19	High-content image acquisition	Opera LX plate reader microscope	PerkinElmer	High-content analysis	Human Kinase Plate 19_MERTK	doi:10.7910/DVN/GPXYGO	Harvard Dataverse	doi:10.7910/DVN/GPXYGO	http://dx.doi.org/10.7910/DVN/GPXYGO	MERTK
Human Kinase Plate 19	High-content image acquisition	Opera LX plate reader microscope	PerkinElmer	High-content analysis	Human Kinase Plate 19_STK25	doi:10.7910/DVN/GPXYGO	Harvard Dataverse	doi:10.7910/DVN/GPXYGO	http://dx.doi.org/10.7910/DVN/GPXYGO	STK25
Human Kinase Plate 19	High-content image acquisition	Opera LX plate reader microscope	PerkinElmer	High-content analysis	Human Kinase Plate 19_CCT2	doi:10.7910/DVN/GPXYGO	Harvard Dataverse	doi:10.7910/DVN/GPXYGO	http://dx.doi.org/10.7910/DVN/GPXYGO	CCT2
Human Kinase Plate 19	High-content image acquisition	Opera LX plate reader microscope	PerkinElmer	High-content analysis	Human Kinase Plate 19_ERN2	doi:10.7910/DVN/GPXYGO	Harvard Dataverse	doi:10.7910/DVN/GPXYGO	http://dx.doi.org/10.7910/DVN/GPXYGO	ERN2
Human Kinase Plate 19	High-content image acquisition	Opera LX plate reader microscope	PerkinElmer	High-content analysis	Human Kinase Plate 19_CAMKK2	doi:10.7910/DVN/GPXYGO	Harvard Dataverse	doi:10.7910/DVN/GPXYGO	http://dx.doi.org/10.7910/DVN/GPXYGO	CAMKK2
Human Kinase Plate 19	High-content image acquisition	Opera LX plate reader microscope	PerkinElmer	High-content analysis	Human Kinase Plate 19_PMVK	doi:10.7910/DVN/GPXYGO	Harvard Dataverse	doi:10.7910/DVN/GPXYGO	http://dx.doi.org/10.7910/DVN/GPXYGO	PMVK
Human Kinase Plate 19	High-content image acquisition	Opera LX plate reader microscope	PerkinElmer	High-content analysis	Human Kinase Plate 19_PLK4	doi:10.7910/DVN/GPXYGO	Harvard Dataverse	doi:10.7910/DVN/GPXYGO	http://dx.doi.org/10.7910/DVN/GPXYGO	PLK4
Human Kinase Plate 19	High-content image acquisition	Opera LX plate reader microscope	PerkinElmer	High-content analysis	Human Kinase Plate 19_MAP3K2	doi:10.7910/DVN/GPXYGO	Harvard Dataverse	doi:10.7910/DVN/GPXYGO	http://dx.doi.org/10.7910/DVN/GPXYGO	MAP3K2
Human Kinase Plate 19	High-content image acquisition	Opera LX plate reader microscope	PerkinElmer	High-content analysis	Human Kinase Plate 19_PLK2	doi:10.7910/DVN/GPXYGO	Harvard Dataverse	doi:10.7910/DVN/GPXYGO	http://dx.doi.org/10.7910/DVN/GPXYGO	PLK2
Human Kinase Plate 19	High-content image acquisition	Opera LX plate reader microscope	PerkinElmer	High-content analysis	Human Kinase Plate 19_NEK6	doi:10.7910/DVN/GPXYGO	Harvard Dataverse	doi:10.7910/DVN/GPXYGO	http://dx.doi.org/10.7910/DVN/GPXYGO	NEK6
Human Kinase Plate 19	High-content image acquisition	Opera LX plate reader microscope	PerkinElmer	High-content analysis	Human Kinase Plate 19_FASTK	doi:10.7910/DVN/GPXYGO	Harvard Dataverse	doi:10.7910/DVN/GPXYGO	http://dx.doi.org/10.7910/DVN/GPXYGO	FASTK
Human Kinase Plate 19	High-content image acquisition	Opera LX plate reader microscope	PerkinElmer	High-content analysis	Human Kinase Plate 19_RAB32	doi:10.7910/DVN/GPXYGO	Harvard Dataverse	doi:10.7910/DVN/GPXYGO	http://dx.doi.org/10.7910/DVN/GPXYGO	RAB32
Human Kinase Plate 19	High-content image acquisition	Opera LX plate reader microscope	PerkinElmer	High-content analysis	Human Kinase Plate 19_TLK2	doi:10.7910/DVN/GPXYGO	Harvard Dataverse	doi:10.7910/DVN/GPXYGO	http://dx.doi.org/10.7910/DVN/GPXYGO	TLK2
Human Kinase Plate 19	High-content image acquisition	Opera LX plate reader microscope	PerkinElmer	High-content analysis	Human Kinase Plate 19_RIPK3	doi:10.7910/DVN/GPXYGO	Harvard Dataverse	doi:10.7910/DVN/GPXYGO	http://dx.doi.org/10.7910/DVN/GPXYGO	RIPK3
Human Kinase Plate 19	High-content image acquisition	Opera LX plate reader microscope	PerkinElmer	High-content analysis	Human Kinase Plate 19_PIM2	doi:10.7910/DVN/GPXYGO	Harvard Dataverse	doi:10.7910/DVN/GPXYGO	http://dx.doi.org/10.7910/DVN/GPXYGO	PIM2
Human Kinase Plate 19	High-content image acquisition	Opera LX plate reader microscope	PerkinElmer	High-content analysis	Human Kinase Plate 19_RAPGEF4	doi:10.7910/DVN/GPXYGO	Harvard Dataverse	doi:10.7910/DVN/GPXYGO	http://dx.doi.org/10.7910/DVN/GPXYGO	RAPGEF4
Human Kinase Plate 19	High-content image acquisition	Opera LX plate reader microscope	PerkinElmer	High-content analysis	Human Kinase Plate 19_CIT	doi:10.7910/DVN/GPXYGO	Harvard Dataverse	doi:10.7910/DVN/GPXYGO	http://dx.doi.org/10.7910/DVN/GPXYGO	CIT
Human Kinase Plate 19	High-content image acquisition	Opera LX plate reader microscope	PerkinElmer	High-content analysis	Human Kinase Plate 19_MAP4K5	doi:10.7910/DVN/GPXYGO	Harvard Dataverse	doi:10.7910/DVN/GPXYGO	http://dx.doi.org/10.7910/DVN/GPXYGO	MAP4K5
Human Kinase Plate 19	High-content image acquisition	Opera LX plate reader microscope	PerkinElmer	High-content analysis	Human Kinase Plate 19_MAP4K1	doi:10.7910/DVN/GPXYGO	Harvard Dataverse	doi:10.7910/DVN/GPXYGO	http://dx.doi.org/10.7910/DVN/GPXYGO	MAP4K1
Human Kinase Plate 19	High-content image acquisition	Opera LX plate reader microscope	PerkinElmer	High-content analysis	Human Kinase Plate 19_CHEK2	doi:10.7910/DVN/GPXYGO	Harvard Dataverse	doi:10.7910/DVN/GPXYGO	http://dx.doi.org/10.7910/DVN/GPXYGO	CHEK2
Human Kinase Plate 19	High-content image acquisition	Opera LX plate reader microscope	PerkinElmer	High-content analysis	Human Kinase Plate 19_IRAK3	doi:10.7910/DVN/GPXYGO	Harvard Dataverse	doi:10.7910/DVN/GPXYGO	http://dx.doi.org/10.7910/DVN/GPXYGO	IRAK3
Human Kinase Plate 19	High-content image acquisition	Opera LX plate reader microscope	PerkinElmer	High-content analysis	Human Kinase Plate 19_AKAP13	doi:10.7910/DVN/GPXYGO	Harvard Dataverse	doi:10.7910/DVN/GPXYGO	http://dx.doi.org/10.7910/DVN/GPXYGO	AKAP13
Human Kinase Plate 19	High-content image acquisition	Opera LX plate reader microscope	PerkinElmer	High-content analysis	Human Kinase Plate 19_STK38	doi:10.7910/DVN/GPXYGO	Harvard Dataverse	doi:10.7910/DVN/GPXYGO	http://dx.doi.org/10.7910/DVN/GPXYGO	STK38
Human Kinase Plate 19	High-content image acquisition	Opera LX plate reader microscope	PerkinElmer	High-content analysis	Human Kinase Plate 19_TWF2	doi:10.7910/DVN/GPXYGO	Harvard Dataverse	doi:10.7910/DVN/GPXYGO	http://dx.doi.org/10.7910/DVN/GPXYGO	TWF2
Human Kinase Plate 19	High-content image acquisition	Opera LX plate reader microscope	PerkinElmer	High-content analysis	Human Kinase Plate 19_AAK1	doi:10.7910/DVN/GPXYGO	Harvard Dataverse	doi:10.7910/DVN/GPXYGO	http://dx.doi.org/10.7910/DVN/GPXYGO	AAK1
Human Kinase Plate 19	High-content image acquisition	Opera LX plate reader microscope	PerkinElmer	High-content analysis	Human Kinase Plate 19_LMTK2	doi:10.7910/DVN/GPXYGO	Harvard Dataverse	doi:10.7910/DVN/GPXYGO	http://dx.doi.org/10.7910/DVN/GPXYGO	LMTK2
Human Kinase Plate 19	High-content image acquisition	Opera LX plate reader microscope	PerkinElmer	High-content analysis	Human Kinase Plate 19_ICK	doi:10.7910/DVN/GPXYGO	Harvard Dataverse	doi:10.7910/DVN/GPXYGO	http://dx.doi.org/10.7910/DVN/GPXYGO	ICK
Human Kinase Plate 19	High-content image acquisition	Opera LX plate reader microscope	PerkinElmer	High-content analysis	Human Kinase Plate 19_MAST1	doi:10.7910/DVN/GPXYGO	Harvard Dataverse	doi:10.7910/DVN/GPXYGO	http://dx.doi.org/10.7910/DVN/GPXYGO	MAST1
Human Kinase Plate 19	High-content image acquisition	Opera LX plate reader microscope	PerkinElmer	High-content analysis	Human Kinase Plate 19_STK38L	doi:10.7910/DVN/GPXYGO	Harvard Dataverse	doi:10.7910/DVN/GPXYGO	http://dx.doi.org/10.7910/DVN/GPXYGO	STK38L
Human Kinase Plate 19	High-content image acquisition	Opera LX plate reader microscope	PerkinElmer	High-content analysis	Human Kinase Plate 19_MAST3	doi:10.7910/DVN/GPXYGO	Harvard Dataverse	doi:10.7910/DVN/GPXYGO	http://dx.doi.org/10.7910/DVN/GPXYGO	MAST3
Human Kinase Plate 19	High-content image acquisition	Opera LX plate reader microscope	PerkinElmer	High-content analysis	Human Kinase Plate 19_PDZD2	doi:10.7910/DVN/GPXYGO	Harvard Dataverse	doi:10.7910/DVN/GPXYGO	http://dx.doi.org/10.7910/DVN/GPXYGO	PDZD2
Human Kinase Plate 19	High-content image acquisition	Opera LX plate reader microscope	PerkinElmer	High-content analysis	Human Kinase Plate 19_TNIK	doi:10.7910/DVN/GPXYGO	Harvard Dataverse	doi:10.7910/DVN/GPXYGO	http://dx.doi.org/10.7910/DVN/GPXYGO	TNIK
Human Kinase Plate 19	High-content image acquisition	Opera LX plate reader microscope	PerkinElmer	High-content analysis	Human Kinase Plate 19_SMG1	doi:10.7910/DVN/GPXYGO	Harvard Dataverse	doi:10.7910/DVN/GPXYGO	http://dx.doi.org/10.7910/DVN/GPXYGO	SMG1
Human Kinase Plate 19	High-content image acquisition	Opera LX plate reader microscope	PerkinElmer	High-content analysis	Human Kinase Plate 19_CDC2L6	doi:10.7910/DVN/GPXYGO	Harvard Dataverse	doi:10.7910/DVN/GPXYGO	http://dx.doi.org/10.7910/DVN/GPXYGO	CDC2L6
Human Kinase Plate 19	High-content image acquisition	Opera LX plate reader microscope	PerkinElmer	High-content analysis	Human Kinase Plate 19_MAST2	doi:10.7910/DVN/GPXYGO	Harvard Dataverse	doi:10.7910/DVN/GPXYGO	http://dx.doi.org/10.7910/DVN/GPXYGO	MAST2
Human Kinase Plate 19	High-content image acquisition	Opera LX plate reader microscope	PerkinElmer	High-content analysis	Human Kinase Plate 19_PASK	doi:10.7910/DVN/GPXYGO	Harvard Dataverse	doi:10.7910/DVN/GPXYGO	http://dx.doi.org/10.7910/DVN/GPXYGO	PASK
Human Kinase Plate 19	High-content image acquisition	Opera LX plate reader microscope	PerkinElmer	High-content analysis	Human Kinase Plate 19_SNF1LK2	doi:10.7910/DVN/GPXYGO	Harvard Dataverse	doi:10.7910/DVN/GPXYGO	http://dx.doi.org/10.7910/DVN/GPXYGO	SNF1LK2
Human Kinase Plate 19	High-content image acquisition	Opera LX plate reader microscope	PerkinElmer	High-content analysis	Human Kinase Plate 19_KIAA0999	doi:10.7910/DVN/GPXYGO	Harvard Dataverse	doi:10.7910/DVN/GPXYGO	http://dx.doi.org/10.7910/DVN/GPXYGO	KIAA0999
Human Kinase Plate 19	High-content image acquisition	Opera LX plate reader microscope	PerkinElmer	High-content analysis	Human Kinase Plate 19_PIP5K1C	doi:10.7910/DVN/GPXYGO	Harvard Dataverse	doi:10.7910/DVN/GPXYGO	http://dx.doi.org/10.7910/DVN/GPXYGO	PIP5K1C
Human Kinase Plate 19	High-content image acquisition	Opera LX plate reader microscope	PerkinElmer	High-content analysis	Human Kinase Plate 19_BRD4	doi:10.7910/DVN/GPXYGO	Harvard Dataverse	doi:10.7910/DVN/GPXYGO	http://dx.doi.org/10.7910/DVN/GPXYGO	BRD4
Human Kinase Plate 19	High-content image acquisition	Opera LX plate reader microscope	PerkinElmer	High-content analysis	Human Kinase Plate 19_CCRK	doi:10.7910/DVN/GPXYGO	Harvard Dataverse	doi:10.7910/DVN/GPXYGO	http://dx.doi.org/10.7910/DVN/GPXYGO	CCRK
Human Kinase Plate 19	High-content image acquisition	Opera LX plate reader microscope	PerkinElmer	High-content analysis	Human Kinase Plate 19_DAPK2	doi:10.7910/DVN/GPXYGO	Harvard Dataverse	doi:10.7910/DVN/GPXYGO	http://dx.doi.org/10.7910/DVN/GPXYGO	DAPK2
Human Kinase Plate 19	High-content image acquisition	Opera LX plate reader microscope	PerkinElmer	High-content analysis	Human Kinase Plate 19_TSSK2	doi:10.7910/DVN/GPXYGO	Harvard Dataverse	doi:10.7910/DVN/GPXYGO	http://dx.doi.org/10.7910/DVN/GPXYGO	TSSK2
Human Kinase Plate 20	High-content image acquisition	Opera LX plate reader microscope	PerkinElmer	High-content analysis	Human Kinase Plate 20_CDC42BPB	doi:10.7910/DVN/GPXYGO	Harvard Dataverse	doi:10.7910/DVN/GPXYGO	http://dx.doi.org/10.7910/DVN/GPXYGO	CDC42BPB
Human Kinase Plate 20	High-content image acquisition	Opera LX plate reader microscope	PerkinElmer	High-content analysis	Human Kinase Plate 20_AATK	doi:10.7910/DVN/GPXYGO	Harvard Dataverse	doi:10.7910/DVN/GPXYGO	http://dx.doi.org/10.7910/DVN/GPXYGO	AATK
Human Kinase Plate 20	High-content image acquisition	Opera LX plate reader microscope	PerkinElmer	High-content analysis	Human Kinase Plate 20_IKBKE	doi:10.7910/DVN/GPXYGO	Harvard Dataverse	doi:10.7910/DVN/GPXYGO	http://dx.doi.org/10.7910/DVN/GPXYGO	IKBKE
Human Kinase Plate 20	High-content image acquisition	Opera LX plate reader microscope	PerkinElmer	High-content analysis	Human Kinase Plate 20_ULK2	doi:10.7910/DVN/GPXYGO	Harvard Dataverse	doi:10.7910/DVN/GPXYGO	http://dx.doi.org/10.7910/DVN/GPXYGO	ULK2
Human Kinase Plate 20	High-content image acquisition	Opera LX plate reader microscope	PerkinElmer	High-content analysis	Human Kinase Plate 20_SLK	doi:10.7910/DVN/GPXYGO	Harvard Dataverse	doi:10.7910/DVN/GPXYGO	http://dx.doi.org/10.7910/DVN/GPXYGO	SLK
Human Kinase Plate 20	High-content image acquisition	Opera LX plate reader microscope	PerkinElmer	High-content analysis	Human Kinase Plate 20_IHPK1	doi:10.7910/DVN/GPXYGO	Harvard Dataverse	doi:10.7910/DVN/GPXYGO	http://dx.doi.org/10.7910/DVN/GPXYGO	IHPK1
Human Kinase Plate 20	High-content image acquisition	Opera LX plate reader microscope	PerkinElmer	High-content analysis	Human Kinase Plate 20_MELK	doi:10.7910/DVN/GPXYGO	Harvard Dataverse	doi:10.7910/DVN/GPXYGO	http://dx.doi.org/10.7910/DVN/GPXYGO	MELK
Human Kinase Plate 20	High-content image acquisition	Opera LX plate reader microscope	PerkinElmer	High-content analysis	Human Kinase Plate 20_MAGI2	doi:10.7910/DVN/GPXYGO	Harvard Dataverse	doi:10.7910/DVN/GPXYGO	http://dx.doi.org/10.7910/DVN/GPXYGO	MAGI2
Human Kinase Plate 20	High-content image acquisition	Opera LX plate reader microscope	PerkinElmer	High-content analysis	Human Kinase Plate 20_TLK1	doi:10.7910/DVN/GPXYGO	Harvard Dataverse	doi:10.7910/DVN/GPXYGO	http://dx.doi.org/10.7910/DVN/GPXYGO	TLK1
Human Kinase Plate 20	High-content image acquisition	Opera LX plate reader microscope	PerkinElmer	High-content analysis	Human Kinase Plate 20_NUAK1	doi:10.7910/DVN/GPXYGO	Harvard Dataverse	doi:10.7910/DVN/GPXYGO	http://dx.doi.org/10.7910/DVN/GPXYGO	NUAK1
Human Kinase Plate 20	High-content image acquisition	Opera LX plate reader microscope	PerkinElmer	High-content analysis	Human Kinase Plate 20_XYLB	doi:10.7910/DVN/GPXYGO	Harvard Dataverse	doi:10.7910/DVN/GPXYGO	http://dx.doi.org/10.7910/DVN/GPXYGO	XYLB
Human Kinase Plate 20	High-content image acquisition	Opera LX plate reader microscope	PerkinElmer	High-content analysis	Human Kinase Plate 20_OXSR1	doi:10.7910/DVN/GPXYGO	Harvard Dataverse	doi:10.7910/DVN/GPXYGO	http://dx.doi.org/10.7910/DVN/GPXYGO	OXSR1
Human Kinase Plate 20	High-content image acquisition	Opera LX plate reader microscope	PerkinElmer	High-content analysis	Human Kinase Plate 20_AKT3	doi:10.7910/DVN/GPXYGO	Harvard Dataverse	doi:10.7910/DVN/GPXYGO	http://dx.doi.org/10.7910/DVN/GPXYGO	AKT3
Human Kinase Plate 20	High-content image acquisition	Opera LX plate reader microscope	PerkinElmer	High-content analysis	Human Kinase Plate 20_NAALADL1	doi:10.7910/DVN/GPXYGO	Harvard Dataverse	doi:10.7910/DVN/GPXYGO	http://dx.doi.org/10.7910/DVN/GPXYGO	NAALADL1
Human Kinase Plate 20	High-content image acquisition	Opera LX plate reader microscope	PerkinElmer	High-content analysis	Human Kinase Plate 20_TANK	doi:10.7910/DVN/GPXYGO	Harvard Dataverse	doi:10.7910/DVN/GPXYGO	http://dx.doi.org/10.7910/DVN/GPXYGO	TANK
Human Kinase Plate 20	High-content image acquisition	Opera LX plate reader microscope	PerkinElmer	High-content analysis	Human Kinase Plate 20_GNE	doi:10.7910/DVN/GPXYGO	Harvard Dataverse	doi:10.7910/DVN/GPXYGO	http://dx.doi.org/10.7910/DVN/GPXYGO	GNE
Human Kinase Plate 20	High-content image acquisition	Opera LX plate reader microscope	PerkinElmer	High-content analysis	Human Kinase Plate 20_COL4A3BP	doi:10.7910/DVN/GPXYGO	Harvard Dataverse	doi:10.7910/DVN/GPXYGO	http://dx.doi.org/10.7910/DVN/GPXYGO	COL4A3BP
Human Kinase Plate 20	High-content image acquisition	Opera LX plate reader microscope	PerkinElmer	High-content analysis	Human Kinase Plate 20_SGK2	doi:10.7910/DVN/GPXYGO	Harvard Dataverse	doi:10.7910/DVN/GPXYGO	http://dx.doi.org/10.7910/DVN/GPXYGO	SGK2
Human Kinase Plate 20	High-content image acquisition	Opera LX plate reader microscope	PerkinElmer	High-content analysis	Human Kinase Plate 20_HIPK3	doi:10.7910/DVN/GPXYGO	Harvard Dataverse	doi:10.7910/DVN/GPXYGO	http://dx.doi.org/10.7910/DVN/GPXYGO	HIPK3
Human Kinase Plate 20	High-content image acquisition	Opera LX plate reader microscope	PerkinElmer	High-content analysis	Human Kinase Plate 20_TRIM28	doi:10.7910/DVN/GPXYGO	Harvard Dataverse	doi:10.7910/DVN/GPXYGO	http://dx.doi.org/10.7910/DVN/GPXYGO	TRIM28
Human Kinase Plate 20	High-content image acquisition	Opera LX plate reader microscope	PerkinElmer	High-content analysis	Human Kinase Plate 20_TNK2	doi:10.7910/DVN/GPXYGO	Harvard Dataverse	doi:10.7910/DVN/GPXYGO	http://dx.doi.org/10.7910/DVN/GPXYGO	TNK2
Human Kinase Plate 20	High-content image acquisition	Opera LX plate reader microscope	PerkinElmer	High-content analysis	Human Kinase Plate 20_NME6	doi:10.7910/DVN/GPXYGO	Harvard Dataverse	doi:10.7910/DVN/GPXYGO	http://dx.doi.org/10.7910/DVN/GPXYGO	NME6
Human Kinase Plate 20	High-content image acquisition	Opera LX plate reader microscope	PerkinElmer	High-content analysis	Human Kinase Plate 20_TRIB1	doi:10.7910/DVN/GPXYGO	Harvard Dataverse	doi:10.7910/DVN/GPXYGO	http://dx.doi.org/10.7910/DVN/GPXYGO	TRIB1
Human Kinase Plate 20	High-content image acquisition	Opera LX plate reader microscope	PerkinElmer	High-content analysis	Human Kinase Plate 20_SPEG	doi:10.7910/DVN/GPXYGO	Harvard Dataverse	doi:10.7910/DVN/GPXYGO	http://dx.doi.org/10.7910/DVN/GPXYGO	SPEG
Human Kinase Plate 20	High-content image acquisition	Opera LX plate reader microscope	PerkinElmer	High-content analysis	Human Kinase Plate 20_BCKDK	doi:10.7910/DVN/GPXYGO	Harvard Dataverse	doi:10.7910/DVN/GPXYGO	http://dx.doi.org/10.7910/DVN/GPXYGO	BCKDK
Human Kinase Plate 20	High-content image acquisition	Opera LX plate reader microscope	PerkinElmer	High-content analysis	Human Kinase Plate 20_PAK4	doi:10.7910/DVN/GPXYGO	Harvard Dataverse	doi:10.7910/DVN/GPXYGO	http://dx.doi.org/10.7910/DVN/GPXYGO	PAK4
Human Kinase Plate 20	High-content image acquisition	Opera LX plate reader microscope	PerkinElmer	High-content analysis	Human Kinase Plate 20_RAPGEF3	doi:10.7910/DVN/GPXYGO	Harvard Dataverse	doi:10.7910/DVN/GPXYGO	http://dx.doi.org/10.7910/DVN/GPXYGO	RAPGEF3
Human Kinase Plate 20	High-content image acquisition	Opera LX plate reader microscope	PerkinElmer	High-content analysis	Human Kinase Plate 20_TESK2	doi:10.7910/DVN/GPXYGO	Harvard Dataverse	doi:10.7910/DVN/GPXYGO	http://dx.doi.org/10.7910/DVN/GPXYGO	TESK2
Human Kinase Plate 20	High-content image acquisition	Opera LX plate reader microscope	PerkinElmer	High-content analysis	Human Kinase Plate 20_BAIAP2	doi:10.7910/DVN/GPXYGO	Harvard Dataverse	doi:10.7910/DVN/GPXYGO	http://dx.doi.org/10.7910/DVN/GPXYGO	BAIAP2
Human Kinase Plate 20	High-content image acquisition	Opera LX plate reader microscope	PerkinElmer	High-content analysis	Human Kinase Plate 20_MERTK	doi:10.7910/DVN/GPXYGO	Harvard Dataverse	doi:10.7910/DVN/GPXYGO	http://dx.doi.org/10.7910/DVN/GPXYGO	MERTK
Human Kinase Plate 20	High-content image acquisition	Opera LX plate reader microscope	PerkinElmer	High-content analysis	Human Kinase Plate 20_STK25	doi:10.7910/DVN/GPXYGO	Harvard Dataverse	doi:10.7910/DVN/GPXYGO	http://dx.doi.org/10.7910/DVN/GPXYGO	STK25
Human Kinase Plate 20	High-content image acquisition	Opera LX plate reader microscope	PerkinElmer	High-content analysis	Human Kinase Plate 20_CCT2	doi:10.7910/DVN/GPXYGO	Harvard Dataverse	doi:10.7910/DVN/GPXYGO	http://dx.doi.org/10.7910/DVN/GPXYGO	CCT2
Human Kinase Plate 20	High-content image acquisition	Opera LX plate reader microscope	PerkinElmer	High-content analysis	Human Kinase Plate 20_ERN2	doi:10.7910/DVN/GPXYGO	Harvard Dataverse	doi:10.7910/DVN/GPXYGO	http://dx.doi.org/10.7910/DVN/GPXYGO	ERN2
Human Kinase Plate 20	High-content image acquisition	Opera LX plate reader microscope	PerkinElmer	High-content analysis	Human Kinase Plate 20_CAMKK2	doi:10.7910/DVN/GPXYGO	Harvard Dataverse	doi:10.7910/DVN/GPXYGO	http://dx.doi.org/10.7910/DVN/GPXYGO	CAMKK2
Human Kinase Plate 20	High-content image acquisition	Opera LX plate reader microscope	PerkinElmer	High-content analysis	Human Kinase Plate 20_PMVK	doi:10.7910/DVN/GPXYGO	Harvard Dataverse	doi:10.7910/DVN/GPXYGO	http://dx.doi.org/10.7910/DVN/GPXYGO	PMVK
Human Kinase Plate 20	High-content image acquisition	Opera LX plate reader microscope	PerkinElmer	High-content analysis	Human Kinase Plate 20_PLK4	doi:10.7910/DVN/GPXYGO	Harvard Dataverse	doi:10.7910/DVN/GPXYGO	http://dx.doi.org/10.7910/DVN/GPXYGO	PLK4
Human Kinase Plate 20	High-content image acquisition	Opera LX plate reader microscope	PerkinElmer	High-content analysis	Human Kinase Plate 20_MAP3K2	doi:10.7910/DVN/GPXYGO	Harvard Dataverse	doi:10.7910/DVN/GPXYGO	http://dx.doi.org/10.7910/DVN/GPXYGO	MAP3K2
Human Kinase Plate 20	High-content image acquisition	Opera LX plate reader microscope	PerkinElmer	High-content analysis	Human Kinase Plate 20_PLK2	doi:10.7910/DVN/GPXYGO	Harvard Dataverse	doi:10.7910/DVN/GPXYGO	http://dx.doi.org/10.7910/DVN/GPXYGO	PLK2
Human Kinase Plate 20	High-content image acquisition	Opera LX plate reader microscope	PerkinElmer	High-content analysis	Human Kinase Plate 20_NEK6	doi:10.7910/DVN/GPXYGO	Harvard Dataverse	doi:10.7910/DVN/GPXYGO	http://dx.doi.org/10.7910/DVN/GPXYGO	NEK6
Human Kinase Plate 20	High-content image acquisition	Opera LX plate reader microscope	PerkinElmer	High-content analysis	Human Kinase Plate 20_FASTK	doi:10.7910/DVN/GPXYGO	Harvard Dataverse	doi:10.7910/DVN/GPXYGO	http://dx.doi.org/10.7910/DVN/GPXYGO	FASTK
Human Kinase Plate 20	High-content image acquisition	Opera LX plate reader microscope	PerkinElmer	High-content analysis	Human Kinase Plate 20_RAB32	doi:10.7910/DVN/GPXYGO	Harvard Dataverse	doi:10.7910/DVN/GPXYGO	http://dx.doi.org/10.7910/DVN/GPXYGO	RAB32
Human Kinase Plate 20	High-content image acquisition	Opera LX plate reader microscope	PerkinElmer	High-content analysis	Human Kinase Plate 20_TLK2	doi:10.7910/DVN/GPXYGO	Harvard Dataverse	doi:10.7910/DVN/GPXYGO	http://dx.doi.org/10.7910/DVN/GPXYGO	TLK2
Human Kinase Plate 20	High-content image acquisition	Opera LX plate reader microscope	PerkinElmer	High-content analysis	Human Kinase Plate 20_RIPK3	doi:10.7910/DVN/GPXYGO	Harvard Dataverse	doi:10.7910/DVN/GPXYGO	http://dx.doi.org/10.7910/DVN/GPXYGO	RIPK3
Human Kinase Plate 20	High-content image acquisition	Opera LX plate reader microscope	PerkinElmer	High-content analysis	Human Kinase Plate 20_PIM2	doi:10.7910/DVN/GPXYGO	Harvard Dataverse	doi:10.7910/DVN/GPXYGO	http://dx.doi.org/10.7910/DVN/GPXYGO	PIM2
Human Kinase Plate 20	High-content image acquisition	Opera LX plate reader microscope	PerkinElmer	High-content analysis	Human Kinase Plate 20_RAPGEF4	doi:10.7910/DVN/GPXYGO	Harvard Dataverse	doi:10.7910/DVN/GPXYGO	http://dx.doi.org/10.7910/DVN/GPXYGO	RAPGEF4
Human Kinase Plate 20	High-content image acquisition	Opera LX plate reader microscope	PerkinElmer	High-content analysis	Human Kinase Plate 20_CIT	doi:10.7910/DVN/GPXYGO	Harvard Dataverse	doi:10.7910/DVN/GPXYGO	http://dx.doi.org/10.7910/DVN/GPXYGO	CIT
Human Kinase Plate 20	High-content image acquisition	Opera LX plate reader microscope	PerkinElmer	High-content analysis	Human Kinase Plate 20_MAP4K5	doi:10.7910/DVN/GPXYGO	Harvard Dataverse	doi:10.7910/DVN/GPXYGO	http://dx.doi.org/10.7910/DVN/GPXYGO	MAP4K5
Human Kinase Plate 20	High-content image acquisition	Opera LX plate reader microscope	PerkinElmer	High-content analysis	Human Kinase Plate 20_MAP4K1	doi:10.7910/DVN/GPXYGO	Harvard Dataverse	doi:10.7910/DVN/GPXYGO	http://dx.doi.org/10.7910/DVN/GPXYGO	MAP4K1
Human Kinase Plate 20	High-content image acquisition	Opera LX plate reader microscope	PerkinElmer	High-content analysis	Human Kinase Plate 20_CHEK2	doi:10.7910/DVN/GPXYGO	Harvard Dataverse	doi:10.7910/DVN/GPXYGO	http://dx.doi.org/10.7910/DVN/GPXYGO	CHEK2
Human Kinase Plate 20	High-content image acquisition	Opera LX plate reader microscope	PerkinElmer	High-content analysis	Human Kinase Plate 20_IRAK3	doi:10.7910/DVN/GPXYGO	Harvard Dataverse	doi:10.7910/DVN/GPXYGO	http://dx.doi.org/10.7910/DVN/GPXYGO	IRAK3
Human Kinase Plate 20	High-content image acquisition	Opera LX plate reader microscope	PerkinElmer	High-content analysis	Human Kinase Plate 20_AKAP13	doi:10.7910/DVN/GPXYGO	Harvard Dataverse	doi:10.7910/DVN/GPXYGO	http://dx.doi.org/10.7910/DVN/GPXYGO	AKAP13
Human Kinase Plate 20	High-content image acquisition	Opera LX plate reader microscope	PerkinElmer	High-content analysis	Human Kinase Plate 20_STK38	doi:10.7910/DVN/GPXYGO	Harvard Dataverse	doi:10.7910/DVN/GPXYGO	http://dx.doi.org/10.7910/DVN/GPXYGO	STK38
Human Kinase Plate 20	High-content image acquisition	Opera LX plate reader microscope	PerkinElmer	High-content analysis	Human Kinase Plate 20_TWF2	doi:10.7910/DVN/GPXYGO	Harvard Dataverse	doi:10.7910/DVN/GPXYGO	http://dx.doi.org/10.7910/DVN/GPXYGO	TWF2
Human Kinase Plate 20	High-content image acquisition	Opera LX plate reader microscope	PerkinElmer	High-content analysis	Human Kinase Plate 20_AAK1	doi:10.7910/DVN/GPXYGO	Harvard Dataverse	doi:10.7910/DVN/GPXYGO	http://dx.doi.org/10.7910/DVN/GPXYGO	AAK1
Human Kinase Plate 20	High-content image acquisition	Opera LX plate reader microscope	PerkinElmer	High-content analysis	Human Kinase Plate 20_LMTK2	doi:10.7910/DVN/GPXYGO	Harvard Dataverse	doi:10.7910/DVN/GPXYGO	http://dx.doi.org/10.7910/DVN/GPXYGO	LMTK2
Human Kinase Plate 20	High-content image acquisition	Opera LX plate reader microscope	PerkinElmer	High-content analysis	Human Kinase Plate 20_ICK	doi:10.7910/DVN/GPXYGO	Harvard Dataverse	doi:10.7910/DVN/GPXYGO	http://dx.doi.org/10.7910/DVN/GPXYGO	ICK
Human Kinase Plate 20	High-content image acquisition	Opera LX plate reader microscope	PerkinElmer	High-content analysis	Human Kinase Plate 20_MAST1	doi:10.7910/DVN/GPXYGO	Harvard Dataverse	doi:10.7910/DVN/GPXYGO	http://dx.doi.org/10.7910/DVN/GPXYGO	MAST1
Human Kinase Plate 20	High-content image acquisition	Opera LX plate reader microscope	PerkinElmer	High-content analysis	Human Kinase Plate 20_STK38L	doi:10.7910/DVN/GPXYGO	Harvard Dataverse	doi:10.7910/DVN/GPXYGO	http://dx.doi.org/10.7910/DVN/GPXYGO	STK38L
Human Kinase Plate 20	High-content image acquisition	Opera LX plate reader microscope	PerkinElmer	High-content analysis	Human Kinase Plate 20_MAST3	doi:10.7910/DVN/GPXYGO	Harvard Dataverse	doi:10.7910/DVN/GPXYGO	http://dx.doi.org/10.7910/DVN/GPXYGO	MAST3
Human Kinase Plate 20	High-content image acquisition	Opera LX plate reader microscope	PerkinElmer	High-content analysis	Human Kinase Plate 20_PDZD2	doi:10.7910/DVN/GPXYGO	Harvard Dataverse	doi:10.7910/DVN/GPXYGO	http://dx.doi.org/10.7910/DVN/GPXYGO	PDZD2
Human Kinase Plate 20	High-content image acquisition	Opera LX plate reader microscope	PerkinElmer	High-content analysis	Human Kinase Plate 20_TNIK	doi:10.7910/DVN/GPXYGO	Harvard Dataverse	doi:10.7910/DVN/GPXYGO	http://dx.doi.org/10.7910/DVN/GPXYGO	TNIK
Human Kinase Plate 20	High-content image acquisition	Opera LX plate reader microscope	PerkinElmer	High-content analysis	Human Kinase Plate 20_SMG1	doi:10.7910/DVN/GPXYGO	Harvard Dataverse	doi:10.7910/DVN/GPXYGO	http://dx.doi.org/10.7910/DVN/GPXYGO	SMG1
Human Kinase Plate 20	High-content image acquisition	Opera LX plate reader microscope	PerkinElmer	High-content analysis	Human Kinase Plate 20_CDC2L6	doi:10.7910/DVN/GPXYGO	Harvard Dataverse	doi:10.7910/DVN/GPXYGO	http://dx.doi.org/10.7910/DVN/GPXYGO	CDC2L6
Human Kinase Plate 20	High-content image acquisition	Opera LX plate reader microscope	PerkinElmer	High-content analysis	Human Kinase Plate 20_MAST2	doi:10.7910/DVN/GPXYGO	Harvard Dataverse	doi:10.7910/DVN/GPXYGO	http://dx.doi.org/10.7910/DVN/GPXYGO	MAST2
Human Kinase Plate 20	High-content image acquisition	Opera LX plate reader microscope	PerkinElmer	High-content analysis	Human Kinase Plate 20_PASK	doi:10.7910/DVN/GPXYGO	Harvard Dataverse	doi:10.7910/DVN/GPXYGO	http://dx.doi.org/10.7910/DVN/GPXYGO	PASK
Human Kinase Plate 20	High-content image acquisition	Opera LX plate reader microscope	PerkinElmer	High-content analysis	Human Kinase Plate 20_SNF1LK2	doi:10.7910/DVN/GPXYGO	Harvard Dataverse	doi:10.7910/DVN/GPXYGO	http://dx.doi.org/10.7910/DVN/GPXYGO	SNF1LK2
Human Kinase Plate 20	High-content image acquisition	Opera LX plate reader microscope	PerkinElmer	High-content analysis	Human Kinase Plate 20_KIAA0999	doi:10.7910/DVN/GPXYGO	Harvard Dataverse	doi:10.7910/DVN/GPXYGO	http://dx.doi.org/10.7910/DVN/GPXYGO	KIAA0999
Human Kinase Plate 20	High-content image acquisition	Opera LX plate reader microscope	PerkinElmer	High-content analysis	Human Kinase Plate 20_PIP5K1C	doi:10.7910/DVN/GPXYGO	Harvard Dataverse	doi:10.7910/DVN/GPXYGO	http://dx.doi.org/10.7910/DVN/GPXYGO	PIP5K1C
Human Kinase Plate 20	High-content image acquisition	Opera LX plate reader microscope	PerkinElmer	High-content analysis	Human Kinase Plate 20_BRD4	doi:10.7910/DVN/GPXYGO	Harvard Dataverse	doi:10.7910/DVN/GPXYGO	http://dx.doi.org/10.7910/DVN/GPXYGO	BRD4
Human Kinase Plate 20	High-content image acquisition	Opera LX plate reader microscope	PerkinElmer	High-content analysis	Human Kinase Plate 20_CCRK	doi:10.7910/DVN/GPXYGO	Harvard Dataverse	doi:10.7910/DVN/GPXYGO	http://dx.doi.org/10.7910/DVN/GPXYGO	CCRK
Human Kinase Plate 20	High-content image acquisition	Opera LX plate reader microscope	PerkinElmer	High-content analysis	Human Kinase Plate 20_DAPK2	doi:10.7910/DVN/GPXYGO	Harvard Dataverse	doi:10.7910/DVN/GPXYGO	http://dx.doi.org/10.7910/DVN/GPXYGO	DAPK2
Human Kinase Plate 20	High-content image acquisition	Opera LX plate reader microscope	PerkinElmer	High-content analysis	Human Kinase Plate 20_TSSK2	doi:10.7910/DVN/GPXYGO	Harvard Dataverse	doi:10.7910/DVN/GPXYGO	http://dx.doi.org/10.7910/DVN/GPXYGO	TSSK2
Human Kinase Plate 21	High-content image acquisition	Opera LX plate reader microscope	PerkinElmer	High-content analysis	Human Kinase Plate 21_CDC42BPB	doi:10.7910/DVN/GPXYGO	Harvard Dataverse	doi:10.7910/DVN/GPXYGO	http://dx.doi.org/10.7910/DVN/GPXYGO	CDC42BPB
Human Kinase Plate 21	High-content image acquisition	Opera LX plate reader microscope	PerkinElmer	High-content analysis	Human Kinase Plate 21_AATK	doi:10.7910/DVN/GPXYGO	Harvard Dataverse	doi:10.7910/DVN/GPXYGO	http://dx.doi.org/10.7910/DVN/GPXYGO	AATK
Human Kinase Plate 21	High-content image acquisition	Opera LX plate reader microscope	PerkinElmer	High-content analysis	Human Kinase Plate 21_IKBKE	doi:10.7910/DVN/GPXYGO	Harvard Dataverse	doi:10.7910/DVN/GPXYGO	http://dx.doi.org/10.7910/DVN/GPXYGO	IKBKE
Human Kinase Plate 21	High-content image acquisition	Opera LX plate reader microscope	PerkinElmer	High-content analysis	Human Kinase Plate 21_ULK2	doi:10.7910/DVN/GPXYGO	Harvard Dataverse	doi:10.7910/DVN/GPXYGO	http://dx.doi.org/10.7910/DVN/GPXYGO	ULK2
Human Kinase Plate 21	High-content image acquisition	Opera LX plate reader microscope	PerkinElmer	High-content analysis	Human Kinase Plate 21_SLK	doi:10.7910/DVN/GPXYGO	Harvard Dataverse	doi:10.7910/DVN/GPXYGO	http://dx.doi.org/10.7910/DVN/GPXYGO	SLK
Human Kinase Plate 21	High-content image acquisition	Opera LX plate reader microscope	PerkinElmer	High-content analysis	Human Kinase Plate 21_IHPK1	doi:10.7910/DVN/GPXYGO	Harvard Dataverse	doi:10.7910/DVN/GPXYGO	http://dx.doi.org/10.7910/DVN/GPXYGO	IHPK1
Human Kinase Plate 21	High-content image acquisition	Opera LX plate reader microscope	PerkinElmer	High-content analysis	Human Kinase Plate 21_MELK	doi:10.7910/DVN/GPXYGO	Harvard Dataverse	doi:10.7910/DVN/GPXYGO	http://dx.doi.org/10.7910/DVN/GPXYGO	MELK
Human Kinase Plate 21	High-content image acquisition	Opera LX plate reader microscope	PerkinElmer	High-content analysis	Human Kinase Plate 21_MAGI2	doi:10.7910/DVN/GPXYGO	Harvard Dataverse	doi:10.7910/DVN/GPXYGO	http://dx.doi.org/10.7910/DVN/GPXYGO	MAGI2
Human Kinase Plate 21	High-content image acquisition	Opera LX plate reader microscope	PerkinElmer	High-content analysis	Human Kinase Plate 21_TLK1	doi:10.7910/DVN/GPXYGO	Harvard Dataverse	doi:10.7910/DVN/GPXYGO	http://dx.doi.org/10.7910/DVN/GPXYGO	TLK1
Human Kinase Plate 21	High-content image acquisition	Opera LX plate reader microscope	PerkinElmer	High-content analysis	Human Kinase Plate 21_NUAK1	doi:10.7910/DVN/GPXYGO	Harvard Dataverse	doi:10.7910/DVN/GPXYGO	http://dx.doi.org/10.7910/DVN/GPXYGO	NUAK1
Human Kinase Plate 21	High-content image acquisition	Opera LX plate reader microscope	PerkinElmer	High-content analysis	Human Kinase Plate 21_XYLB	doi:10.7910/DVN/GPXYGO	Harvard Dataverse	doi:10.7910/DVN/GPXYGO	http://dx.doi.org/10.7910/DVN/GPXYGO	XYLB
Human Kinase Plate 21	High-content image acquisition	Opera LX plate reader microscope	PerkinElmer	High-content analysis	Human Kinase Plate 21_OXSR1	doi:10.7910/DVN/GPXYGO	Harvard Dataverse	doi:10.7910/DVN/GPXYGO	http://dx.doi.org/10.7910/DVN/GPXYGO	OXSR1
Human Kinase Plate 21	High-content image acquisition	Opera LX plate reader microscope	PerkinElmer	High-content analysis	Human Kinase Plate 21_AKT3	doi:10.7910/DVN/GPXYGO	Harvard Dataverse	doi:10.7910/DVN/GPXYGO	http://dx.doi.org/10.7910/DVN/GPXYGO	AKT3
Human Kinase Plate 21	High-content image acquisition	Opera LX plate reader microscope	PerkinElmer	High-content analysis	Human Kinase Plate 21_NAALADL1	doi:10.7910/DVN/GPXYGO	Harvard Dataverse	doi:10.7910/DVN/GPXYGO	http://dx.doi.org/10.7910/DVN/GPXYGO	NAALADL1
Human Kinase Plate 21	High-content image acquisition	Opera LX plate reader microscope	PerkinElmer	High-content analysis	Human Kinase Plate 21_TANK	doi:10.7910/DVN/GPXYGO	Harvard Dataverse	doi:10.7910/DVN/GPXYGO	http://dx.doi.org/10.7910/DVN/GPXYGO	TANK
Human Kinase Plate 21	High-content image acquisition	Opera LX plate reader microscope	PerkinElmer	High-content analysis	Human Kinase Plate 21_GNE	doi:10.7910/DVN/GPXYGO	Harvard Dataverse	doi:10.7910/DVN/GPXYGO	http://dx.doi.org/10.7910/DVN/GPXYGO	GNE
Human Kinase Plate 21	High-content image acquisition	Opera LX plate reader microscope	PerkinElmer	High-content analysis	Human Kinase Plate 21_COL4A3BP	doi:10.7910/DVN/GPXYGO	Harvard Dataverse	doi:10.7910/DVN/GPXYGO	http://dx.doi.org/10.7910/DVN/GPXYGO	COL4A3BP
Human Kinase Plate 21	High-content image acquisition	Opera LX plate reader microscope	PerkinElmer	High-content analysis	Human Kinase Plate 21_SGK2	doi:10.7910/DVN/GPXYGO	Harvard Dataverse	doi:10.7910/DVN/GPXYGO	http://dx.doi.org/10.7910/DVN/GPXYGO	SGK2
Human Kinase Plate 21	High-content image acquisition	Opera LX plate reader microscope	PerkinElmer	High-content analysis	Human Kinase Plate 21_HIPK3	doi:10.7910/DVN/GPXYGO	Harvard Dataverse	doi:10.7910/DVN/GPXYGO	http://dx.doi.org/10.7910/DVN/GPXYGO	HIPK3
Human Kinase Plate 21	High-content image acquisition	Opera LX plate reader microscope	PerkinElmer	High-content analysis	Human Kinase Plate 21_TRIM28	doi:10.7910/DVN/GPXYGO	Harvard Dataverse	doi:10.7910/DVN/GPXYGO	http://dx.doi.org/10.7910/DVN/GPXYGO	TRIM28
Human Kinase Plate 21	High-content image acquisition	Opera LX plate reader microscope	PerkinElmer	High-content analysis	Human Kinase Plate 21_TNK2	doi:10.7910/DVN/GPXYGO	Harvard Dataverse	doi:10.7910/DVN/GPXYGO	http://dx.doi.org/10.7910/DVN/GPXYGO	TNK2
Human Kinase Plate 21	High-content image acquisition	Opera LX plate reader microscope	PerkinElmer	High-content analysis	Human Kinase Plate 21_NME6	doi:10.7910/DVN/GPXYGO	Harvard Dataverse	doi:10.7910/DVN/GPXYGO	http://dx.doi.org/10.7910/DVN/GPXYGO	NME6
Human Kinase Plate 21	High-content image acquisition	Opera LX plate reader microscope	PerkinElmer	High-content analysis	Human Kinase Plate 21_TRIB1	doi:10.7910/DVN/GPXYGO	Harvard Dataverse	doi:10.7910/DVN/GPXYGO	http://dx.doi.org/10.7910/DVN/GPXYGO	TRIB1
Human Kinase Plate 21	High-content image acquisition	Opera LX plate reader microscope	PerkinElmer	High-content analysis	Human Kinase Plate 21_SPEG	doi:10.7910/DVN/GPXYGO	Harvard Dataverse	doi:10.7910/DVN/GPXYGO	http://dx.doi.org/10.7910/DVN/GPXYGO	SPEG
Human Kinase Plate 21	High-content image acquisition	Opera LX plate reader microscope	PerkinElmer	High-content analysis	Human Kinase Plate 21_BCKDK	doi:10.7910/DVN/GPXYGO	Harvard Dataverse	doi:10.7910/DVN/GPXYGO	http://dx.doi.org/10.7910/DVN/GPXYGO	BCKDK
Human Kinase Plate 21	High-content image acquisition	Opera LX plate reader microscope	PerkinElmer	High-content analysis	Human Kinase Plate 21_PAK4	doi:10.7910/DVN/GPXYGO	Harvard Dataverse	doi:10.7910/DVN/GPXYGO	http://dx.doi.org/10.7910/DVN/GPXYGO	PAK4
Human Kinase Plate 21	High-content image acquisition	Opera LX plate reader microscope	PerkinElmer	High-content analysis	Human Kinase Plate 21_RAPGEF3	doi:10.7910/DVN/GPXYGO	Harvard Dataverse	doi:10.7910/DVN/GPXYGO	http://dx.doi.org/10.7910/DVN/GPXYGO	RAPGEF3
Human Kinase Plate 21	High-content image acquisition	Opera LX plate reader microscope	PerkinElmer	High-content analysis	Human Kinase Plate 21_TESK2	doi:10.7910/DVN/GPXYGO	Harvard Dataverse	doi:10.7910/DVN/GPXYGO	http://dx.doi.org/10.7910/DVN/GPXYGO	TESK2
Human Kinase Plate 21	High-content image acquisition	Opera LX plate reader microscope	PerkinElmer	High-content analysis	Human Kinase Plate 21_BAIAP2	doi:10.7910/DVN/GPXYGO	Harvard Dataverse	doi:10.7910/DVN/GPXYGO	http://dx.doi.org/10.7910/DVN/GPXYGO	BAIAP2
Human Kinase Plate 21	High-content image acquisition	Opera LX plate reader microscope	PerkinElmer	High-content analysis	Human Kinase Plate 21_MERTK	doi:10.7910/DVN/GPXYGO	Harvard Dataverse	doi:10.7910/DVN/GPXYGO	http://dx.doi.org/10.7910/DVN/GPXYGO	MERTK
Human Kinase Plate 21	High-content image acquisition	Opera LX plate reader microscope	PerkinElmer	High-content analysis	Human Kinase Plate 21_STK25	doi:10.7910/DVN/GPXYGO	Harvard Dataverse	doi:10.7910/DVN/GPXYGO	http://dx.doi.org/10.7910/DVN/GPXYGO	STK25
Human Kinase Plate 21	High-content image acquisition	Opera LX plate reader microscope	PerkinElmer	High-content analysis	Human Kinase Plate 21_CCT2	doi:10.7910/DVN/GPXYGO	Harvard Dataverse	doi:10.7910/DVN/GPXYGO	http://dx.doi.org/10.7910/DVN/GPXYGO	CCT2
Human Kinase Plate 21	High-content image acquisition	Opera LX plate reader microscope	PerkinElmer	High-content analysis	Human Kinase Plate 21_ERN2	doi:10.7910/DVN/GPXYGO	Harvard Dataverse	doi:10.7910/DVN/GPXYGO	http://dx.doi.org/10.7910/DVN/GPXYGO	ERN2
Human Kinase Plate 21	High-content image acquisition	Opera LX plate reader microscope	PerkinElmer	High-content analysis	Human Kinase Plate 21_CAMKK2	doi:10.7910/DVN/GPXYGO	Harvard Dataverse	doi:10.7910/DVN/GPXYGO	http://dx.doi.org/10.7910/DVN/GPXYGO	CAMKK2
Human Kinase Plate 21	High-content image acquisition	Opera LX plate reader microscope	PerkinElmer	High-content analysis	Human Kinase Plate 21_PMVK	doi:10.7910/DVN/GPXYGO	Harvard Dataverse	doi:10.7910/DVN/GPXYGO	http://dx.doi.org/10.7910/DVN/GPXYGO	PMVK
Human Kinase Plate 21	High-content image acquisition	Opera LX plate reader microscope	PerkinElmer	High-content analysis	Human Kinase Plate 21_PLK4	doi:10.7910/DVN/GPXYGO	Harvard Dataverse	doi:10.7910/DVN/GPXYGO	http://dx.doi.org/10.7910/DVN/GPXYGO	PLK4
Human Kinase Plate 21	High-content image acquisition	Opera LX plate reader microscope	PerkinElmer	High-content analysis	Human Kinase Plate 21_MAP3K2	doi:10.7910/DVN/GPXYGO	Harvard Dataverse	doi:10.7910/DVN/GPXYGO	http://dx.doi.org/10.7910/DVN/GPXYGO	MAP3K2
Human Kinase Plate 21	High-content image acquisition	Opera LX plate reader microscope	PerkinElmer	High-content analysis	Human Kinase Plate 21_PLK2	doi:10.7910/DVN/GPXYGO	Harvard Dataverse	doi:10.7910/DVN/GPXYGO	http://dx.doi.org/10.7910/DVN/GPXYGO	PLK2
Human Kinase Plate 21	High-content image acquisition	Opera LX plate reader microscope	PerkinElmer	High-content analysis	Human Kinase Plate 21_NEK6	doi:10.7910/DVN/GPXYGO	Harvard Dataverse	doi:10.7910/DVN/GPXYGO	http://dx.doi.org/10.7910/DVN/GPXYGO	NEK6
Human Kinase Plate 21	High-content image acquisition	Opera LX plate reader microscope	PerkinElmer	High-content analysis	Human Kinase Plate 21_FASTK	doi:10.7910/DVN/GPXYGO	Harvard Dataverse	doi:10.7910/DVN/GPXYGO	http://dx.doi.org/10.7910/DVN/GPXYGO	FASTK
Human Kinase Plate 21	High-content image acquisition	Opera LX plate reader microscope	PerkinElmer	High-content analysis	Human Kinase Plate 21_RAB32	doi:10.7910/DVN/GPXYGO	Harvard Dataverse	doi:10.7910/DVN/GPXYGO	http://dx.doi.org/10.7910/DVN/GPXYGO	RAB32
Human Kinase Plate 21	High-content image acquisition	Opera LX plate reader microscope	PerkinElmer	High-content analysis	Human Kinase Plate 21_TLK2	doi:10.7910/DVN/GPXYGO	Harvard Dataverse	doi:10.7910/DVN/GPXYGO	http://dx.doi.org/10.7910/DVN/GPXYGO	TLK2
Human Kinase Plate 21	High-content image acquisition	Opera LX plate reader microscope	PerkinElmer	High-content analysis	Human Kinase Plate 21_RIPK3	doi:10.7910/DVN/GPXYGO	Harvard Dataverse	doi:10.7910/DVN/GPXYGO	http://dx.doi.org/10.7910/DVN/GPXYGO	RIPK3
Human Kinase Plate 21	High-content image acquisition	Opera LX plate reader microscope	PerkinElmer	High-content analysis	Human Kinase Plate 21_PIM2	doi:10.7910/DVN/GPXYGO	Harvard Dataverse	doi:10.7910/DVN/GPXYGO	http://dx.doi.org/10.7910/DVN/GPXYGO	PIM2
Human Kinase Plate 21	High-content image acquisition	Opera LX plate reader microscope	PerkinElmer	High-content analysis	Human Kinase Plate 21_RAPGEF4	doi:10.7910/DVN/GPXYGO	Harvard Dataverse	doi:10.7910/DVN/GPXYGO	http://dx.doi.org/10.7910/DVN/GPXYGO	RAPGEF4
Human Kinase Plate 21	High-content image acquisition	Opera LX plate reader microscope	PerkinElmer	High-content analysis	Human Kinase Plate 21_CIT	doi:10.7910/DVN/GPXYGO	Harvard Dataverse	doi:10.7910/DVN/GPXYGO	http://dx.doi.org/10.7910/DVN/GPXYGO	CIT
Human Kinase Plate 21	High-content image acquisition	Opera LX plate reader microscope	PerkinElmer	High-content analysis	Human Kinase Plate 21_MAP4K5	doi:10.7910/DVN/GPXYGO	Harvard Dataverse	doi:10.7910/DVN/GPXYGO	http://dx.doi.org/10.7910/DVN/GPXYGO	MAP4K5
Human Kinase Plate 21	High-content image acquisition	Opera LX plate reader microscope	PerkinElmer	High-content analysis	Human Kinase Plate 21_MAP4K1	doi:10.7910/DVN/GPXYGO	Harvard Dataverse	doi:10.7910/DVN/GPXYGO	http://dx.doi.org/10.7910/DVN/GPXYGO	MAP4K1
Human Kinase Plate 21	High-content image acquisition	Opera LX plate reader microscope	PerkinElmer	High-content analysis	Human Kinase Plate 21_CHEK2	doi:10.7910/DVN/GPXYGO	Harvard Dataverse	doi:10.7910/DVN/GPXYGO	http://dx.doi.org/10.7910/DVN/GPXYGO	CHEK2
Human Kinase Plate 21	High-content image acquisition	Opera LX plate reader microscope	PerkinElmer	High-content analysis	Human Kinase Plate 21_IRAK3	doi:10.7910/DVN/GPXYGO	Harvard Dataverse	doi:10.7910/DVN/GPXYGO	http://dx.doi.org/10.7910/DVN/GPXYGO	IRAK3
Human Kinase Plate 21	High-content image acquisition	Opera LX plate reader microscope	PerkinElmer	High-content analysis	Human Kinase Plate 21_AKAP13	doi:10.7910/DVN/GPXYGO	Harvard Dataverse	doi:10.7910/DVN/GPXYGO	http://dx.doi.org/10.7910/DVN/GPXYGO	AKAP13
Human Kinase Plate 21	High-content image acquisition	Opera LX plate reader microscope	PerkinElmer	High-content analysis	Human Kinase Plate 21_STK38	doi:10.7910/DVN/GPXYGO	Harvard Dataverse	doi:10.7910/DVN/GPXYGO	http://dx.doi.org/10.7910/DVN/GPXYGO	STK38
Human Kinase Plate 21	High-content image acquisition	Opera LX plate reader microscope	PerkinElmer	High-content analysis	Human Kinase Plate 21_TWF2	doi:10.7910/DVN/GPXYGO	Harvard Dataverse	doi:10.7910/DVN/GPXYGO	http://dx.doi.org/10.7910/DVN/GPXYGO	TWF2
Human Kinase Plate 21	High-content image acquisition	Opera LX plate reader microscope	PerkinElmer	High-content analysis	Human Kinase Plate 21_AAK1	doi:10.7910/DVN/GPXYGO	Harvard Dataverse	doi:10.7910/DVN/GPXYGO	http://dx.doi.org/10.7910/DVN/GPXYGO	AAK1
Human Kinase Plate 21	High-content image acquisition	Opera LX plate reader microscope	PerkinElmer	High-content analysis	Human Kinase Plate 21_LMTK2	doi:10.7910/DVN/GPXYGO	Harvard Dataverse	doi:10.7910/DVN/GPXYGO	http://dx.doi.org/10.7910/DVN/GPXYGO	LMTK2
Human Kinase Plate 21	High-content image acquisition	Opera LX plate reader microscope	PerkinElmer	High-content analysis	Human Kinase Plate 21_ICK	doi:10.7910/DVN/GPXYGO	Harvard Dataverse	doi:10.7910/DVN/GPXYGO	http://dx.doi.org/10.7910/DVN/GPXYGO	ICK
Human Kinase Plate 21	High-content image acquisition	Opera LX plate reader microscope	PerkinElmer	High-content analysis	Human Kinase Plate 21_MAST1	doi:10.7910/DVN/GPXYGO	Harvard Dataverse	doi:10.7910/DVN/GPXYGO	http://dx.doi.org/10.7910/DVN/GPXYGO	MAST1
Human Kinase Plate 21	High-content image acquisition	Opera LX plate reader microscope	PerkinElmer	High-content analysis	Human Kinase Plate 21_STK38L	doi:10.7910/DVN/GPXYGO	Harvard Dataverse	doi:10.7910/DVN/GPXYGO	http://dx.doi.org/10.7910/DVN/GPXYGO	STK38L
Human Kinase Plate 21	High-content image acquisition	Opera LX plate reader microscope	PerkinElmer	High-content analysis	Human Kinase Plate 21_MAST3	doi:10.7910/DVN/GPXYGO	Harvard Dataverse	doi:10.7910/DVN/GPXYGO	http://dx.doi.org/10.7910/DVN/GPXYGO	MAST3
Human Kinase Plate 21	High-content image acquisition	Opera LX plate reader microscope	PerkinElmer	High-content analysis	Human Kinase Plate 21_PDZD2	doi:10.7910/DVN/GPXYGO	Harvard Dataverse	doi:10.7910/DVN/GPXYGO	http://dx.doi.org/10.7910/DVN/GPXYGO	PDZD2
Human Kinase Plate 21	High-content image acquisition	Opera LX plate reader microscope	PerkinElmer	High-content analysis	Human Kinase Plate 21_TNIK	doi:10.7910/DVN/GPXYGO	Harvard Dataverse	doi:10.7910/DVN/GPXYGO	http://dx.doi.org/10.7910/DVN/GPXYGO	TNIK
Human Kinase Plate 21	High-content image acquisition	Opera LX plate reader microscope	PerkinElmer	High-content analysis	Human Kinase Plate 21_SMG1	doi:10.7910/DVN/GPXYGO	Harvard Dataverse	doi:10.7910/DVN/GPXYGO	http://dx.doi.org/10.7910/DVN/GPXYGO	SMG1
Human Kinase Plate 21	High-content image acquisition	Opera LX plate reader microscope	PerkinElmer	High-content analysis	Human Kinase Plate 21_CDC2L6	doi:10.7910/DVN/GPXYGO	Harvard Dataverse	doi:10.7910/DVN/GPXYGO	http://dx.doi.org/10.7910/DVN/GPXYGO	CDC2L6
Human Kinase Plate 21	High-content image acquisition	Opera LX plate reader microscope	PerkinElmer	High-content analysis	Human Kinase Plate 21_MAST2	doi:10.7910/DVN/GPXYGO	Harvard Dataverse	doi:10.7910/DVN/GPXYGO	http://dx.doi.org/10.7910/DVN/GPXYGO	MAST2
Human Kinase Plate 21	High-content image acquisition	Opera LX plate reader microscope	PerkinElmer	High-content analysis	Human Kinase Plate 21_PASK	doi:10.7910/DVN/GPXYGO	Harvard Dataverse	doi:10.7910/DVN/GPXYGO	http://dx.doi.org/10.7910/DVN/GPXYGO	PASK
Human Kinase Plate 21	High-content image acquisition	Opera LX plate reader microscope	PerkinElmer	High-content analysis	Human Kinase Plate 21_SNF1LK2	doi:10.7910/DVN/GPXYGO	Harvard Dataverse	doi:10.7910/DVN/GPXYGO	http://dx.doi.org/10.7910/DVN/GPXYGO	SNF1LK2
Human Kinase Plate 21	High-content image acquisition	Opera LX plate reader microscope	PerkinElmer	High-content analysis	Human Kinase Plate 21_KIAA0999	doi:10.7910/DVN/GPXYGO	Harvard Dataverse	doi:10.7910/DVN/GPXYGO	http://dx.doi.org/10.7910/DVN/GPXYGO	KIAA0999
Human Kinase Plate 21	High-content image acquisition	Opera LX plate reader microscope	PerkinElmer	High-content analysis	Human Kinase Plate 21_PIP5K1C	doi:10.7910/DVN/GPXYGO	Harvard Dataverse	doi:10.7910/DVN/GPXYGO	http://dx.doi.org/10.7910/DVN/GPXYGO	PIP5K1C
Human Kinase Plate 21	High-content image acquisition	Opera LX plate reader microscope	PerkinElmer	High-content analysis	Human Kinase Plate 21_BRD4	doi:10.7910/DVN/GPXYGO	Harvard Dataverse	doi:10.7910/DVN/GPXYGO	http://dx.doi.org/10.7910/DVN/GPXYGO	BRD4
Human Kinase Plate 21	High-content image acquisition	Opera LX plate reader microscope	PerkinElmer	High-content analysis	Human Kinase Plate 21_CCRK	doi:10.7910/DVN/GPXYGO	Harvard Dataverse	doi:10.7910/DVN/GPXYGO	http://dx.doi.org/10.7910/DVN/GPXYGO	CCRK
Human Kinase Plate 21	High-content image acquisition	Opera LX plate reader microscope	PerkinElmer	High-content analysis	Human Kinase Plate 21_DAPK2	doi:10.7910/DVN/GPXYGO	Harvard Dataverse	doi:10.7910/DVN/GPXYGO	http://dx.doi.org/10.7910/DVN/GPXYGO	DAPK2
Human Kinase Plate 21	High-content image acquisition	Opera LX plate reader microscope	PerkinElmer	High-content analysis	Human Kinase Plate 21_TSSK2	doi:10.7910/DVN/GPXYGO	Harvard Dataverse	doi:10.7910/DVN/GPXYGO	http://dx.doi.org/10.7910/DVN/GPXYGO	TSSK2
Human Kinase Plate 22	High-content image acquisition	Opera LX plate reader microscope	PerkinElmer	High-content analysis	Human Kinase Plate 22_SGK3	doi:10.7910/DVN/GPXYGO	Harvard Dataverse	doi:10.7910/DVN/GPXYGO	http://dx.doi.org/10.7910/DVN/GPXYGO	SGK3
Human Kinase Plate 22	High-content image acquisition	Opera LX plate reader microscope	PerkinElmer	High-content analysis	Human Kinase Plate 22_RAB38	doi:10.7910/DVN/GPXYGO	Harvard Dataverse	doi:10.7910/DVN/GPXYGO	http://dx.doi.org/10.7910/DVN/GPXYGO	RAB38
Human Kinase Plate 22	High-content image acquisition	Opera LX plate reader microscope	PerkinElmer	High-content analysis	Human Kinase Plate 22_PRKD3	doi:10.7910/DVN/GPXYGO	Harvard Dataverse	doi:10.7910/DVN/GPXYGO	http://dx.doi.org/10.7910/DVN/GPXYGO	PRKD3
Human Kinase Plate 22	High-content image acquisition	Opera LX plate reader microscope	PerkinElmer	High-content analysis	Human Kinase Plate 22_SHPK	doi:10.7910/DVN/GPXYGO	Harvard Dataverse	doi:10.7910/DVN/GPXYGO	http://dx.doi.org/10.7910/DVN/GPXYGO	SHPK
Human Kinase Plate 22	High-content image acquisition	Opera LX plate reader microscope	PerkinElmer	High-content analysis	Human Kinase Plate 22_RIPK5	doi:10.7910/DVN/GPXYGO	Harvard Dataverse	doi:10.7910/DVN/GPXYGO	http://dx.doi.org/10.7910/DVN/GPXYGO	RIPK5
Human Kinase Plate 22	High-content image acquisition	Opera LX plate reader microscope	PerkinElmer	High-content analysis	Human Kinase Plate 22_PRKD2	doi:10.7910/DVN/GPXYGO	Harvard Dataverse	doi:10.7910/DVN/GPXYGO	http://dx.doi.org/10.7910/DVN/GPXYGO	PRKD2
Human Kinase Plate 22	High-content image acquisition	Opera LX plate reader microscope	PerkinElmer	High-content analysis	Human Kinase Plate 22_ULK3	doi:10.7910/DVN/GPXYGO	Harvard Dataverse	doi:10.7910/DVN/GPXYGO	http://dx.doi.org/10.7910/DVN/GPXYGO	ULK3
Human Kinase Plate 22	High-content image acquisition	Opera LX plate reader microscope	PerkinElmer	High-content analysis	Human Kinase Plate 22_DAK	doi:10.7910/DVN/GPXYGO	Harvard Dataverse	doi:10.7910/DVN/GPXYGO	http://dx.doi.org/10.7910/DVN/GPXYGO	DAK
Human Kinase Plate 22	High-content image acquisition	Opera LX plate reader microscope	PerkinElmer	High-content analysis	Human Kinase Plate 22_AK5	doi:10.7910/DVN/GPXYGO	Harvard Dataverse	doi:10.7910/DVN/GPXYGO	http://dx.doi.org/10.7910/DVN/GPXYGO	AK5
Human Kinase Plate 22	High-content image acquisition	Opera LX plate reader microscope	PerkinElmer	High-content analysis	Human Kinase Plate 22_HSPB8	doi:10.7910/DVN/GPXYGO	Harvard Dataverse	doi:10.7910/DVN/GPXYGO	http://dx.doi.org/10.7910/DVN/GPXYGO	HSPB8
Human Kinase Plate 22	High-content image acquisition	Opera LX plate reader microscope	PerkinElmer	High-content analysis	Human Kinase Plate 22_LATS2	doi:10.7910/DVN/GPXYGO	Harvard Dataverse	doi:10.7910/DVN/GPXYGO	http://dx.doi.org/10.7910/DVN/GPXYGO	LATS2
Human Kinase Plate 22	High-content image acquisition	Opera LX plate reader microscope	PerkinElmer	High-content analysis	Human Kinase Plate 22_SRPK3	doi:10.7910/DVN/GPXYGO	Harvard Dataverse	doi:10.7910/DVN/GPXYGO	http://dx.doi.org/10.7910/DVN/GPXYGO	SRPK3
Human Kinase Plate 22	High-content image acquisition	Opera LX plate reader microscope	PerkinElmer	High-content analysis	Human Kinase Plate 22_RPS6KC1	doi:10.7910/DVN/GPXYGO	Harvard Dataverse	doi:10.7910/DVN/GPXYGO	http://dx.doi.org/10.7910/DVN/GPXYGO	RPS6KC1
Human Kinase Plate 22	High-content image acquisition	Opera LX plate reader microscope	PerkinElmer	High-content analysis	Human Kinase Plate 22_TPK1	doi:10.7910/DVN/GPXYGO	Harvard Dataverse	doi:10.7910/DVN/GPXYGO	http://dx.doi.org/10.7910/DVN/GPXYGO	TPK1
Human Kinase Plate 22	High-content image acquisition	Opera LX plate reader microscope	PerkinElmer	High-content analysis	Human Kinase Plate 22_PKD2L2	doi:10.7910/DVN/GPXYGO	Harvard Dataverse	doi:10.7910/DVN/GPXYGO	http://dx.doi.org/10.7910/DVN/GPXYGO	PKD2L2
Human Kinase Plate 22	High-content image acquisition	Opera LX plate reader microscope	PerkinElmer	High-content analysis	Human Kinase Plate 22_EIF2AK1	doi:10.7910/DVN/GPXYGO	Harvard Dataverse	doi:10.7910/DVN/GPXYGO	http://dx.doi.org/10.7910/DVN/GPXYGO	EIF2AK1
Human Kinase Plate 22	High-content image acquisition	Opera LX plate reader microscope	PerkinElmer	High-content analysis	Human Kinase Plate 22_TJP3	doi:10.7910/DVN/GPXYGO	Harvard Dataverse	doi:10.7910/DVN/GPXYGO	http://dx.doi.org/10.7910/DVN/GPXYGO	TJP3
Human Kinase Plate 22	High-content image acquisition	Opera LX plate reader microscope	PerkinElmer	High-content analysis	Human Kinase Plate 22_STK36	doi:10.7910/DVN/GPXYGO	Harvard Dataverse	doi:10.7910/DVN/GPXYGO	http://dx.doi.org/10.7910/DVN/GPXYGO	STK36
Human Kinase Plate 22	High-content image acquisition	Opera LX plate reader microscope	PerkinElmer	High-content analysis	Human Kinase Plate 22_RPS6KA6	doi:10.7910/DVN/GPXYGO	Harvard Dataverse	doi:10.7910/DVN/GPXYGO	http://dx.doi.org/10.7910/DVN/GPXYGO	RPS6KA6
Human Kinase Plate 22	High-content image acquisition	Opera LX plate reader microscope	PerkinElmer	High-content analysis	Human Kinase Plate 22_STK39	doi:10.7910/DVN/GPXYGO	Harvard Dataverse	doi:10.7910/DVN/GPXYGO	http://dx.doi.org/10.7910/DVN/GPXYGO	STK39
Human Kinase Plate 22	High-content image acquisition	Opera LX plate reader microscope	PerkinElmer	High-content analysis	Human Kinase Plate 22_TRIB2	doi:10.7910/DVN/GPXYGO	Harvard Dataverse	doi:10.7910/DVN/GPXYGO	http://dx.doi.org/10.7910/DVN/GPXYGO	TRIB2
Human Kinase Plate 22	High-content image acquisition	Opera LX plate reader microscope	PerkinElmer	High-content analysis	Human Kinase Plate 22_HIPK2	doi:10.7910/DVN/GPXYGO	Harvard Dataverse	doi:10.7910/DVN/GPXYGO	http://dx.doi.org/10.7910/DVN/GPXYGO	HIPK2
Human Kinase Plate 22	High-content image acquisition	Opera LX plate reader microscope	PerkinElmer	High-content analysis	Human Kinase Plate 22_TBK1	doi:10.7910/DVN/GPXYGO	Harvard Dataverse	doi:10.7910/DVN/GPXYGO	http://dx.doi.org/10.7910/DVN/GPXYGO	TBK1
Human Kinase Plate 22	High-content image acquisition	Opera LX plate reader microscope	PerkinElmer	High-content analysis	Human Kinase Plate 22_EEF2K	doi:10.7910/DVN/GPXYGO	Harvard Dataverse	doi:10.7910/DVN/GPXYGO	http://dx.doi.org/10.7910/DVN/GPXYGO	EEF2K
Human Kinase Plate 22	High-content image acquisition	Opera LX plate reader microscope	PerkinElmer	High-content analysis	Human Kinase Plate 22_NME7	doi:10.7910/DVN/GPXYGO	Harvard Dataverse	doi:10.7910/DVN/GPXYGO	http://dx.doi.org/10.7910/DVN/GPXYGO	NME7
Human Kinase Plate 22	High-content image acquisition	Opera LX plate reader microscope	PerkinElmer	High-content analysis	Human Kinase Plate 22_PKN3	doi:10.7910/DVN/GPXYGO	Harvard Dataverse	doi:10.7910/DVN/GPXYGO	http://dx.doi.org/10.7910/DVN/GPXYGO	PKN3
Human Kinase Plate 22	High-content image acquisition	Opera LX plate reader microscope	PerkinElmer	High-content analysis	Human Kinase Plate 22_NRBP1	doi:10.7910/DVN/GPXYGO	Harvard Dataverse	doi:10.7910/DVN/GPXYGO	http://dx.doi.org/10.7910/DVN/GPXYGO	NRBP1
Human Kinase Plate 22	High-content image acquisition	Opera LX plate reader microscope	PerkinElmer	High-content analysis	Human Kinase Plate 22_HUNK	doi:10.7910/DVN/GPXYGO	Harvard Dataverse	doi:10.7910/DVN/GPXYGO	http://dx.doi.org/10.7910/DVN/GPXYGO	HUNK
Human Kinase Plate 22	High-content image acquisition	Opera LX plate reader microscope	PerkinElmer	High-content analysis	Human Kinase Plate 22_PIK3R4	doi:10.7910/DVN/GPXYGO	Harvard Dataverse	doi:10.7910/DVN/GPXYGO	http://dx.doi.org/10.7910/DVN/GPXYGO	PIK3R4
Human Kinase Plate 22	High-content image acquisition	Opera LX plate reader microscope	PerkinElmer	High-content analysis	Human Kinase Plate 22_MINK1	doi:10.7910/DVN/GPXYGO	Harvard Dataverse	doi:10.7910/DVN/GPXYGO	http://dx.doi.org/10.7910/DVN/GPXYGO	MINK1
Human Kinase Plate 22	High-content image acquisition	Opera LX plate reader microscope	PerkinElmer	High-content analysis	Human Kinase Plate 22_AK3	doi:10.7910/DVN/GPXYGO	Harvard Dataverse	doi:10.7910/DVN/GPXYGO	http://dx.doi.org/10.7910/DVN/GPXYGO	AK3
Human Kinase Plate 22	High-content image acquisition	Opera LX plate reader microscope	PerkinElmer	High-content analysis	Human Kinase Plate 22_TNNI3K	doi:10.7910/DVN/GPXYGO	Harvard Dataverse	doi:10.7910/DVN/GPXYGO	http://dx.doi.org/10.7910/DVN/GPXYGO	TNNI3K
Human Kinase Plate 22	High-content image acquisition	Opera LX plate reader microscope	PerkinElmer	High-content analysis	Human Kinase Plate 22_IRAK4	doi:10.7910/DVN/GPXYGO	Harvard Dataverse	doi:10.7910/DVN/GPXYGO	http://dx.doi.org/10.7910/DVN/GPXYGO	IRAK4
Human Kinase Plate 22	High-content image acquisition	Opera LX plate reader microscope	PerkinElmer	High-content analysis	Human Kinase Plate 22_VRK3	doi:10.7910/DVN/GPXYGO	Harvard Dataverse	doi:10.7910/DVN/GPXYGO	http://dx.doi.org/10.7910/DVN/GPXYGO	VRK3
Human Kinase Plate 22	High-content image acquisition	Opera LX plate reader microscope	PerkinElmer	High-content analysis	Human Kinase Plate 22_CDKL3	doi:10.7910/DVN/GPXYGO	Harvard Dataverse	doi:10.7910/DVN/GPXYGO	http://dx.doi.org/10.7910/DVN/GPXYGO	CDKL3
Human Kinase Plate 22	High-content image acquisition	Opera LX plate reader microscope	PerkinElmer	High-content analysis	Human Kinase Plate 22_TXNDC3	doi:10.7910/DVN/GPXYGO	Harvard Dataverse	doi:10.7910/DVN/GPXYGO	http://dx.doi.org/10.7910/DVN/GPXYGO	TXNDC3
Human Kinase Plate 22	High-content image acquisition	Opera LX plate reader microscope	PerkinElmer	High-content analysis	Human Kinase Plate 22_TAOK3	doi:10.7910/DVN/GPXYGO	Harvard Dataverse	doi:10.7910/DVN/GPXYGO	http://dx.doi.org/10.7910/DVN/GPXYGO	TAOK3
[truncated: 640 more rows]
