# Supplementary material for: Image-based siRNA screen to identify kinases regulating Weibel-Palade body size control using electroporation
Source: Sci Data. 2017 Mar 1;4:170022. doi: 10.1038/sdata.2017.22 (PMC5332014; doi:10.1038/sdata.2017.22)
Supplement: Supplementary Table 1 [file sdata201722-s2.xls]

## Sheet: Plate map w desc
Plate ID	Plate Location	Symbol	Accession #	Gene ID	Gene Description	5' to 3' Sense	5' to 3' Antisense
Human Kinase Plate 1	A1					EMPTY	EMPTY
Human Kinase Plate 1	B1					EMPTY	EMPTY
Human Kinase Plate 1	C1					EMPTY	EMPTY
Human Kinase Plate 1	D1					EMPTY	EMPTY
Human Kinase Plate 1	E1					EMPTY	EMPTY
Human Kinase Plate 1	F1					EMPTY	EMPTY
Human Kinase Plate 1	G1					EMPTY	EMPTY
Human Kinase Plate 1	H1					EMPTY	EMPTY
Human Kinase Plate 1	A2	ABL1	NM_005157	25	c-abl oncogene 1, receptor tyrosine kinase	UGUGCUUCAUGGUGAUGUC	GACAUCACCAUGAAGCACA
Human Kinase Plate 1	B2	ABL2	NM_001100108	27	v-abl Abelson murine leukemia viral oncogene homolog 2 (arg, Abelson-related gene)	AAUUGAGAAGGUAUUGUAG	CUACAAUACCUUCUCAAUU
Human Kinase Plate 1	C2	ACVR1	NM_001105	90	activin A receptor, type I	UAAUGUCGGGUCUGAGAAC	GUUCUCAGACCCGACAUUA
Human Kinase Plate 1	D2	ACVR1B	NM_004302	91	activin A receptor, type IB	UGAGGAACAGGAGGAACAC	GUGUUCCUCCUGUUCCUCA
Human Kinase Plate 1	E2	ACVR2A	NM_001616	92	activin A receptor, type IIA	AAGGCCAACCCAAAGUCAG	CUGACUUUGGGUUGGCCUU
Human Kinase Plate 1	F2	ACVR2B	NM_001106	93	activin A receptor, type IIB	UCUACUUCGAGGUUGGAGC	GCUCCAACCUCGAAGUAGA
Human Kinase Plate 1	G2	ACVRL1	NM_000020	94	activin A receptor type II-like 1	UGCAGAAAGUCGUAGAGGG	CCCUCUACGACUUUCUGCA
Human Kinase Plate 1	H2	ADK	NM_001123	132	adenosine kinase	AAAGUAUAUCAACAUAAGG	CCUUAUGUUGAUAUACUUU
Human Kinase Plate 1	A3	ADRBK1	NM_001619	156	adrenergic, beta, receptor kinase 1	AUCGCUCUCAAUGAAUUUC	GAAAUUCAUUGAGAGCGAU
Human Kinase Plate 1	B3	ADRBK2	NM_005160	157	adrenergic, beta, receptor kinase 2	UUUACUGCUUCAUAAACUG	CAGUUUAUGAAGCAGUAAA
Human Kinase Plate 1	C3	AK1	NM_000476	203	adenylate kinase 1	AUUUCCGACAGCUUCUUGC	GCAAGAAGCUGUCGGAAAU
Human Kinase Plate 1	D3	AK2	NM_001625	204	adenylate kinase 2	AUUCUUCGGAUCAGCAGAG	CUCUGCUGAUCCGAAGAAU
Human Kinase Plate 1	E3	AK3L1	NM_001005353	205	adenylate kinase 3-like 1	UAACGGUUCACCAGUGACG	CGUCACUGGUGAACCGUUA
Human Kinase Plate 1	F3	AKT1	NM_001014431	207	v-akt murine thymoma viral oncogene homolog 1	UAAAUACAGAUCAUGGCAC	GUGCCAUGAUCUGUAUUUA
Human Kinase Plate 1	G3	AKT2	NM_001626	208	v-akt murine thymoma viral oncogene homolog 2	UGAGGAUGAGCUCGAAGAG	CUCUUCGAGCUCAUCCUCA
Human Kinase Plate 1	H3	ALK	NM_004304	238	anaplastic lymphoma receptor tyrosine kinase	AUGGUAUCCUCGUAAUGAC	GUCAUUACGAGGAUACCAU
Human Kinase Plate 1	A4	AMHR2	NM_020547	269	anti-Mullerian hormone receptor, type II	UACUGGGUCAAGUAGUGGC	GCCACUACUUGACCCAGUA
Human Kinase Plate 1	B4	ARAF	NM_001654	369	v-raf murine sarcoma 3611 viral oncogene homolog	UUUCGUCCCUUGAUGAGUC	GACUCAUCAAGGGACGAAA
Human Kinase Plate 1	C4	ATM	NM_000051	472	ataxia telangiectasia mutated	AUUUACACCUCCUGCUAAG	CUUAGCAGGAGGUGUAAAU
Human Kinase Plate 1	D4	ATR	NM_001184	545	ataxia telangiectasia and Rad3 related	ACAGAUCAGAUGCAAUGUC	GACAUUGCAUCUGAUCUGU
Human Kinase Plate 1	E4	AXL	NM_001699	558	AXL receptor tyrosine kinase	UGACAUAGAGGAUUUCGUC	GACGAAAUCCUCUAUGUCA
Human Kinase Plate 1	F4	BCR	NM_004327	613	breakpoint cluster region	UGGCCUGACAGCACUUCUC	GAGAAGUGCUGUCAGGCCA
Human Kinase Plate 1	G4	BLK	NM_001715	640	B lymphoid tyrosine kinase	AAAGUUACUGGGCACAUAG	CUAUGUGCCCAGUAACUUU
Human Kinase Plate 1	H4	BMPR1A	NM_004329	657	bone morphogenetic protein receptor, type IA	UAGGCCGAAGCUGUAGAUG	CAUCUACAGCUUCGGCCUA
Human Kinase Plate 1	A5	BMPR1B	NM_001203	658	bone morphogenetic protein receptor, type IB	AACCCAAUGCUGUAUCGAG	CUCGAUACAGCAUUGGGUU
Human Kinase Plate 1	B5	BMPR2	NM_001204	659	bone morphogenetic protein receptor, type II (serine/threonine kinase)	UAGUCAUGCCAGUACUUGG	CCAAGUACUGGCAUGACUA
Human Kinase Plate 1	C5	BMX	NM_001721	660	BMX non-receptor tyrosine kinase	AACAGCAACAUCAUACUGC	GCAGUAUGAUGUUGCUGUU
Human Kinase Plate 1	D5	BRAF	NM_004333	673	v-raf murine sarcoma viral oncogene homolog B1	UCUGCCCAUCAGGAAUCUC	GAGAUUCCUGAUGGGCAGA
Human Kinase Plate 1	E5	BRDT	NM_001726	676	bromodomain, testis-specific	AGCUAUAUUCUGUUGAGUG	CACUCAACAGAAUAUAGCU
Human Kinase Plate 1	F5	BTK	NM_000061	695	Bruton agammaglobulinemia tyrosine kinase	UGAGUCCUGCAGAGUUGUG	CACAACUCUGCAGGACUCA
Human Kinase Plate 1	G5	BUB1	NM_004336	699	budding uninhibited by benzimidazoles 1 homolog (yeast)	AACCUUAUGUGUUUCACAC	GUGUGAAACACAUAAGGUU
Human Kinase Plate 1	H5	BUB1B	NM_001211	701	budding uninhibited by benzimidazoles 1 homolog beta (yeast)	AAAUAUCGCAUCUGCUUUC	GAAAGCAGAUGCGAUAUUU
Human Kinase Plate 1	A6	DDR1	NM_001954	780	discoidin domain receptor tyrosine kinase 1	UCGCUGAAGAGUAACCAGG	CCUGGUUACUCUUCAGCGA
Human Kinase Plate 1	B6	CALM1	NM_006888	801	calmodulin 1 (phosphorylase kinase, delta)	UCUUCGGUCAGCUGAUCAG	CUGAUCAGCUGACCGAAGA
Human Kinase Plate 1	C6	CALM2	NM_001743	805	calmodulin 2 (phosphorylase kinase, delta)	UUACAGAUAAGUUACAAAC	GUUUGUAACUUAUCUGUAA
Human Kinase Plate 1	D6	CALM3	NM_005184	808	calmodulin 3 (phosphorylase kinase, delta)	AUAAGAUGACAAACAAGAG	CUCUUGUUUGUCAUCUUAU
Human Kinase Plate 1	E6	CAMK4	NM_001744	814	calcium/calmodulin-dependent protein kinase IV	UAUAAUGUUUGGAUGUGAG	CUCACAUCCAAACAUUAUA
Human Kinase Plate 1	F6	CAMK2A	NM_015981	815	calcium/calmodulin-dependent protein kinase II alpha	AAGAUCAGGUAGUGGUGUC	GACACCACUACCUGAUCUU
Human Kinase Plate 1	G6	CAMK2B	NM_001220	816	calcium/calmodulin-dependent protein kinase II beta	UUCAGAAGGCGGCAGAUCC	GGAUCUGCCGCCUUCUGAA
Human Kinase Plate 1	H6	CAMK2B	NM_172082	816	calcium/calmodulin-dependent protein kinase II beta	AUGCGUAGGCCUCAAAGUC	GACUUUGAGGCCUACGCAU
Human Kinase Plate 1	A7	CAMK2D	NM_001221	817	calcium/calmodulin-dependent protein kinase II delta	UAAAUCAAACACCAAGUAG	CUACUUGGUGUUUGAUUUA
Human Kinase Plate 1	B7	CAMK2G	NM_001222	818	calcium/calmodulin-dependent protein kinase II gamma	UACAGUGGCUGGCAUCUGC	GCAGAUGCCAGCCACUGUA
Human Kinase Plate 1	C7	CDC2	NM_001786	983	cell division cycle 2, G1 to S and G2 to M	UGACAUGGGAUGCUAGGCU	AGCCUAGCAUCCCAUGUCA
Human Kinase Plate 1	D7	CDC2L1	NM_001787	984	cell division cycle 2-like 1 (PITSLRE proteins)	AGAGCCACAAUUUCAUCUG	CAGAUGAAAUUGUGGCUCU
Human Kinase Plate 1	E7	CDC2L2	NM_033527	985	cell division cycle 2-like 2 (PITSLRE proteins)	UUGACUACUGGGAGCUCAC	GUGAGCUCCCAGUAGUCAA
Human Kinase Plate 1	F7	CDC2L2	NM_033534	985	cell division cycle 2-like 2 (PITSLRE proteins)	CUUGAGGCCGUCCUCAGCG	CGCUGAGGACGGCCUCAAG
Human Kinase Plate 1	G7	CDC2L2	NM_033536	985	cell division cycle 2-like 2 (PITSLRE proteins)	UGUGCAGACACUUCCCUGC	GCAGGGAAGUGUCUGCACA
Human Kinase Plate 1	H7	CDC2L2	NM_033537	985	cell division cycle 2-like 2 (PITSLRE proteins)	UCUCGUUCUUCAUCUUCAC	GUGAAGAUGAAGAACGAGA
Human Kinase Plate 1	A8	CDK2	NM_001798	1017	cyclin-dependent kinase 2	UUAAGCGCCACCACCUCUC	GAGAGGUGGUGGCGCUUAA
Human Kinase Plate 1	B8	CDK3	NM_001258	1018	cyclin-dependent kinase 3	UUUCGAGUCACCAUCUCUG	CAGAGAUGGUGACUCGAAA
Human Kinase Plate 1	C8	CDK4	NM_000075	1019	cyclin-dependent kinase 4	AUCCUUAUGUAGAUAAGAG	CUCUUAUCUACAUAAGGAU
Human Kinase Plate 1	D8	CDK5	NM_004935	1020	cyclin-dependent kinase 5	UUGUGGCCGGGUACAUCGG	CCGAUGUACCCGGCCACAA
Human Kinase Plate 1	E8	CDK6	NM_001259	1021	cyclin-dependent kinase 6	AUCGAUAUCUGUUACAAAC	GUUUGUAACAGAUAUCGAU
Human Kinase Plate 1	F8	CDK7	NM_001799	1022	cyclin-dependent kinase 7	AAGACAAGGCUAAUAUUAG	CUAAUAUUAGCCUUGUCUU
Human Kinase Plate 1	G8	CDK8	NM_001260	1024	cyclin-dependent kinase 8	UGUUGAAUGUUCAGGCAUC	GAUGCCUGAACAUUCAACA
Human Kinase Plate 1	H8	CDK9	NM_001261	1025	cyclin-dependent kinase 9	UGAUAAGCACAUUAGCAGC	GCUGCUAAUGUGCUUAUCA
Human Kinase Plate 1	A9	CHEK1	NM_001114121	1111	CHK1 checkpoint homolog (S. pombe)	AUUGAUAGCCCAACUUCUC	GAGAAGUUGGGCUAUCAAU
Human Kinase Plate 1	B9	CHEK1	NM_001274	1111	CHK1 checkpoint homolog (S. pombe)	AUUGAUACAGAUCUCUUUC	GAAAGAGAUCUGUAUCAAU
Human Kinase Plate 1	C9	CHKA	NM_001277	1119	choline kinase alpha	AUUCAAGCAAUGAUCUCAG	CUGAGAUCAUUGCUUGAAU
Human Kinase Plate 1	D9	CHKB	NM_005198	1120	choline kinase beta	UGGGAUGCCAGAGCAUACC	GGUAUGCUCUGGCAUCCCA
Human Kinase Plate 1	E9	CHKB	NM_152253	1120	choline kinase beta	AGCGACAGGCCCUAAAGCC	GGCUUUAGGGCCUGUCGCU
Human Kinase Plate 1	F9	CHUK	NM_001278	1147	conserved helix-loop-helix ubiquitous kinase	UCCCUGACGUCUUCCAUAG	CUAUGGAAGACGUCAGGGA
Human Kinase Plate 1	G9	CKB	NM_001823	1152	creatine kinase, brain	UCCGUCAUGCUCUUGAGCG	CGCUCAAGAGCAUGACGGA
Human Kinase Plate 1	H9	CKM	NM_001824	1158	creatine kinase, muscle	UCAUUGUGCCAGAUGCCAC	GUGGCAUCUGGCACAAUGA
Human Kinase Plate 1	A10	CKMT1B	NM_020990	1159	creatine kinase, mitochondrial 1B	UUACUGGCAUCUAGAUCCG	CGGAUCUAGAUGCCAGUAA
Human Kinase Plate 1	B10	CKMT2	NM_001099735	1160	creatine kinase, mitochondrial 2 (sarcomeric)	UAAUGCUCGUCGAACUGCC	GGCAGUUCGACGAGCAUUA
Human Kinase Plate 1	C10	CKMT2	NM_001825	1160	creatine kinase, mitochondrial 2 (sarcomeric)	AAACAGCAGAGAAGCAUUG	CAAUGCUUCUCUGCUGUUU
Human Kinase Plate 1	D10	CKS1B	NM_001826	1163	CDC28 protein kinase regulatory subunit 1B	AAAGUGAGAAACAAGAAGG	CCUUCUUGUUUCUCACUUU
Human Kinase Plate 1	E10	CKS2	NM_001827	1164	CDC28 protein kinase regulatory subunit 2	ACAUCUUACAGUAACCUAC	GUAGGUUACUGUAAGAUGU
Human Kinase Plate 1	F10	CLK1	NM_001024646	1195	CDC-like kinase 1	UUUGCAGCGCUUGUUCUCC	GGAGAACAAGCGCUGCAAA
Human Kinase Plate 1	G10	CLK1	NM_004071	1195	CDC-like kinase 1	AUAUCUGCCGGCAGAACUG	CAGUUCUGCCGGCAGAUAU
Human Kinase Plate 1	H10	CLK2	NM_001291	1196	CDC-like kinase 2	AACUGCUUCGAGAACGGAC	GUCCGUUCUCGAAGCAGUU
Human Kinase Plate 1	A11	CLK2	NM_003993	1196	CDC-like kinase 2	AUCGUCACCGACUGAUAUC	GAUAUCAGUCGGUGACGAU
Human Kinase Plate 1	B11	CLK3	NM_001292	1198	CDC-like kinase 3	AGGCGAUGCACAUGUGACC	GGUCACAUGUGCAUCGCCU
Human Kinase Plate 1	C11	CLK3	NM_003992	1198	CDC-like kinase 3	ACUCUUCAGAGGUUUGCAG	CUGCAAACCUCUGAAGAGU
Human Kinase Plate 1	D11	PLK3	NM_004073	1263	polo-like kinase 3 (Drosophila)	UAGUGAACCUGCUUGAUGC	GCAUCAAGCAGGUUCACUA
Human Kinase Plate 1	E11	MAP3K8	NM_005204	1326	mitogen-activated protein kinase kinase kinase 8	AUCUUGUGCCAAGUAUACC	GGUAUACUUGGCACAAGAU
Human Kinase Plate 1	F11	CPT1B	NM_004377	1375	carnitine palmitoyltransferase 1B (muscle)	AUGGCCAUGCUGAGAAGUG	CACUUCUCAGCAUGGCCAU
Human Kinase Plate 1	G11	CRKL	NM_005207	1399	v-crk sarcoma virus CT10 oncogene homolog (avian)-like	UGGCCAUUUAUAUUCAUCC	GGAUGAAUAUAAAUGGCCA
Human Kinase Plate 1	H11	MAPK14	NM_001315	1432	mitogen-activated protein kinase 14	UCCCUGUGAAUUAUGUCAG	CUGACAUAAUUCACAGGGA
Human Kinase Plate 1	A12
Human Kinase Plate 1	B12
Human Kinase Plate 1	C12
Human Kinase Plate 1	D12
Human Kinase Plate 1	E12
Human Kinase Plate 1	F12
Human Kinase Plate 1	G12
Human Kinase Plate 1	H12
Human Kinase Plate 2	A2	ABL1	NM_005157	25	c-abl oncogene 1, receptor tyrosine kinase	UUUCGAGGGAGCAAUGGAG	CUCCAUUGCUCCCUCGAAA
Human Kinase Plate 2	B2	ABL2	NM_001100108	27	v-abl Abelson murine leukemia viral oncogene homolog 2 (arg, Abelson-related gene)	UAAGGACUGGCACUUUGUG	CACAAAGUGCCAGUCCUUA
Human Kinase Plate 2	C2	ACVR1	NM_001105	90	activin A receptor, type I	UGAAGAUAGUCGUACAACG	CGUUGUACGACUAUCUUCA
Human Kinase Plate 2	D2	ACVR1B	NM_004302	91	activin A receptor, type IB	UGAUAGUCAGAAACAAGCC	GGCUUGUUUCUGACUAUCA
Human Kinase Plate 2	E2	ACVR2A	NM_001616	92	activin A receptor, type IIA	AUAUGACACAGUUCAUUCC	GGAAUGAACUGUGUCAUAU
Human Kinase Plate 2	F2	ACVR2B	NM_001106	93	activin A receptor, type IIB	UACAAAGUCAUUCAUGAGC	GCUCAUGAAUGACUUUGUA
Human Kinase Plate 2	G2	ACVRL1	NM_000020	94	activin A receptor type II-like 1	UCUGCAGAAAGUCGUAGAG	CUCUACGACUUUCUGCAGA
Human Kinase Plate 2	H2	ADK	NM_001123	132	adenosine kinase	UCAGCAUUAUUAUAGUAGG	CCUACUAUAAUAAUGCUGA
Human Kinase Plate 2	A3	ADRBK1	NM_001619	156	adrenergic, beta, receptor kinase 1	UGUCCAGUAACUUGAUUCC	GGAAUCAAGUUACUGGACA
Human Kinase Plate 2	B3	ADRBK2	NM_005160	157	adrenergic, beta, receptor kinase 2	AAUCCUAUGCACACUGAAC	GUUCAGUGUGCAUAGGAUU
Human Kinase Plate 2	C3	AK1	NM_000476	203	adenylate kinase 1	AGGAUAAGCGGCUUCCUCC	GGAGGAAGCCGCUUAUCCU
Human Kinase Plate 2	D3	AK2	NM_001625	204	adenylate kinase 2	CAUCACUCACCAGUUUCCC	GGGAAACUGGUGAGUGAUG
Human Kinase Plate 2	E3	AK3L1	NM_001005353	205	adenylate kinase 3-like 1	UAUACCCUUCCGCUAGGAG	CUCCUAGCGGAAGGGUAUA
Human Kinase Plate 2	F3	AKT1	NM_001014431	207	v-akt murine thymoma viral oncogene homolog 1	AGUACUUCAGGGCUGUGAG	CUCACAGCCCUGAAGUACU
Human Kinase Plate 2	G3	AKT2	NM_001626	208	v-akt murine thymoma viral oncogene homolog 2	UGACCUGAGGUUUGAAGGG	CCCUUCAAACCUCAGGUCA
Human Kinase Plate 2	H3	ALK	NM_004304	238	anaplastic lymphoma receptor tyrosine kinase	AAUGCUUAAUAUUCACUUC	GAAGUGAAUAUUAAGCAUU
Human Kinase Plate 2	A4	AMHR2	NM_020547	269	anti-Mullerian hormone receptor, type II	UUCCCGAAUGAGCACAUUC	GAAUGUGCUCAUUCGGGAA
Human Kinase Plate 2	B4	ARAF	NM_001654	369	v-raf murine sarcoma 3611 viral oncogene homolog	AACUGUUGGCGGUUGGUAC	GUACCAACCGCCAACAGUU
Human Kinase Plate 2	C4	ATM	NM_000051	472	ataxia telangiectasia mutated	UCAAAGUAUAAAUAACGUC	GACGUUAUUUAUACUUUGA
Human Kinase Plate 2	D4	ATR	NM_001184	545	ataxia telangiectasia and Rad3 related	UGUACCAUGAUGUAGGAUC	GAUCCUACAUCAUGGUACA
Human Kinase Plate 2	E4	AXL	NM_001699	558	AXL receptor tyrosine kinase	AACUUCACUAGCAUCUGAG	CUCAGAUGCUAGUGAAGUU
Human Kinase Plate 2	F4	BCR	NM_004327	613	breakpoint cluster region	UUCUGAAACACUUCUUCUG	CAGAAGAAGUGUUUCAGAA
Human Kinase Plate 2	G4	BLK	NM_001715	640	B lymphoid tyrosine kinase	UCACUGUCGAUGAUUCGAG	CUCGAAUCAUCGACAGUGA
Human Kinase Plate 2	H4	BMPR1A	NM_004329	657	bone morphogenetic protein receptor, type IA	ACGUAGUGAAGAAAGAGUC	GACUCUUUCUUCACUACGU
Human Kinase Plate 2	A5	BMPR1B	NM_001203	658	bone morphogenetic protein receptor, type IB	AAGUCUCUCAGGGAUUCUC	GAGAAUCCCUGAGAGACUU
Human Kinase Plate 2	B5	BMPR2	NM_001204	659	bone morphogenetic protein receptor, type II (serine/threonine kinase)	AGAUCCAUUGGGAUAGUAC	GUACUAUCCCAAUGGAUCU
Human Kinase Plate 2	C5	BMX	NM_001721	660	BMX non-receptor tyrosine kinase	UGCGCUAGACUGGUACUUG	CAAGUACCAGUCUAGCGCA
Human Kinase Plate 2	D5	BRAF	NM_004333	673	v-raf murine sarcoma viral oncogene homolog B1	UUGUAAGUGGAACAUUCUC	GAGAAUGUUCCACUUACAA
Human Kinase Plate 2	E5	BRDT	NM_001726	676	bromodomain, testis-specific	UCAGAUUCUAACAUCGUUG	CAACGAUGUUAGAAUCUGA
Human Kinase Plate 2	F5	BTK	NM_000061	695	Bruton agammaglobulinemia tyrosine kinase	UAGUAAAUCUCUCAUAUGG	CCAUAUGAGAGAUUUACUA
Human Kinase Plate 2	G5	BUB1	NM_004336	699	budding uninhibited by benzimidazoles 1 homolog (yeast)	UGACCCAGGUCAAUCAGUG	CACUGAUUGACCUGGGUCA
Human Kinase Plate 2	H5	BUB1B	NM_001211	701	budding uninhibited by benzimidazoles 1 homolog beta (yeast)	UUCCCUACCUUCCAUAAGG	CCUUAUGGAAGGUAGGGAA
Human Kinase Plate 2	A6	DDR1	NM_001954	780	discoidin domain receptor tyrosine kinase 1	AUCCACCUGCAAGUACUCC	GGAGUACUUGCAGGUGGAU
Human Kinase Plate 2	B6	CALM1	NM_006888	801	calmodulin 1 (phosphorylase kinase, delta)	UUCAGCAAUCUGUUCUUCG	CGAAGAACAGAUUGCUGAA
Human Kinase Plate 2	C6	CALM2	NM_001743	805	calmodulin 2 (phosphorylase kinase, delta)	UCUAAUUUCUUCUUCACUG	CAGUGAAGAAGAAAUUAGA
Human Kinase Plate 2	D6	CALM3	NM_005184	808	calmodulin 3 (phosphorylase kinase, delta)	AAGGGCAUGCUCUUCUGCC	GGCAGAAGAGCAUGCCCUU
Human Kinase Plate 2	E6	CAMK4	NM_001744	814	calcium/calmodulin-dependent protein kinase IV	AACAGAAUCACUAUAGUAC	GUACUAUAGUGAUUCUGUU
Human Kinase Plate 2	F6	CAMK2A	NM_015981	815	calcium/calmodulin-dependent protein kinase II alpha	AAAUCCACCUGGGAGAACC	GGUUCUCCCAGGUGGAUUU
Human Kinase Plate 2	G6	CAMK2B	NM_001220	816	calcium/calmodulin-dependent protein kinase II beta	AUAGCUAGGCCGAAGUCUG	CAGACUUCGGCCUAGCUAU
Human Kinase Plate 2	H6	CAMK2B	NM_172082	816	calcium/calmodulin-dependent protein kinase II beta	UGGAUGACGGUGGUUUGAG	CUCAAACCACCGUCAUCCA
Human Kinase Plate 2	A7	CAMK2D	NM_001221	817	calcium/calmodulin-dependent protein kinase II delta	ACUGGCAUCAGCUUCACUG	CAGUGAAGCUGAUGCCAGU
Human Kinase Plate 2	B7	CAMK2G	NM_001222	818	calcium/calmodulin-dependent protein kinase II gamma	UGGACAUUGAGCCACUUGC	GCAAGUGGCUCAAUGUCCA
Human Kinase Plate 2	C7	CDC2	NM_001786	983	cell division cycle 2, G1 to S and G2 to M	UCCAUUUGGGAAAUGUAUU	AAUACAUUUCCCAAAUGGA
Human Kinase Plate 2	D7	CDC2L1	NM_001787	984	cell division cycle 2-like 1 (PITSLRE proteins)	UAACGGUGACGAUGUUGGG	CCCAACAUCGUCACCGUUA
Human Kinase Plate 2	E7	CDC2L2	NM_033527	985	cell division cycle 2-like 2 (PITSLRE proteins)	AUCGAUUUCCGAAUUCCCG	CGGGAAUUCGGAAAUCGAU
Human Kinase Plate 2	F7	CDC2L2	NM_033534	985	cell division cycle 2-like 2 (PITSLRE proteins)	AUCUUCUUGACUGCUGCUC	GAGCAGCAGUCAAGAAGAU
Human Kinase Plate 2	G7	CDC2L2	NM_033536	985	cell division cycle 2-like 2 (PITSLRE proteins)	AGUCCUCUCUCAUCGUUCG	CGAACGAUGAGAGAGGACU
Human Kinase Plate 2	H7	CDC2L2	NM_033537	985	cell division cycle 2-like 2 (PITSLRE proteins)	UUCUUCUCGAUGUCGUUUC	GAAACGACAUCGAGAAGAA
Human Kinase Plate 2	A8	CDK2	NM_001798	1017	cyclin-dependent kinase 2	UACACAACUCCGUACGUGC	GCACGUACGGAGUUGUGUA
Human Kinase Plate 2	B8	CDK3	NM_001258	1018	cyclin-dependent kinase 3	AUUGGGCACAAUCUCUUCC	GGAAGAGAUUGUGCCCAAU
Human Kinase Plate 2	C8	CDK4	NM_000075	1019	cyclin-dependent kinase 4	AAAGAUACAGCCAACACUC	GAGUGUUGGCUGUAUCUUU
Human Kinase Plate 2	D8	CDK5	NM_004935	1020	cyclin-dependent kinase 5	UAACAGCGGACGGGAAUCC	GGAUUCCCGUCCGCUGUUA
Human Kinase Plate 2	E8	CDK6	NM_001259	1021	cyclin-dependent kinase 6	AUCCUUUAUGGUUUCAGUG	CACUGAAACCAUAAAGGAU
Human Kinase Plate 2	F8	CDK7	NM_001799	1022	cyclin-dependent kinase 7	UAAGAAUAAGCCUUGUAUG	CAUACAAGGCUUAUUCUUA
Human Kinase Plate 2	G8	CDK8	NM_001260	1024	cyclin-dependent kinase 8	AUCUCUGUGCAACACCCAG	CUGGGUGUUGCACAGAGAU
Human Kinase Plate 2	H8	CDK9	NM_001261	1025	cyclin-dependent kinase 9	UUCACCUUCCGCUUCUGGC	GCCAGAAGCGGAAGGUGAA
Human Kinase Plate 2	A9	CHEK1	NM_001114121	1111	CHK1 checkpoint homolog (S. pombe)	UGGAUAUUGCCUUCUCUCC	GGAGAGAAGGCAAUAUCCA
Human Kinase Plate 2	B9	CHEK1	NM_001274	1111	CHK1 checkpoint homolog (S. pombe)	UUAUUGUUUCUCCUAUCAG	CUGAUAGGAGAAACAAUAA
Human Kinase Plate 2	C9	CHKA	NM_001277	1119	choline kinase alpha	AUUGUAACUGAGCAAUUUG	CAAAUUGCUCAGUUACAAU
Human Kinase Plate 2	D9	CHKB	NM_005198	1120	choline kinase beta	GAUGCCAGAGCAUACCGAC	GUCGGUAUGCUCUGGCAUC
Human Kinase Plate 2	E9	CHKB	NM_152253	1120	choline kinase beta	UGUCCGGGCACUUAGACUG	CAGUCUAAGUGCCCGGACA
Human Kinase Plate 2	F9	CHUK	NM_001278	1147	conserved helix-loop-helix ubiquitous kinase	UUCUCAUGCCAGGUAAAUG	CAUUUACCUGGCAUGAGAA
Human Kinase Plate 2	G9	CKB	NM_001823	1152	creatine kinase, brain	AGUCCUUAGACUUGAAGAG	CUCUUCAAGUCUAAGGACU
Human Kinase Plate 2	H9	CKM	NM_001824	1158	creatine kinase, muscle	AGUCUUGUGCUUGUCAGUG	CACUGACAAGCACAAGACU
Human Kinase Plate 2	A10	CKMT1B	NM_020990	1159	creatine kinase, mitochondrial 1B	ACACGUUCCACCUCUCGUC	GACGAGAGGUGGAACGUGU
Human Kinase Plate 2	B10	CKMT2	NM_001099735	1160	creatine kinase, mitochondrial 2 (sarcomeric)	AUACUCGUUUCAUAUUGCC	GGCAAUAUGAAACGAGUAU
Human Kinase Plate 2	C10	CKMT2	NM_001825	1160	creatine kinase, mitochondrial 2 (sarcomeric)	UGCGCUUGGAGGAAAUAGC	GCUAUUUCCUCCAAGCGCA
Human Kinase Plate 2	D10	CKS1B	NM_001826	1163	CDC28 protein kinase regulatory subunit 1B	AAGUGAGAAACAAGAAGGC	GCCUUCUUGUUUCUCACUU
Human Kinase Plate 2	E10	CKS2	NM_001827	1164	CDC28 protein kinase regulatory subunit 2	GUAUUCACUGAAUACUACC	GGUAGUAUUCAGUGAAUAC
Human Kinase Plate 2	F10	CLK1	NM_001024646	1195	CDC-like kinase 1	AUAUGUUGCACUACCAAAG	CUUUGGUAGUGCAACAUAU
Human Kinase Plate 2	G10	CLK1	NM_004071	1195	CDC-like kinase 1	AUACCAAUGUACUGUGAUG	CAUCACAGUACAUUGGUAU
Human Kinase Plate 2	H10	CLK2	NM_001291	1196	CDC-like kinase 2	ACCAGGAGCGACUUCUUCG	CGAAGAAGUCGCUCCUGGU
Human Kinase Plate 2	A11	CLK2	NM_003993	1196	CDC-like kinase 2	AAGGUCAGCCGCUUAGCUG	CAGCUAAGCGGCUGACCUU
Human Kinase Plate 2	B11	CLK3	NM_001292	1198	CDC-like kinase 3	UCUUCACUGACUUCUCCUC	GAGGAGAAGUCAGUGAAGA
Human Kinase Plate 2	C11	CLK3	NM_003992	1198	CDC-like kinase 3	UCUGCUUCCUGGUACGGUG	CACCGUACCAGGAAGCAGA
Human Kinase Plate 2	D11	PLK3	NM_004073	1263	polo-like kinase 3 (Drosophila)	UCUCAUUUAGGAUCUUCUC	GAGAAGAUCCUAAAUGAGA
Human Kinase Plate 2	E11	MAP3K8	NM_005204	1326	mitogen-activated protein kinase kinase kinase 8	UGUUGCUAGGUUUAAUAUC	GAUAUUAAACCUAGCAACA
Human Kinase Plate 2	F11	CPT1B	NM_004377	1375	carnitine palmitoyltransferase 1B (muscle)	UUGCCCACCAUGACUUGAG	CUCAAGUCAUGGUGGGCAA
Human Kinase Plate 2	G11	CRKL	NM_005207	1399	v-crk sarcoma virus CT10 oncogene homolog (avian)-like	UGUGACUUGCCUAUGAGAG	CUCUCAUAGGCAAGUCACA
Human Kinase Plate 2	H11	MAPK14	NM_001315	1432	mitogen-activated protein kinase 14	UUUCGCAUGAAUGAUGGAC	GUCCAUCAUUCAUGCGAAA
Human Kinase Plate 3	A2	ABL1	NM_005157	25	c-abl oncogene 1, receptor tyrosine kinase	UAGACAGUGGGCUUGUUGC	GCAACAAGCCCACUGUCUA
Human Kinase Plate 3	B2	ABL2	NM_001100108	27	v-abl Abelson murine leukemia viral oncogene homolog 2 (arg, Abelson-related gene)	UCAUCAAUCUACUUAAGCC	GGCUUAAGUAGAUUGAUGA
Human Kinase Plate 3	C2	ACVR1	NM_001105	90	activin A receptor, type I	UCCAAAGGCCCAAAUAUCG	CGAUAUUUGGGCCUUUGGA
Human Kinase Plate 3	D2	ACVR1B	NM_004302	91	activin A receptor, type IB	UGUCAGCAGCAAUAAAUCC	GGAUUUAUUGCUGCUGACA
Human Kinase Plate 3	E2	ACVR2A	NM_001616	92	activin A receptor, type IIA	AUCCUCUAGCCAUGGUUUC	GAAACCAUGGCUAGAGGAU
Human Kinase Plate 3	F2	ACVR2B	NM_001106	93	activin A receptor, type IIB	UCUUGACAGCUACAAAGUC	GACUUUGUAGCUGUCAAGA
Human Kinase Plate 3	G2	ACVRL1	NM_000020	94	activin A receptor type II-like 1	UGUGUUAUAGAUCUCAGUC	GACUGAGAUCUAUAACACA
Human Kinase Plate 3	H2	ADK	NM_001123	132	adenosine kinase	UUUGGCUAUCUCUUUAAUG	CAUUAAAGAGAUAGCCAAA
Human Kinase Plate 3	A3	ADRBK1	NM_001619	156	adrenergic, beta, receptor kinase 1	UUGAGCUCCACAUUCUUCC	GGAAGAAUGUGGAGCUCAA
Human Kinase Plate 3	B3	ADRBK2	NM_005160	157	adrenergic, beta, receptor kinase 2	AAAGAGUUGAUGUCACUUG	CAAGUGACAUCAACUCUUU
Human Kinase Plate 3	C3	AK1	NM_000476	203	adenylate kinase 1	AAGCACAUGAAUCAACUCC	GGAGUUGAUUCAUGUGCUU
Human Kinase Plate 3	D3	AK2	NM_001625	204	adenylate kinase 2	UAGCUCUGAGCCAGAAGCC	GGCUUCUGGCUCAGAGCUA
Human Kinase Plate 3	E3	AK3L1	NM_001005353	205	adenylate kinase 3-like 1	GAAUAUUCAAACUGAUCAC	GUGAUCAGUUUGAAUAUUC
Human Kinase Plate 3	F3	AKT1	NM_001014431	207	v-akt murine thymoma viral oncogene homolog 1	AAUACCUGGUGUCAGUCUC	GAGACUGACACCAGGUAUU
Human Kinase Plate 3	G3	AKT2	NM_001626	208	v-akt murine thymoma viral oncogene homolog 2	UUCAUCAGCUGGCAUUCUG	CAGAAUGCCAGCUGAUGAA
Human Kinase Plate 3	H3	ALK	NM_004304	238	anaplastic lymphoma receptor tyrosine kinase	UGGUACUGAGCAAUAGAGC	GCUCUAUUGCUCAGUACCA
Human Kinase Plate 3	A4	AMHR2	NM_020547	269	anti-Mullerian hormone receptor, type II	UAGGCCUGGAAGUUCGUAC	GUACGAACUUCCAGGCCUA
Human Kinase Plate 3	B4	ARAF	NM_001654	369	v-raf murine sarcoma 3611 viral oncogene homolog	UGCUGGUGGAACUUGUAGC	GCUACAAGUUCCACCAGCA
Human Kinase Plate 3	C4	ATM	NM_000051	472	ataxia telangiectasia mutated	UUCGUAGUCUAGUAAUGGG	CCCAUUACUAGACUACGAA
Human Kinase Plate 3	D4	ATR	NM_001184	545	ataxia telangiectasia and Rad3 related	ACACGCAUGGGAUAAGAUG	CAUCUUAUCCCAUGCGUGU
Human Kinase Plate 3	E4	AXL	NM_001699	558	AXL receptor tyrosine kinase	UCAUGAAAGGUAAGAUGAC	GUCAUCUUACCUUUCAUGA
Human Kinase Plate 3	F4	BCR	NM_004327	613	breakpoint cluster region	AGUUCUUGGUCGUUGGAUC	GAUCCAACGACCAAGAACU
Human Kinase Plate 3	G4	BLK	NM_001715	640	B lymphoid tyrosine kinase	UCUUAUAGUGCUUGAUCAG	CUGAUCAAGCACUAUAAGA
Human Kinase Plate 3	H4	BMPR1A	NM_004329	657	bone morphogenetic protein receptor, type IA	AAGCUAAUGUGGUUUCUCC	GGAGAAACCACAUUAGCUU
Human Kinase Plate 3	A5	BMPR1B	NM_001203	658	bone morphogenetic protein receptor, type IB	UAUCACUAAUAAAUUUAAC	GUUAAAUUUAUUAGUGAUA
Human Kinase Plate 3	B5	BMPR2	NM_001204	659	bone morphogenetic protein receptor, type II (serine/threonine kinase)	UAUACUGCUCCAUAUCGAC	GUCGAUAUGGAGCAGUAUA
Human Kinase Plate 3	C5	BMX	NM_001721	660	BMX non-receptor tyrosine kinase	AUUAUGCCUUGCUACUUUC	GAAAGUAGCAAGGCAUAAU
Human Kinase Plate 3	D5	BRAF	NM_004333	673	v-raf murine sarcoma viral oncogene homolog B1	UGUUUGAAUAAGGUAACUG	CAGUUACCUUAUUCAAACA
Human Kinase Plate 3	E5	BRDT	NM_001726	676	bromodomain, testis-specific	UUUAUAUCCUUCUGUACAG	CUGUACAGAAGGAUAUAAA
Human Kinase Plate 3	F5	BTK	NM_000061	695	Bruton agammaglobulinemia tyrosine kinase	AAAGUCAUACUCAUAGUAG	CUACUAUGAGUAUGACUUU
Human Kinase Plate 3	G5	BUB1	NM_004336	699	budding uninhibited by benzimidazoles 1 homolog (yeast)	UACGUGCUGGAUUAACCUC	GAGGUUAAUCCAGCACGUA
Human Kinase Plate 3	H5	BUB1B	NM_001211	701	budding uninhibited by benzimidazoles 1 homolog beta (yeast)	AAACGCCCUAAUUUAAGCC	GGCUUAAAUUAGGGCGUUU
Human Kinase Plate 3	A6	DDR1	NM_001954	780	discoidin domain receptor tyrosine kinase 1	UGAGUGUGGCCAGAUAGCG	CGCUAUCUGGCCACACUCA
Human Kinase Plate 3	B6	CALM1	NM_006888	801	calmodulin 1 (phosphorylase kinase, delta)	UCAUCAUCUGUACGAAUUC	GAAUUCGUACAGAUGAUGA
Human Kinase Plate 3	C6	CALM2	NM_001743	805	calmodulin 2 (phosphorylase kinase, delta)	UUCUGCAGCACUAAUAUAG	CUAUAUUAGUGCUGCAGAA
Human Kinase Plate 3	D6	CALM3	NM_005184	808	calmodulin 3 (phosphorylase kinase, delta)	UUGCAUGCAACGGCAAAGG	CCUUUGCCGUUGCAUGCAA
Human Kinase Plate 3	E6	CAMK4	NM_001744	814	calcium/calmodulin-dependent protein kinase IV	UUGCAUAAAGAAGAUUCUC	GAGAAUCUUCUUUAUGCAA
Human Kinase Plate 3	F6	CAMK2A	NM_015981	815	calcium/calmodulin-dependent protein kinase II alpha	UGGAAGUGGACGAUCUGCC	GGCAGAUCGUCCACUUCCA
Human Kinase Plate 3	G6	CAMK2B	NM_001220	816	calcium/calmodulin-dependent protein kinase II beta	UUUGGUGACAAUGGAGAAC	GUUCUCCAUUGUCACCAAA
Human Kinase Plate 3	H6	CAMK2B	NM_172082	816	calcium/calmodulin-dependent protein kinase II beta	UCUGUCCGGCGAAACCAGG	CCUGGUUUCGCCGGACAGA
Human Kinase Plate 3	A7	CAMK2D	NM_001221	817	calcium/calmodulin-dependent protein kinase II delta	UGAAGUCGCACAAUAUUAG	CUAAUAUUGUGCGACUUCA
Human Kinase Plate 3	B7	CAMK2G	NM_001222	818	calcium/calmodulin-dependent protein kinase II gamma	AUACAGUGGCUGGCAUCUG	CAGAUGCCAGCCACUGUAU
Human Kinase Plate 3	C7	CDC2	NM_001786	983	cell division cycle 2, G1 to S and G2 to M	UCGAGAGCAAAUCCAAGCC	GGCUUGGAUUUGCUCUCGA
Human Kinase Plate 3	D7	CDC2L1	NM_001787	984	cell division cycle 2-like 1 (PITSLRE proteins)	AUUCCUUGGCACCAAGCAG	CUGCUUGGUGCCAAGGAAU
Human Kinase Plate 3	E7	CDC2L2	NM_033527	985	cell division cycle 2-like 2 (PITSLRE proteins)	UCACGAUGUAGAUCUUGUC	GACAAGAUCUACAUCGUGA
Human Kinase Plate 3	F7	CDC2L2	NM_033534	985	cell division cycle 2-like 2 (PITSLRE proteins)	AAUACUCAUGCUUGAGGCC	GGCCUCAAGCAUGAGUAUU
Human Kinase Plate 3	G7	CDC2L2	NM_033536	985	cell division cycle 2-like 2 (PITSLRE proteins)	CAGACACUUCCCUGCGGGC	GCCCGCAGGGAAGUGUCUG
Human Kinase Plate 3	H7	CDC2L2	NM_033537	985	cell division cycle 2-like 2 (PITSLRE proteins)	UCUCCUCUGUCUUCCAUAG	CUAUGGAAGACAGAGGAGA
Human Kinase Plate 3	A8	CDK2	NM_001798	1017	cyclin-dependent kinase 2	ACUGGGCACACCCUCAGUC	GACUGAGGGUGUGCCCAGU
Human Kinase Plate 3	B8	CDK3	NM_001258	1018	cyclin-dependent kinase 3	UUCCUUGAGCAGCGAGAUC	GAUCUCGCUGCUCAAGGAA
Human Kinase Plate 3	C8	CDK4	NM_000075	1019	cyclin-dependent kinase 4	ACAACCACGGGUGUAAGUG	CACUUACACCCGUGGUUGU
Human Kinase Plate 3	D8	CDK5	NM_004935	1020	cyclin-dependent kinase 5	AGAGGCCGCCCAGCAUUGG	CCAAUGCUGGGCGGCCUCU
Human Kinase Plate 3	E8	CDK6	NM_001259	1021	cyclin-dependent kinase 6	UUGAUCGACAUGUUCAAAC	GUUUGAACAUGUCGAUCAA
Human Kinase Plate 3	F8	CDK7	NM_001799	1022	cyclin-dependent kinase 7	UAUUUGGAUGACUUAGCUC	GAGCUAAGUCAUCCAAAUA
Human Kinase Plate 3	G8	CDK8	NM_001260	1024	cyclin-dependent kinase 8	CACAAACUGUGCUAGCACU	AGUGCUAGCACAGUUUGUG
Human Kinase Plate 3	H8	CDK9	NM_001261	1025	cyclin-dependent kinase 9	AUAGUUGUCCACGUUUGGC	GCCAAACGUGGACAACUAU
Human Kinase Plate 3	A9	CHEK1	NM_001114121	1111	CHK1 checkpoint homolog (S. pombe)	UCUUUCAGGCAUUGAUAAG	CUUAUCAAUGCCUGAAAGA
Human Kinase Plate 3	B9	CHEK1	NM_001274	1111	CHK1 checkpoint homolog (S. pombe)	UCAGUUACUCUAUUCACAG	CUGUGAAUAGAGUAACUGA
Human Kinase Plate 3	C9	CHKA	NM_001277	1119	choline kinase alpha	UUCAUAGCUAUAAUCAUAC	GUAUGAUUAUAGCUAUGAA
Human Kinase Plate 3	D9	CHKB	NM_005198	1120	choline kinase beta	AAUUCUAUGGUGGACAUGG	CCAUGUCCACCAUAGAAUU
Human Kinase Plate 3	E9	CHKB	NM_152253	1120	choline kinase beta	UCUAGGUACCGCUGAAUUG	CAAUUCAGCGGUACCUAGA
Human Kinase Plate 3	F9	CHUK	NM_001278	1147	conserved helix-loop-helix ubiquitous kinase	AGUAUUGUCAGCUUCUUUG	CAAAGAAGCUGACAAUACU
Human Kinase Plate 3	G9	CKB	NM_001823	1152	creatine kinase, brain	AUUUCUGGGCAGGCAUGAG	CUCAUGCCUGCCCAGAAAU
Human Kinase Plate 3	H9	CKM	NM_001824	1158	creatine kinase, muscle	UCAGUCUUGUGCUUGUCAG	CUGACAAGCACAAGACUGA
Human Kinase Plate 3	A10	CKMT1B	NM_020990	1159	creatine kinase, mitochondrial 1B	UAACGUCCAGCCAGGUCAC	GUGACCUGGCUGGACGUUA
Human Kinase Plate 3	B10	CKMT2	NM_001099735	1160	creatine kinase, mitochondrial 2 (sarcomeric)	UCCACCAGGUAAUUGACUC	GAGUCAAUUACCUGGUGGA
Human Kinase Plate 3	C10	CKMT2	NM_001825	1160	creatine kinase, mitochondrial 2 (sarcomeric)	UAUCCUAGGCGCUCAUUCC	GGAAUGAGCGCCUAGGAUA
Human Kinase Plate 3	D10	CKS1B	NM_001826	1163	CDC28 protein kinase regulatory subunit 1B	UCUGGAUACAGAGCACAUC	GAUGUGCUCUGUAUCCAGA
Human Kinase Plate 3	E10	CKS2	NM_001827	1164	CDC28 protein kinase regulatory subunit 2	AAACUGACUGGAAGAACUU	AAGUUCUUCCAGUCAGUUU
Human Kinase Plate 3	F10	CLK1	NM_001024646	1195	CDC-like kinase 1	UUAAGGUGCGUUCAUCACG	CGUGAUGAACGCACCUUAA
Human Kinase Plate 3	G10	CLK1	NM_004071	1195	CDC-like kinase 1	UAAAUGCUCCUUACUAUCG	CGAUAGUAAGGAGCAUUUA
Human Kinase Plate 3	H10	CLK2	NM_001291	1196	CDC-like kinase 2	UGCUUCGAGAACGGACAUG	CAUGUCCGUUCUCGAAGCA
Human Kinase Plate 3	A11	CLK2	NM_003993	1196	CDC-like kinase 2	AUAGCGCCCAGCUGAUGUG	CACAUCAGCUGGGCGCUAU
Human Kinase Plate 3	B11	CLK3	NM_001292	1198	CDC-like kinase 3	UAUUCUCCUUCAGGAACUC	GAGUUCCUGAAGGAGAAUA
Human Kinase Plate 3	C11	CLK3	NM_003992	1198	CDC-like kinase 3	UUCUCAUCCCAAACUAGGC	GCCUAGUUUGGGAUGAGAA
Human Kinase Plate 3	D11	PLK3	NM_004073	1263	polo-like kinase 3 (Drosophila)	UUGUAGUGCACAGUCUUUC	GAAAGACUGUGCACUACAA
Human Kinase Plate 3	E11	MAP3K8	NM_005204	1326	mitogen-activated protein kinase kinase kinase 8	UUCGUCUUUAUAUCUUGUG	CACAAGAUAUAAAGACGAA
Human Kinase Plate 3	F11	CPT1B	NM_004377	1375	carnitine palmitoyltransferase 1B (muscle)	UUCACGGUCCAGUUUACGG	CCGUAAACUGGACCGUGAA
Human Kinase Plate 3	G11	CRKL	NM_005207	1399	v-crk sarcoma virus CT10 oncogene homolog (avian)-like	UCGCGGACGAGGAACAUAC	GUAUGUUCCUCGUCCGCGA
Human Kinase Plate 3	H11	MAPK14	NM_001315	1432	mitogen-activated protein kinase 14	AAUGUAUAUACUUUAGACC	GGUCUAAAGUAUAUACAUU
Human Kinase Plate 4	A2	CSF1R	NM_005211	1436	colony stimulating factor 1 receptor	UCCGUGAUGACCAGUACAG	CUGUACUGGUCAUCACGGA
Human Kinase Plate 4	B2	CSK	NM_001127190	1445	c-src tyrosine kinase	UUGACGGCGACUUUGUUCC	GGAACAAAGUCGCCGUCAA
Human Kinase Plate 4	C2	CSNK1A1	NM_001025105	1452	casein kinase 1, alpha 1	AAGUACAUCGCAAAUUCUG	CAGAAUUUGCGAUGUACUU
Human Kinase Plate 4	D2	CSNK1D	NM_001893	1453	casein kinase 1, delta	UGUCUCAGCCGCUCCUCUC	GAGAGGAGCGGCUGAGACA
Human Kinase Plate 4	E2	CSNK1E	NM_001894	1454	casein kinase 1, epsilon	AUACUUCUGGCGCUUGGUG	CACCAAGCGCCAGAAGUAU
Human Kinase Plate 4	F2	CSNK1G2	NM_001319	1455	casein kinase 1, gamma 2	AAGUACAUGAACAUGUGGC	GCCACAUGUUCAUGUACUU
Human Kinase Plate 4	G2	CSNK1G3	NM_001031812	1456	casein kinase 1, gamma 3	UGAAUGGACAUAUUCCAUG	CAUGGAAUAUGUCCAUUCA
Human Kinase Plate 4	H2	CSNK2A1	NM_001895	1457	casein kinase 2, alpha 1 polypeptide	UGAAGUAUCGGGAAGCAAC	GUUGCUUCCCGAUACUUCA
Human Kinase Plate 4	A3	CSNK2A2	NM_001896	1459	casein kinase 2, alpha prime polypeptide	UAACAUACAGCCCAAACUC	GAGUUUGGGCUGUAUGUUA
Human Kinase Plate 4	B3	CSNK2B	NM_001320	1460	casein kinase 2, beta polypeptide	UACACACGAGGACAGUAAC	GUUACUGUCCUCGUGUGUA
Human Kinase Plate 4	C3	DGKA	NM_001345	1606	diacylglycerol kinase, alpha 80kDa	UCGGUGAUGACUUUAGCUG	CAGCUAAAGUCAUCACCGA
Human Kinase Plate 4	D3	DGKB	NM_004080	1607	diacylglycerol kinase, beta 90kDa	UCUCAGACCGCCUGAUAGG	CCUAUCAGGCGGUCUGAGA
Human Kinase Plate 4	E3	DGKG	NM_001080744	1608	diacylglycerol kinase, gamma 90kDa	ACAGGUAGCACACAACAUC	GAUGUUGUGUGCUACCUGU
Human Kinase Plate 4	F3	DGKG	NM_001346	1608	diacylglycerol kinase, gamma 90kDa	UCUCAUCUGAAUCAUAGAG	CUCUAUGAUUCAGAUGAGA
Human Kinase Plate 4	G3	DGKQ	NM_001347	1609	diacylglycerol kinase, theta 110kDa	AGGUCGAAGACCUGAUGAG	CUCAUCAGGUCUUCGACCU
Human Kinase Plate 4	H3	DAPK1	NM_004938	1612	death-associated protein kinase 1	AUCCUGGACAUCGAUUCUC	GAGAAUCGAUGUCCAGGAU
Human Kinase Plate 4	A4	DAPK3	NM_001348	1613	death-associated protein kinase 3	UGUUCUCGAAGAUGUCGUG	CACGACAUCUUCGAGAACA
Human Kinase Plate 4	B4	DCK	NM_000788	1633	deoxycytidine kinase	AUGUUUAUAAUGAAGCUUC	GAAGCUUCAUUAUAAACAU
Human Kinase Plate 4	C4	DGUOK	NM_080916	1716	deoxyguanosine kinase	CAAACGUGGACUUUCCCAC	GUGGGAAAGUCCACGUUUG
Human Kinase Plate 4	D4	DLG1	NM_001098424	1739	discs, large homolog 1 (Drosophila)	AAACCAAGCCCUGAAUUUC	GAAAUUCAGGGCUUGGUUU
Human Kinase Plate 4	E4	DLG1	NM_004087	1739	discs, large homolog 1 (Drosophila)	UGAAUGACUGCCCUUUAUC	GAUAAAGGGCAGUCAUUCA
Human Kinase Plate 4	F4	DLG2	NM_001364	1740	discs, large homolog 2 (Drosophila)	UGUUGCCAGAGAGUAGAUG	CAUCUACUCUCUGGCAACA
Human Kinase Plate 4	G4	DLG3	NM_020730	1741	discs, large homolog 3 (Drosophila)	AGUCCGAUCAUAAUCAAAC	GUUUGAUUAUGAUCGGACU
Human Kinase Plate 4	H4	DLG3	NM_021120	1741	discs, large homolog 3 (Drosophila)	AAAGUGCUGGCGUAGUCAG	CUGACUACGCCAGCACUUU
Human Kinase Plate 4	A5	DLG4	NM_001365	1742	discs, large homolog 4 (Drosophila)	UGUGAUUUCCUCGUAUUCC	GGAAUACGAGGAAAUCACA
Human Kinase Plate 4	B5	DMPK	NM_001081560	1760	dystrophia myotonica-protein kinase	AUUUCAUAGGCGAAUACAC	GUGUAUUCGCCUAUGAAAU
Human Kinase Plate 4	C5	DMPK	NM_004409	1760	dystrophia myotonica-protein kinase	UGCGAACCAACGAUAGGUG	CACCUAUCGUUGGUUCGCA
Human Kinase Plate 4	D5	DTYMK	NM_012145	1841	deoxythymidylate kinase (thymidylate kinase)	AGCGCUCAUGGCCAAACGC	GCGUUUGGCCAUGAGCGCU
Human Kinase Plate 4	E5	DYRK1A	NM_001396	1859	dual-specificity tyrosine-(Y)-phosphorylation regulated kinase 1A	AAAUUAACGUCCAUAGCUC	GAGCUAUGGACGUUAAUUU
Human Kinase Plate 4	F5	DYRK1A	NM_101395	1859	dual-specificity tyrosine-(Y)-phosphorylation regulated kinase 1A	UAAAGUGGCGUUUCAAAUG	CAUUUGAAACGCCACUUUA
Human Kinase Plate 4	G5	EGFR	NM_005228	1956	epidermal growth factor receptor (erythroblastic leukemia viral (v-erb-b) oncogene homolog, avian)	UCUCAUGGGCAGCUCCUUC	GAAGGAGCUGCCCAUGAGA
Human Kinase Plate 4	H5	EPHA2	NM_004431	1969	EPH receptor A2	UACUGCUGCAUCUUGAUGG	CCAUCAAGAUGCAGCAGUA
Human Kinase Plate 4	A6	MARK2	NM_001039468	2011	MAP/microtubule affinity-regulating kinase 2	AUCUGGCGGAAUUUGGCUC	GAGCCAAAUUCCGCCAGAU
Human Kinase Plate 4	B6	EPHA1	NM_005232	2041	EPH receptor A1	UUCAUAACCUCCUGAUUGC	GCAAUCAGGAGGUUAUGAA
Human Kinase Plate 4	C6	EPHA3	NM_005233	2042	EPH receptor A3	UUCAUAGCCAGCAUUGCAG	CUGCAAUGCUGGCUAUGAA
Human Kinase Plate 4	D6	EPHA4	NM_004438	2043	EPH receptor A4	UGAAGUUAUCCUUAUACCG	CGGUAUAAGGAUAACUUCA
Human Kinase Plate 4	E6	EPHA5	NM_004439	2044	EPH receptor A5	UCCAGUACCCGGGAAAGUC	GACUUUCCCGGGUACUGGA
Human Kinase Plate 4	F6	EPHA7	NM_004440	2045	EPH receptor A7	AUAGGUUUCAGGGUCAAUG	CAUUGACCCUGAAACCUAU
Human Kinase Plate 4	G6	EPHA8	NM_001006943	2046	EPH receptor A8	UCCGUGUUGAGCUUGAGAC	GUCUCAAGCUCAACACGGA
Human Kinase Plate 4	H6	EPHB1	NM_004441	2047	EPH receptor B1	UCGCCUCACUCAGAAAGUC	GACUUUCUGAGUGAGGCGA
Human Kinase Plate 4	A7	EPHB2	NM_004442	2048	EPH receptor B2	UCGGUGAUGAUCAUCACAG	CUGUGAUGAUCAUCACCGA
Human Kinase Plate 4	B7	EPHB3	NM_004443	2049	EPH receptor B3	UUCACGGCCGCAUAACGAG	CUCGUUAUGCGGCCGUGAA
Human Kinase Plate 4	C7	EPHB4	NM_004444	2050	EPH receptor B4	AUCCAAUGGUGUUAGAGUG	CACUCUAACACCAUUGGAU
Human Kinase Plate 4	D7	EPHB6	NM_004445	2051	EPH receptor B6	AAGAGCCUGUCCCAAUGAC	GUCAUUGGGACAGGCUCUU
Human Kinase Plate 4	E7	ERBB2	NM_001005862	2064	v-erb-b2 erythroblastic leukemia viral oncogene homolog 2, neuro/glioblastoma derived oncogene homolog (avian)	UUCCAGAUGGGCAUGUAGG	CCUACAUGCCCAUCUGGAA
Human Kinase Plate 4	F7	ERBB3	NM_001005915	2065	v-erb-b2 erythroblastic leukemia viral oncogene homolog 3 (avian)	UAUUGGUUCUCAGCAUCGC	GCGAUGCUGAGAACCAAUA
Human Kinase Plate 4	G7	ERBB4	NM_001042599	2066	v-erb-a erythroblastic leukemia viral oncogene homolog 4 (avian)	UUCUUGACACAGAAUGCUC	GAGCAUUCUGUGUCAAGAA
Human Kinase Plate 4	H7	ERBB4	NM_005235	2066	v-erb-a erythroblastic leukemia viral oncogene homolog 4 (avian)	ACACAGAAUGCUCCAUAUG	CAUAUGGAGCAUUCUGUGU
Human Kinase Plate 4	A8	ERN1	NM_001433	2081	endoplasmic reticulum to nucleus signaling 1	AUAGGUCCUGAAUUUACGC	GCGUAAAUUCAGGACCUAU
Human Kinase Plate 4	B8	ERN1	NM_152461	2081	endoplasmic reticulum to nucleus signaling 1	AAGAGUGCAAUUCCCACAG	CUGUGGGAAUUGCACUCUU
Human Kinase Plate 4	C8	PTK2B	NM_004103	2185	PTK2B protein tyrosine kinase 2 beta	AGGUACACCAGGUCAUCAG	CUGAUGACCUGGUGUACCU
Human Kinase Plate 4	D8	FER	NM_005246	2241	fer (fps/fes related) tyrosine kinase	UUGCUCUAGUAAUUCCUUC	GAAGGAAUUACUAGAGCAA
Human Kinase Plate 4	E8	FES	NM_002005	2242	feline sarcoma oncogene	UAGCGGCCGUAGUUAAGGG	CCCUUAACUACGGCCGCUA
Human Kinase Plate 4	F8	FGFR1	NM_000604	2260	fibroblast growth factor receptor 1	AUGAACUCCACGUUGCUAC	GUAGCAACGUGGAGUUCAU
Human Kinase Plate 4	G8	FGFR1	NM_015850	2260	fibroblast growth factor receptor 1	GAUGCUGCCGUACUCAUUC	GAAUGAGUACGGCAGCAUC
Human Kinase Plate 4	H8	FGFR3	NM_000142	2261	fibroblast growth factor receptor 3	AUCAUGUACAGGUCGUGUG	CACACGACCUGUACAUGAU
Human Kinase Plate 4	A9	FGFR2	NM_000141	2263	fibroblast growth factor receptor 2	UGGCAGUACAAGCAUAGAG	CUCUAUGCUUGUACUGCCA
Human Kinase Plate 4	B9	FGFR2	NM_022974	2263	fibroblast growth factor receptor 2	UGCAGUAAAUGGCUAUCUC	GAGAUAGCCAUUUACUGCA
Human Kinase Plate 4	C9	FGFR2	NM_022976	2263	fibroblast growth factor receptor 2	UUCACCAUGAAGUACCAAG	CUUGGUACUUCAUGGUGAA
Human Kinase Plate 4	D9	FGFR4	NM_002011	2264	fibroblast growth factor receptor 4	UAAUCAAGGUGAGAUUCUG	CAGAAUCUCACCUUGAUUA
Human Kinase Plate 4	E9	FGR	NM_001042729	2268	Gardner-Rasheed feline sarcoma viral (v-fgr) oncogene homolog	UGUAGUAGCCGCCCAUGUC	GACAUGGGCGGCUACUACA
Human Kinase Plate 4	F9	FLT1	NM_002019	2321	fms-related tyrosine kinase 1 (vascular endothelial growth factor/vascular permeability factor receptor)	UCUAGUCUUGGUUUCUUGC	GCAAGAAACCAAGACUAGA
Human Kinase Plate 4	G9	FLT3	NM_004119	2322	fms-related tyrosine kinase 3	UAACAACAGCUGGACUUUC	GAAAGUCCAGCUGUUGUUA
Human Kinase Plate 4	H9	FLT4	NM_002020	2324	fms-related tyrosine kinase 4	UCCGACAGCAGAAUGUUCC	GGAACAUUCUGCUGUCGGA
Human Kinase Plate 4	A10	FRK	NM_002031	2444	fyn-related kinase	AAUAUGAAGAGUCUGUUUC	GAAACAGACUCUUCAUAUU
Human Kinase Plate 4	B10	FRAP1	NM_004958	2475	mechanistic target of rapamycin (serine/threonine kinase)	UAAUGCCUUCAGAAUAGGC	GCCUAUUCUGAAGGCAUUA
Human Kinase Plate 4	C10	FYN	NM_002037	2534	FYN oncogene related to SRC, FGR, YES	UGUUUGCUGAUCGCAGAUC	GAUCUGCGAUCAGCAAACA
Human Kinase Plate 4	D10	GAK	NM_005255	2580	cyclin G associated kinase	ACAAGUCUAUGAUUUCUGG	CCAGAAAUCAUAGACUUGU
Human Kinase Plate 4	E10	GALK1	NM_000154	2584	galactokinase 1	ACUCCCUUGACAUAGUUGG	CCAACUAUGUCAAGGGAGU
Human Kinase Plate 4	F10	GALK2	NM_001001556	2585	galactokinase 2	UCCUAAGUGCCCUAAGUAG	CUACUUAGGGCACUUAGGA
Human Kinase Plate 4	G10	GCK	NM_000162	2645	glucokinase (hexokinase 4)	UAGCAGGAGAUCAUCGUGG	CCACGAUGAUCUCCUGCUA
Human Kinase Plate 4	H10	GK	NM_000167	2710	glycerol kinase	AUUGAGCUGUCCAAGUUUC	GAAACUUGGACAGCUCAAU
Human Kinase Plate 4	A11	GK2	NM_033214	2712	glycerol kinase 2	UAGCAAGUCUUUCAAUGUC	GACAUUGAAAGACUUGCUA
Human Kinase Plate 4	B11	GRK4	NM_001004056	2868	G protein-coupled receptor kinase 4	UUAUGGGCAACUCUAGUAC	GUACUAGAGUUGCCCAUAA
Human Kinase Plate 4	C11	GRK5	NM_005308	2869	G protein-coupled receptor kinase 5	UCCUAGCACUCGAUACUGC	GCAGUAUCGAGUGCUAGGA
Human Kinase Plate 4	D11	GRK6	NM_001004105	2870	G protein-coupled receptor kinase 6	UCGGUAUUGCCUGAAGGUG	CACCUUCAGGCAAUACCGA
Human Kinase Plate 4	E11	MKNK2	NM_017572	2872	MAP kinase interacting serine/threonine kinase 2	GUUAUGCAGAAAGUCCAAG	CUUGGACUUUCUGCAUAAC
Human Kinase Plate 4	F11	GSK3A	NM_019884	2931	glycogen synthase kinase 3 alpha	UUGGCCUUGGUGAAGUGGC	GCCACUUCACCAAGGCCAA
Human Kinase Plate 4	G11	GSK3B	NM_002093	2932	glycogen synthase kinase 3 beta	ACUUGACAGUUCUUGAGUG	CACUCAAGAACUGUCAAGU
Human Kinase Plate 4	H11	GUCY2C	NM_004963	2984	guanylate cyclase 2C (heat stable enterotoxin receptor)	UUUCCAAGAAUAAAUCUGG	CCAGAUUUAUUCUUGGAAA
Human Kinase Plate 5	A2	CSF1R	NM_005211	1436	colony stimulating factor 1 receptor	UAGACACAGUCAAAGAUGC	GCAUCUUUGACUGUGUCUA
Human Kinase Plate 5	B2	CSK	NM_001127190	1445	c-src tyrosine kinase	AGCUCCUUCAUGUUCAGGG	CCCUGAACAUGAAGGAGCU
Human Kinase Plate 5	C2	CSNK1A1	NM_001025105	1452	casein kinase 1, alpha 1	UUAAGUACAUCGCAAAUUC	GAAUUUGCGAUGUACUUAA
Human Kinase Plate 5	D2	CSNK1D	NM_001893	1453	casein kinase 1, delta	UCGUAUUUCUGUCUCUUGG	CCAAGAGACAGAAAUACGA
Human Kinase Plate 5	E2	CSNK1E	NM_001894	1454	casein kinase 1, epsilon	ACCAUCACGUUGUAGUCGC	GCGACUACAACGUGAUGGU
Human Kinase Plate 5	F2	CSNK1G2	NM_001319	1455	casein kinase 1, gamma 2	AUCGGCUCCAAUUUGAUAG	CUAUCAAAUUGGAGCCGAU
Human Kinase Plate 5	G2	CSNK1G3	NM_001031812	1456	casein kinase 1, gamma 3	AUCUAGCUGUUCCUGUAAG	CUUACAGGAACAGCUAGAU
Human Kinase Plate 5	H2	CSNK2A1	NM_001895	1457	casein kinase 2, alpha 1 polypeptide	UCUGUGCUCAUGAUCAAUC	GAUUGAUCAUGAGCACAGA
Human Kinase Plate 5	A3	CSNK2A2	NM_001896	1459	casein kinase 2, alpha prime polypeptide	UGUUCCACCACGAAGGUUC	GAACCUUCGUGGUGGAACA
Human Kinase Plate 5	B3	CSNK2B	NM_001320	1460	casein kinase 2, beta polypeptide	UAAGAUUAAAUUUGUCCUG	CAGGACAAAUUUAAUCUUA
Human Kinase Plate 5	C3	DGKA	NM_001345	1606	diacylglycerol kinase, alpha 80kDa	UUAGGAACAGGGUCAAUCC	GGAUUGACCCUGUUCCUAA
Human Kinase Plate 5	D3	DGKB	NM_004080	1607	diacylglycerol kinase, beta 90kDa	AAAUAUGGUCCUUCAAAGG	CCUUUGAAGGACCAUAUUU
Human Kinase Plate 5	E3	DGKG	NM_001080744	1608	diacylglycerol kinase, gamma 90kDa	UUCUGUAUAUUAGUAUCUG	CAGAUACUAAUAUACAGAA
Human Kinase Plate 5	F3	DGKG	NM_001346	1608	diacylglycerol kinase, gamma 90kDa	AUGAUAUGGCAGAAGUUGC	GCAACUUCUGCCAUAUCAU
Human Kinase Plate 5	G3	DGKQ	NM_001347	1609	diacylglycerol kinase, theta 110kDa	ACUGCCACCCGCACACCAG	CUGGUGUGCGGGUGGCAGU
Human Kinase Plate 5	H3	DAPK1	NM_004938	1612	death-associated protein kinase 1	UUGGUUAACAUCAUAGUUG	CAACUAUGAUGUUAACCAA
Human Kinase Plate 5	A4	DAPK3	NM_001348	1613	death-associated protein kinase 3	UCAUAGUUCACAAUCUCUG	CAGAGAUUGUGAACUAUGA
Human Kinase Plate 5	B4	DCK	NM_000788	1633	deoxycytidine kinase	AGUACUUUGAACAUUGCAC	GUGCAAUGUUCAAAGUACU
Human Kinase Plate 5	C4	DGUOK	NM_080916	1716	deoxyguanosine kinase	UAACUUCACAAACGUGGAC	GUCCACGUUUGUGAAGUUA
Human Kinase Plate 5	D4	DLG1	NM_001098424	1739	discs, large homolog 1 (Drosophila)	UUUGGAUUAUCCAGUAAGG	CCUUACUGGAUAAUCCAAA
Human Kinase Plate 5	E4	DLG1	NM_004087	1739	discs, large homolog 1 (Drosophila)	ACUUGAGUCAUCUCCAAUG	CAUUGGAGAUGACUCAAGU
Human Kinase Plate 5	F4	DLG2	NM_001364	1740	discs, large homolog 2 (Drosophila)	UUGUUUACCAUUAGUAGUC	GACUACUAAUGGUAAACAA
Human Kinase Plate 5	G4	DLG3	NM_020730	1741	discs, large homolog 3 (Drosophila)	AGGGCCCUGACAUACAAGG	CCUUGUAUGUCAGGGCCCU
Human Kinase Plate 5	H4	DLG3	NM_021120	1741	discs, large homolog 3 (Drosophila)	UUGCAUUCCUCAGAUUCAC	GUGAAUCUGAGGAAUGCAA
Human Kinase Plate 5	A5	DLG4	NM_001365	1742	discs, large homolog 4 (Drosophila)	UCUGUGUUGACAAUCACUG	CAGUGAUUGUCAACACAGA
Human Kinase Plate 5	B5	DMPK	NM_001081560	1760	dystrophia myotonica-protein kinase	UGAGGCAAGAGCCGAAGUC	GACUUCGGCUCUUGCCUCA
Human Kinase Plate 5	C5	DMPK	NM_004409	1760	dystrophia myotonica-protein kinase	AAAUUUCCCGAGUAAGCAG	CUGCUUACUCGGGAAAUUU
Human Kinase Plate 5	D5	DTYMK	NM_012145	1841	deoxythymidylate kinase (thymidylate kinase)	UAACGGCACUUGUUCCCAG	CUGGGAACAAGUGCCGUUA
Human Kinase Plate 5	E5	DYRK1A	NM_001396	1859	dual-specificity tyrosine-(Y)-phosphorylation regulated kinase 1A	UCAACUAUCUUGAUUGCAC	GUGCAAUCAAGAUAGUUGA
Human Kinase Plate 5	F5	DYRK1A	NM_101395	1859	dual-specificity tyrosine-(Y)-phosphorylation regulated kinase 1A	AUCAUAUGCCUUUACAACC	GGUUGUAAAGGCAUAUGAU
Human Kinase Plate 5	G5	EGFR	NM_005228	1956	epidermal growth factor receptor (erythroblastic leukemia viral (v-erb-b) oncogene homolog, avian)	AGGAAUUCGCUCCACUGUG	CACAGUGGAGCGAAUUCCU
Human Kinase Plate 5	H5	EPHA2	NM_004431	1969	EPH receptor A2	UGAGCUCAAUGAAGAUACG	CGUAUCUUCAUUGAGCUCA
Human Kinase Plate 5	A6	MARK2	NM_001039468	2011	MAP/microtubule affinity-regulating kinase 2	UACCUCUCCGCCACUAGCG	CGCUAGUGGCGGAGAGGUA
Human Kinase Plate 5	B6	EPHA1	NM_005232	2041	EPH receptor A1	AUGUACAGAAGGUUGAAGG	CCUUCAACCUUCUGUACAU
Human Kinase Plate 5	C6	EPHA3	NM_005233	2042	EPH receptor A3	AGAUUCUUCACUGUAAAUG	CAUUUACAGUGAAGAAUCU
Human Kinase Plate 5	D6	EPHA4	NM_004438	2043	EPH receptor A4	UACUGGUUUACAUUUAGUG	CACUAAAUGUAAACCAGUA
Human Kinase Plate 5	E6	EPHA5	NM_004439	2044	EPH receptor A5	AACUUUCGGAAAGCUAUUG	CAAUAGCUUUCCGAAAGUU
Human Kinase Plate 5	F6	EPHA7	NM_004440	2045	EPH receptor A7	UCUCACCUCAGUGUUAAGC	GCUUAACACUGAGGUGAGA
Human Kinase Plate 5	G6	EPHA8	NM_001006943	2046	EPH receptor A8	ACUGAUGUCCCAUUCACAC	GUGUGAAUGGGACAUCAGU
Human Kinase Plate 5	H6	EPHB1	NM_004441	2047	EPH receptor B1	AGCCUCUUUGCUAUAAGCC	GGCUUAUAGCAAAGAGGCU
Human Kinase Plate 5	A7	EPHB2	NM_004442	2048	EPH receptor B2	UUCACAGAGGCGAACUGAG	CUCAGUUCGCCUCUGUGAA
Human Kinase Plate 5	B7	EPHB3	NM_004443	2049	EPH receptor B3	UUGCAGUAGAGCUUGAGUG	CACUCAAGCUCUACUGCAA
Human Kinase Plate 5	C7	EPHB4	NM_004444	2050	EPH receptor B4	AUUGACAGGCUCAAAUGGG	CCCAUUUGAGCCUGUCAAU
Human Kinase Plate 5	D7	EPHB6	NM_004445	2051	EPH receptor B6	UCUGCCUGGUCAUAGUAGC	GCUACUAUGACCAGGCAGA
Human Kinase Plate 5	E7	ERBB2	NM_001005862	2064	v-erb-b2 erythroblastic leukemia viral oncogene homolog 2, neuro/glioblastoma derived oncogene homolog (avian)	UAUUGGCACUGGUAACUGC	GCAGUUACCAGUGCCAAUA
Human Kinase Plate 5	F7	ERBB3	NM_001005915	2065	v-erb-b2 erythroblastic leukemia viral oncogene homolog 3 (avian)	ACACUCAGGCCAUUCAGAG	CUCUGAAUGGCCUGAGUGU
Human Kinase Plate 5	G7	ERBB4	NM_001042599	2066	v-erb-a erythroblastic leukemia viral oncogene homolog 4 (avian)	AUAGACUCCACCAUUUAGG	CCUAAAUGGUGGAGUCUAU
Human Kinase Plate 5	H7	ERBB4	NM_005235	2066	v-erb-a erythroblastic leukemia viral oncogene homolog 4 (avian)	UGACCAUGACCAUGUAAAC	GUUUACAUGGUCAUGGUCA
Human Kinase Plate 5	A8	ERN1	NM_001433	2081	endoplasmic reticulum to nucleus signaling 1	UUGAUGGGCAGAGACUAUC	GAUAGUCUCUGCCCAUCAA
Human Kinase Plate 5	B8	ERN1	NM_152461	2081	endoplasmic reticulum to nucleus signaling 1	CUUCCAAGAGUGCAAUUCC	GGAAUUGCACUCUUGGAAG
Human Kinase Plate 5	C8	PTK2B	NM_004103	2185	PTK2B protein tyrosine kinase 2 beta	UCUCAUCGGACUUCAUGUG	CACAUGAAGUCCGAUGAGA
Human Kinase Plate 5	D8	FER	NM_005246	2241	fer (fps/fes related) tyrosine kinase	UACUGGAGGUGGCUCUUUC	GAAAGAGCCACCUCCAGUA
Human Kinase Plate 5	E8	FES	NM_002005	2242	feline sarcoma oncogene	UCCAUGACGAUGUAGAUGG	CCAUCUACAUCGUCAUGGA
Human Kinase Plate 5	F8	FGFR1	NM_000604	2260	fibroblast growth factor receptor 1	AACUCCAGCAGUCUUCAAG	CUUGAAGACUGCUGGAGUU
Human Kinase Plate 5	G8	FGFR1	NM_015850	2260	fibroblast growth factor receptor 1	UGUGGUUGAUGCUGCCGUA	UACGGCAGCAUCAACCACA
Human Kinase Plate 5	H8	FGFR3	NM_000142	2261	fibroblast growth factor receptor 3	UAGACUCGGUCAAACAAGG	CCUUGUUUGACCGAGUCUA
Human Kinase Plate 5	A9	FGFR2	NM_000141	2263	fibroblast growth factor receptor 2	UUUGGGAAGCCAAGUACUC	GAGUACUUGGCUUCCCAAA
Human Kinase Plate 5	B9	FGFR2	NM_022974	2263	fibroblast growth factor receptor 2	AGACCUUACAUAUAUAUUC	GAAUAUAUAUGUAAGGUCU
Human Kinase Plate 5	C9	FGFR2	NM_022976	2263	fibroblast growth factor receptor 2	UACACAGGUAUAAUUUCCC	GGGAAAUUAUACCUGUGUA
Human Kinase Plate 5	D9	FGFR4	NM_002011	2264	fibroblast growth factor receptor 4	AAGGCCACCAGCCUAUGUG	CACAUAGGCUGGUGGCCUU
Human Kinase Plate 5	E9	FGR	NM_001042729	2268	Gardner-Rasheed feline sarcoma viral (v-fgr) oncogene homolog	UUCAGUAUUGUUCAGGAUG	CAUCCUGAACAAUACUGAA
Human Kinase Plate 5	F9	FLT1	NM_002019	2321	fms-related tyrosine kinase 1 (vascular endothelial growth factor/vascular permeability factor receptor)	UUAGGCUCCAUGUGUAGUG	CACUACACAUGGAGCCUAA
Human Kinase Plate 5	G9	FLT3	NM_004119	2322	fms-related tyrosine kinase 3	UAUCCGGUGUCGUUUCUUG	CAAGAAACGACACCGGAUA
Human Kinase Plate 5	H9	FLT4	NM_002020	2324	fms-related tyrosine kinase 4	UCGGGAAGCCAGGAACUCC	GGAGUUCCUGGCUUCCCGA
Human Kinase Plate 5	A10	FRK	NM_002031	2444	fyn-related kinase	AAUUGGAUCUUCUAAAGUG	CACUUUAGAAGAUCCAAUU
Human Kinase Plate 5	B10	FRAP1	NM_004958	2475	mechanistic target of rapamycin (serine/threonine kinase)	UUGACCAGCAUUUCACUAG	CUAGUGAAAUGCUGGUCAA
Human Kinase Plate 5	C10	FYN	NM_002037	2534	FYN oncogene related to SRC, FGR, YES	UAGAAUGUUUGCUGAUCGC	GCGAUCAGCAAACAUUCUA
Human Kinase Plate 5	D10	GAK	NM_005255	2580	cyclin G associated kinase	AGGAGCUUCAGCUUGAGUG	CACUCAAGCUGAAGCUCCU
Human Kinase Plate 5	E10	GALK1	NM_000154	2584	galactokinase 1	AUAGUCGUCUCUGAGUGAG	CUCACUCAGAGACGACUAU
Human Kinase Plate 5	F10	GALK2	NM_001001556	2585	galactokinase 2	AAAUAGUUGUGCCACAAAG	CUUUGUGGCACAACUAUUU
Human Kinase Plate 5	G10	GCK	NM_000162	2645	glucokinase (hexokinase 4)	UGGUGUUUGGUCUUCACGC	GCGUGAAGACCAAACACCA
Human Kinase Plate 5	H10	GK	NM_000167	2710	glycerol kinase	UCUCUAUACACUCAUAGAC	GUCUAUGAGUGUAUAGAGA
Human Kinase Plate 5	A11	GK2	NM_033214	2712	glycerol kinase 2	UGCACGCCUCCAUUAACUC	GAGUUAAUGGAGGCGUGCA
Human Kinase Plate 5	B11	GRK4	NM_001004056	2868	G protein-coupled receptor kinase 4	AUAGAUUUGGCAUCCUCUG	CAGAGGAUGCCAAAUCUAU
Human Kinase Plate 5	C11	GRK5	NM_005308	2869	G protein-coupled receptor kinase 5	UCGAUACUGCCUGAAAGUG	CACUUUCAGGCAGUAUCGA
Human Kinase Plate 5	D11	GRK6	NM_001004105	2870	G protein-coupled receptor kinase 6	UCAGGGAUGAGGUCAGGAC	GUCCUGACCUCAUCCCUGA
Human Kinase Plate 5	E11	MKNK2	NM_017572	2872	MAP kinase interacting serine/threonine kinase 2	AGGAUAUACAAGAUGACGC	GCGUCAUCUUGUAUAUCCU
Human Kinase Plate 5	F11	GSK3A	NM_019884	2931	glycogen synthase kinase 3 alpha	UGGGCCUUGGCCUAGAGUG	CACUCUAGGCCAAGGCCCA
Human Kinase Plate 5	G11	GSK3B	NM_002093	2932	glycogen synthase kinase 3 beta	UGUUUCCGGAACAUAGUCC	GGACUAUGUUCCGGAAACA
Human Kinase Plate 5	H11	GUCY2C	NM_004963	2984	guanylate cyclase 2C (heat stable enterotoxin receptor)	AAGUACAUCAACUUUCUAG	CUAGAAAGUUGAUGUACUU
Human Kinase Plate 6	A2	CSF1R	NM_005211	1436	colony stimulating factor 1 receptor	UCCAUAUGACGCUUACCUC	GAGGUAAGCGUCAUAUGGA
Human Kinase Plate 6	B2	CSK	NM_001127190	1445	c-src tyrosine kinase	UUCCCAGAGAAGGAUUCCG	CGGAAUCCUUCUCUGGGAA
Human Kinase Plate 6	C2	CSNK1A1	NM_001025105	1452	casein kinase 1, alpha 1	UUUGUUGCAGCCUUUAGCC	GGCUAAAGGCUGCAACAAA
Human Kinase Plate 6	D2	CSNK1D	NM_001893	1453	casein kinase 1, delta	ACACAUUCAAGCUUGAUGG	CCAUCAAGCUUGAAUGUGU
Human Kinase Plate 6	E2	CSNK1E	NM_001894	1454	casein kinase 1, epsilon	UGAGGUAUGUUGAGAAUUC	GAAUUCUCAACAUACCUCA
Human Kinase Plate 6	F2	CSNK1G2	NM_001319	1455	casein kinase 1, gamma 2	UCGCAGAGCACCUCGAUGG	CCAUCGAGGUGCUCUGCGA
Human Kinase Plate 6	G2	CSNK1G3	NM_001031812	1456	casein kinase 1, gamma 3	UCACAUAACACUUCUAUUG	CAAUAGAAGUGUUAUGUGA
Human Kinase Plate 6	H2	CSNK2A1	NM_001895	1457	casein kinase 2, alpha 1 polypeptide	AACCCAAACUCCACAUAUC	GAUAUGUGGAGUUUGGGUU
Human Kinase Plate 6	A3	CSNK2A2	NM_001896	1459	casein kinase 2, alpha prime polypeptide	AACCGGAUAUCAAAGUCUG	CAGACUUUGAUAUCCGGUU
Human Kinase Plate 6	B3	CSNK2B	NM_001320	1460	casein kinase 2, beta polypeptide	UCCAAGAUCAUGUCUAGAG	CUCUAGACAUGAUCUUGGA
Human Kinase Plate 6	C3	DGKA	NM_001345	1606	diacylglycerol kinase, alpha 80kDa	UGGCCCAUCUCAAUUGCAC	GUGCAAUUGAGAUGGGCCA
Human Kinase Plate 6	D3	DGKB	NM_004080	1607	diacylglycerol kinase, beta 90kDa	UUAUGCAGUGUGAUCUGAC	GUCAGAUCACACUGCAUAA
Human Kinase Plate 6	E3	DGKG	NM_001080744	1608	diacylglycerol kinase, gamma 90kDa	AGACAUCAUAGCUAAUCGG	CCGAUUAGCUAUGAUGUCU
Human Kinase Plate 6	F3	DGKG	NM_001346	1608	diacylglycerol kinase, gamma 90kDa	UUUGGUUGACAAUGCAAUC	GAUUGCAUUGUCAACCAAA
Human Kinase Plate 6	G3	DGKQ	NM_001347	1609	diacylglycerol kinase, theta 110kDa	UUGCCAGGCUCCUCUUCCC	GGGAAGAGGAGCCUGGCAA
Human Kinase Plate 6	H3	DAPK1	NM_004938	1612	death-associated protein kinase 1	AACAGCUUGAGCUUAAUUC	GAAUUAAGCUCAAGCUGUU
Human Kinase Plate 6	A4	DAPK3	NM_001348	1613	death-associated protein kinase 3	UUGGCCAGCGCCUCGUAGC	GCUACGAGGCGCUGGCCAA
Human Kinase Plate 6	B4	DCK	NM_000788	1633	deoxycytidine kinase	UGAAGAUAAUCGAAGUUGG	CCAACUUCGAUUAUCUUCA
Human Kinase Plate 6	C4	DGUOK	NM_080916	1716	deoxyguanosine kinase	AGUAACUUCACAAACGUGG	CCACGUUUGUGAAGUUACU
Human Kinase Plate 6	D4	DLG1	NM_001098424	1739	discs, large homolog 1 (Drosophila)	UCUGAUAAGUUCUUCUCUG	CAGAGAAGAACUUAUCAGA
Human Kinase Plate 6	E4	DLG1	NM_004087	1739	discs, large homolog 1 (Drosophila)	UGCGUUUACUGGGAAUCAC	GUGAUUCCCAGUAAACGCA
Human Kinase Plate 6	F4	DLG2	NM_001364	1740	discs, large homolog 2 (Drosophila)	UAUCAGGUGGACCAUAAGG	CCUUAUGGUCCACCUGAUA
Human Kinase Plate 6	G4	DLG3	NM_020730	1741	discs, large homolog 3 (Drosophila)	AUGGCUGUAAAGUACUCUC	GAGAGUACUUUACAGCCAU
Human Kinase Plate 6	H4	DLG3	NM_021120	1741	discs, large homolog 3 (Drosophila)	AUCAGGUCAUCAUUGACUC	GAGUCAAUGAUGACCUGAU
Human Kinase Plate 6	A5	DLG4	NM_001365	1742	discs, large homolog 4 (Drosophila)	ACUUGUGCGCCUGAAUGUC	GACAUUCAGGCGCACAAGU
Human Kinase Plate 6	B5	DMPK	NM_001081560	1760	dystrophia myotonica-protein kinase	UGUAGUGGACGAUCUUGCC	GGCAAGAUCGUCCACUACA
Human Kinase Plate 6	C5	DMPK	NM_004409	1760	dystrophia myotonica-protein kinase	AUGGGAAGGUGGAUCCGUG	CACGGAUCCACCUUCCCAU
Human Kinase Plate 6	D5	DTYMK	NM_012145	1841	deoxythymidylate kinase (thymidylate kinase)	UUGGGAAGGCCCACGUCUG	CAGACGUGGGCCUUCCCAA
Human Kinase Plate 6	E5	DYRK1A	NM_001396	1859	dual-specificity tyrosine-(Y)-phosphorylation regulated kinase 1A	AUGAGCAGGUGGAAUACCC	GGGUAUUCCACCUGCUCAU
Human Kinase Plate 6	F5	DYRK1A	NM_101395	1859	dual-specificity tyrosine-(Y)-phosphorylation regulated kinase 1A	AACUUCUCAAAGAACUUUC	GAAAGUUCUUUGAGAAGUU
Human Kinase Plate 6	G5	EGFR	NM_005228	1956	epidermal growth factor receptor (erythroblastic leukemia viral (v-erb-b) oncogene homolog, avian)	UCGUAGUACAUAUUUCCUC	GAGGAAAUAUGUACUACGA
Human Kinase Plate 6	H5	EPHA2	NM_004431	1969	EPH receptor A2	UCCACUCGCUGCUUCUCUG	CAGAGAAGCAGCGAGUGGA
Human Kinase Plate 6	A6	MARK2	NM_001039468	2011	MAP/microtubule affinity-regulating kinase 2	UUCUUACUUCGCGGAAUAG	CUAUUCCGCGAAGUAAGAA
Human Kinase Plate 6	B6	EPHA1	NM_005232	2041	EPH receptor A1	UAUGCGGGUGGCUAAACUG	CAGUUUAGCCACCCGCAUA
Human Kinase Plate 6	C6	EPHA3	NM_005233	2042	EPH receptor A3	AUGUAGUACAGGUUGAAUG	CAUUCAACCUGUACUACAU
Human Kinase Plate 6	D6	EPHA4	NM_004438	2043	EPH receptor A4	UUCGGAUGGUCAAACUGUC	GACAGUUUGACCAUCCGAA
Human Kinase Plate 6	E6	EPHA5	NM_004439	2044	EPH receptor A5	AUAGCCACAGGUAAUUCUC	GAGAAUUACCUGUGGCUAU
Human Kinase Plate 6	F6	EPHA7	NM_004440	2045	EPH receptor A7	UGAUGGACAGCUCUAUUUG	CAAAUAGAGCUGUCCAUCA
Human Kinase Plate 6	G6	EPHA8	NM_001006943	2046	EPH receptor A8	UGAUGUCCCAUUCACACUG	CAGUGUGAAUGGGACAUCA
Human Kinase Plate 6	H6	EPHB1	NM_004441	2047	EPH receptor B1	UCUGGACCCUCAUAGAAUG	CAUUCUAUGAGGGUCCAGA
Human Kinase Plate 6	A7	EPHB2	NM_004442	2048	EPH receptor B2	AGCCUCAUAGUAAUAGAGG	CCUCUAUUACUAUGAGGCU
Human Kinase Plate 6	B7	EPHB3	NM_004443	2049	EPH receptor B3	AUGGCAUCCAGCCAAUCAC	GUGAUUGGCUGGAUGCCAU
Human Kinase Plate 6	C7	EPHB4	NM_004444	2050	EPH receptor B4	AUGUCACCCACUUCAGAUC	GAUCUGAAGUGGGUGACAU
Human Kinase Plate 6	D7	EPHB6	NM_004445	2051	EPH receptor B6	AUGACAUGCCUCAAAGGUC	GACCUUUGAGGCAUGUCAU
Human Kinase Plate 6	E7	ERBB2	NM_001005862	2064	v-erb-b2 erythroblastic leukemia viral oncogene homolog 2, neuro/glioblastoma derived oncogene homolog (avian)	UUCCCUCAACACUUUGAUG	CAUCAAAGUGUUGAGGGAA
Human Kinase Plate 6	F7	ERBB3	NM_001005915	2065	v-erb-b2 erythroblastic leukemia viral oncogene homolog 3 (avian)	AGGCCAUUCAGAGUCCCAG	CUGGGACUCUGAAUGGCCU
Human Kinase Plate 6	G7	ERBB4	NM_001042599	2066	v-erb-a erythroblastic leukemia viral oncogene homolog 4 (avian)	AAUUACUCCAGCUGCAAUC	GAUUGCAGCUGGAGUAAUU
Human Kinase Plate 6	H7	ERBB4	NM_005235	2066	v-erb-a erythroblastic leukemia viral oncogene homolog 4 (avian)	UGAAGAGCCCACCAAUUAC	GUAAUUGGUGGGCUCUUCA
Human Kinase Plate 6	A8	ERN1	NM_001433	2081	endoplasmic reticulum to nucleus signaling 1	AGUAUUUCCCAACAUACAG	CUGUAUGUUGGGAAAUACU
Human Kinase Plate 6	B8	ERN1	NM_152461	2081	endoplasmic reticulum to nucleus signaling 1	UUCCAAGAGUGCAAUUCCC	GGGAAUUGCACUCUUGGAA
Human Kinase Plate 6	C8	PTK2B	NM_004103	2185	PTK2B protein tyrosine kinase 2 beta	UCAGCCAACCGGAUGUUGG	CCAACAUCCGGUUGGCUGA
Human Kinase Plate 6	D8	FER	NM_005246	2241	fer (fps/fes related) tyrosine kinase	AUGGGAAUCUGCUUUAAGC	GCUUAAAGCAGAUUCCCAU
Human Kinase Plate 6	E8	FES	NM_002005	2242	feline sarcoma oncogene	UUUGCUGGCCUCCUGGUAC	GUACCAGGAGGCCAGCAAA
Human Kinase Plate 6	F8	FGFR1	NM_000604	2260	fibroblast growth factor receptor 1	UCCACGAUGACAUACAAGG	CCUUGUAUGUCAUCGUGGA
Human Kinase Plate 6	G8	FGFR1	NM_015850	2260	fibroblast growth factor receptor 1	UCAUUCUCCACAAUGCAGG	CCUGCAUUGUGGAGAAUGA
Human Kinase Plate 6	H8	FGFR3	NM_000142	2261	fibroblast growth factor receptor 3	AUCCUUGACCCAGACAGUG	CACUGUCUGGGUCAAGGAU
Human Kinase Plate 6	A9	FGFR2	NM_000141	2263	fibroblast growth factor receptor 2	UAUAUUGUUGAUAUCUCUG	CAGAGAUAUCAACAAUAUA
Human Kinase Plate 6	B9	FGFR2	NM_022974	2263	fibroblast growth factor receptor 2	UUGGUCGUGUUCUUCAUUC	GAAUGAAGAACACGACCAA
Human Kinase Plate 6	C9	FGFR2	NM_022976	2263	fibroblast growth factor receptor 2	UGGUUUCGUACCUUGUAGC	GCUACAAGGUACGAAACCA
Human Kinase Plate 6	D9	FGFR4	NM_002011	2264	fibroblast growth factor receptor 4	AGGUCGAGCACUGUGUCAG	CUGACACAGUGCUCGACCU
Human Kinase Plate 6	E9	FGR	NM_001042729	2268	Gardner-Rasheed feline sarcoma viral (v-fgr) oncogene homolog	AAGUCUGCGAUCUUGCACG	CGUGCAAGAUCGCAGACUU
Human Kinase Plate 6	F9	FLT1	NM_002019	2321	fms-related tyrosine kinase 1 (vascular endothelial growth factor/vascular permeability factor receptor)	UCAGUAUGGCAUUGAUUGG	CCAAUCAAUGCCAUACUGA
Human Kinase Plate 6	G9	FLT3	NM_004119	2322	fms-related tyrosine kinase 3	AAAUAAUUGUGGCAAUGUG	CACAUUGCCACAAUUAUUU
Human Kinase Plate 6	H9	FLT4	NM_002020	2324	fms-related tyrosine kinase 4	AACAGAUGCACGUUCUUGC	GCAAGAACGUGCAUCUGUU
Human Kinase Plate 6	A10	FRK	NM_002031	2444	fyn-related kinase	UCAGGAUAAACUGAUUGUG	CACAAUCAGUUUAUCCUGA
Human Kinase Plate 6	B10	FRAP1	NM_004958	2475	mechanistic target of rapamycin (serine/threonine kinase)	AAGACACGCAGCAUGUGUG	CACACAUGCUGCGUGUCUU
Human Kinase Plate 6	C10	FYN	NM_002037	2534	FYN oncogene related to SRC, FGR, YES	UUGUUCAUGCCUGGGUAUG	CAUACCCAGGCAUGAACAA
Human Kinase Plate 6	D10	GAK	NM_005255	2580	cyclin G associated kinase	ACUUAGACAGAAUGUCUUG	CAAGACAUUCUGUCUAAGU
Human Kinase Plate 6	E10	GALK1	NM_000154	2584	galactokinase 1	UAGCUCUUCCAGUUGUACC	GGUACAACUGGAAGAGCUA
Human Kinase Plate 6	F10	GALK2	NM_001001556	2585	galactokinase 2	UCCUGAAUUCCUUUAAGUC	GACUUAAAGGAAUUCAGGA
Human Kinase Plate 6	G10	GCK	NM_000162	2645	glucokinase (hexokinase 4)	UGUAGUCGAAGAGCAUCUC	GAGAUGCUCUUCGACUACA
Human Kinase Plate 6	H10	GK	NM_000167	2710	glycerol kinase	UCUAUACACUCAUAGACAG	CUGUCUAUGAGUGUAUAGA
Human Kinase Plate 6	A11	GK2	NM_033214	2712	glycerol kinase 2	AGUGAGGCCACAGAGUAUC	GAUACUCUGUGGCCUCACU
Human Kinase Plate 6	B11	GRK4	NM_001004056	2868	G protein-coupled receptor kinase 4	UAGCCGACUGUUCCAACUC	GAGUUGGAACAGUCGGCUA
Human Kinase Plate 6	C11	GRK5	NM_005308	2869	G protein-coupled receptor kinase 5	UACCAUUAGGUCCAAACAC	GUGUUUGGACCUAAUGGUA
Human Kinase Plate 6	D11	GRK6	NM_001004105	2870	G protein-coupled receptor kinase 6	UUAGCUGCCGCCCACAUGC	GCAUGUGGGCGGCAGCUAA
Human Kinase Plate 6	E11	MKNK2	NM_017572	2872	MAP kinase interacting serine/threonine kinase 2	UUAUGCAGAAAGUCCAAGG	CCUUGGACUUUCUGCAUAA
Human Kinase Plate 6	F11	GSK3A	NM_019884	2931	glycogen synthase kinase 3 alpha	UGGAGAACCUUCUUGAUGG	CCAUCAAGAAGGUUCUCCA
Human Kinase Plate 6	G11	GSK3B	NM_002093	2932	glycogen synthase kinase 3 beta	UUGGCUCGACUAUAGUGUC	GACACUAUAGUCGAGCCAA
Human Kinase Plate 6	H11	GUCY2C	NM_004963	2984	guanylate cyclase 2C (heat stable enterotoxin receptor)	AAUGCGAAUCCAUAUUGGG	CCCAAUAUGGAUUCGCAUU
Human Kinase Plate 7	A2	GUCY2F	NM_001522	2986	guanylate cyclase 2F, retinal	UGUCGUUAAAGCCAUAAUC	GAUUAUGGCUUUAACGACA
Human Kinase Plate 7	B2	GUK1	NM_000858	2987	guanylate kinase 1	UAGAUGGGCCGCAGAUCGG	CCGAUCUGCGGCCCAUCUA
Human Kinase Plate 7	C2	GUCY2D	NM_000180	3000	guanylate cyclase 2D, membrane (retina-specific)	UAGAUGGUGCCAAAGAGUG	CACUCUUUGGCACCAUCUA
Human Kinase Plate 7	D2	HCK	NM_002110	3055	hemopoietic cell kinase	UUCCUUUGGCCAUGAACUC	GAGUUCAUGGCCAAAGGAA
Human Kinase Plate 7	E2	HK1	NM_000188	3098	hexokinase 1	AAACGCCGGGAAUACUGUG	CACAGUAUUCCCGGCGUUU
Human Kinase Plate 7	F2	HK2	NM_000189	3099	hexokinase 2	AUGUUACGGACAAUCUCAC	GUGAGAUUGUCCGUAACAU
Human Kinase Plate 7	G2	HK3	NM_002115	3101	hexokinase 3 (white cell)	AACCCUGGGCCACAGUCUC	GAGACUGUGGCCCAGGGUU
Human Kinase Plate 7	H2	IGF1R	NM_000875	3480	insulin-like growth factor 1 receptor	UCGGCUACCAUGCAAUUCC	GGAAUUGCAUGGUAGCCGA
Human Kinase Plate 7	A3	IKBKB	NM_001556	3551	inhibitor of kappa light polypeptide gene enhancer in B-cells, kinase beta	UUCAUGAAGGUAUCUAAGC	GCUUAGAUACCUUCAUGAA
Human Kinase Plate 7	B3	ILK	NM_001014794	3611	integrin-linked kinase	UUACACUACGGCUAUUGAG	CUCAAUAGCCGUAGUGUAA
Human Kinase Plate 7	C3	INSR	NM_000208	3643	insulin receptor	AUAGUGGAAGAAGAGUUUC	GAAACUCUUCUUCCACUAU
Human Kinase Plate 7	D3	INSRR	NM_014215	3645	insulin receptor-related receptor	UCCUUGAGGAACUCAAUGC	GCAUUGAGUUCCUCAAGGA
Human Kinase Plate 7	E3	IRAK1	NM_001025242	3654	interleukin-1 receptor-associated kinase 1	AAUCUGCGGUGGCUCUGAC	GUCAGAGCCACCGCAGAUU
Human Kinase Plate 7	F3	IRAK2	NM_001570	3656	interleukin-1 receptor-associated kinase 2	AUCACUGAGGAGUAAGUCC	GGACUUACUCCUCAGUGAU
Human Kinase Plate 7	G3	ITK	NM_005546	3702	IL2-inducible T-cell kinase	UCUCUGUGGAUGACACAUG	CAUGUGUCAUCCACAGAGA
Human Kinase Plate 7	H3	ITPK1	NM_014216	3705	inositol 1,3,4-triphosphate 5/6 kinase	GGCCUGGAAAUUCAGCUUC	GAAGCUGAAUUUCCAGGCC
Human Kinase Plate 7	A4	ITPKA	NM_002220	3706	inositol 1,4,5-trisphosphate 3-kinase A	ACGCGAAGCACCUGCUCUC	GAGAGCAGGUGCUUCGCGU
Human Kinase Plate 7	B4	ITPKB	NM_002221	3707	inositol 1,4,5-trisphosphate 3-kinase B	AAUGAUGACAGCAGGUAUG	CAUACCUGCUGUCAUCAUU
Human Kinase Plate 7	C4	JAK1	NM_002227	3716	Janus kinase 1	UGCCGCAAUUUAUUGAUGG	CCAUCAAUAAAUUGCGGCA
Human Kinase Plate 7	D4	JAK2	NM_004972	3717	Janus kinase 2	AAACCCUAGGGCACCUAUC	GAUAGGUGCCCUAGGGUUU
Human Kinase Plate 7	E4	JAK3	NM_000215	3718	Janus kinase 3	UUAGCUAGGCCGAAGUCAG	CUGACUUCGGCCUAGCUAA
Human Kinase Plate 7	F4	KDR	NM_002253	3791	kinase insert domain receptor (a type III receptor tyrosine kinase)	UGUCAUCGGAGUGAUAUCC	GGAUAUCACUCCGAUGACA
Human Kinase Plate 7	G4	KHK	NM_000221	3795	ketohexokinase (fructokinase)	ACACGAUGCCAUCAAAGCC	GGCUUUGAUGGCAUCGUGU
Human Kinase Plate 7	H4	KIT	NM_000222	3815	v-kit Hardy-Zuckerman 4 feline sarcoma viral oncogene homolog	UGAGUAAGGAGGAUAUUUC	GAAAUAUCCUCCUUACUCA
Human Kinase Plate 7	A5	LCK	NM_001042771	3932	lymphocyte-specific protein tyrosine kinase	AUAAUUCCGCUCUUCAAUG	CAUUGAAGAGCGGAAUUAU
Human Kinase Plate 7	B5	LIMK1	NM_002314	3984	LIM domain kinase 1	UACGCGGAGGGACUCAGAG	CUCUGAGUCCCUCCGCGUA
Human Kinase Plate 7	C5	LIMK2	NM_001031801	3985	LIM domain kinase 2	ACUCUGUCAGGAGGUUCAG	CUGAACCUCCUGACAGAGU
Human Kinase Plate 7	D5	LTK	NM_002344	4058	leukocyte receptor tyrosine kinase	UUGCUCAGCUCAAGCUCAG	CUGAGCUUGAGCUGAGCAA
Human Kinase Plate 7	E5	LYN	NM_001111097	4067	v-yes-1 Yamaguchi sarcoma viral related oncogene homolog	UCGGAGACCAGAACAUUAG	CUAAUGUUCUGGUCUCCGA
Human Kinase Plate 7	F5	MAK	NM_005906	4117	male germ cell-associated kinase	UUGACGAAGGGCCUAAUAC	GUAUUAGGCCCUUCGUCAA
Human Kinase Plate 7	G5	MARK1	NM_018650	4139	MAP/microtubule affinity-regulating kinase 1	UCAUGACCAACAUUCAUCC	GGAUGAAUGUUGGUCAUGA
Human Kinase Plate 7	H5	MARK3	NM_002376	4140	MAP/microtubule affinity-regulating kinase 3	AUUAGGAUUACUUGCAUUC	GAAUGCAAGUAAUCCUAAU
Human Kinase Plate 7	A6	MATK	NM_002378	4145	megakaryocyte-associated tyrosine kinase	UCCGCUUUGGUCUCACCAG	CUGGUGAGACCAAAGCGGA
Human Kinase Plate 7	B6	MAP3K1	NM_005921	4214	mitogen-activated protein kinase kinase kinase 1	AAAUUCAGCAGGAAAUUCC	GGAAUUUCCUGCUGAAUUU
Human Kinase Plate 7	C6	MAP3K1	XM_042066	4214	mitogen-activated protein kinase kinase kinase 1	UCUGUAUUGACAUCUAAUC	GAUUAGAUGUCAAUACAGA
Human Kinase Plate 7	D6	MAP3K3	NM_002401	4215	mitogen-activated protein kinase kinase kinase 3	UAUUCCUGUCUGUUGUCAG	CUGACAACAGACAGGAAUA
Human Kinase Plate 7	E6	MAP3K4	NM_005922	4216	mitogen-activated protein kinase kinase kinase 4	UAACCUACAAUCUUUGUUC	GAACAAAGAUUGUAGGUUA
Human Kinase Plate 7	F6	MAP3K5	NM_005923	4217	mitogen-activated protein kinase kinase kinase 5	UAACAUAGUAGAGAACAUC	GAUGUUCUCUACUAUGUUA
Human Kinase Plate 7	G6	MET	NM_000245	4233	met proto-oncogene (hepatocyte growth factor receptor)	AGAAGAUCGCUGAUAUCCG	CGGAUAUCAGCGAUCUUCU
Human Kinase Plate 7	H6	MIP	NM_012064	4284	major intrinsic protein of lens fiber	AAAGGCCAGAAACUUAAGG	CCUUAAGUUUCUGGCCUUU
Human Kinase Plate 7	A7	MAP3K9	NM_033141	4293	mitogen-activated protein kinase kinase kinase 9	UCAUGUAAGUAGUUCAUCC	GGAUGAACUACUUACAUGA
Human Kinase Plate 7	B7	MAP3K10	NM_002446	4294	mitogen-activated protein kinase kinase kinase 10	AAGAUGCUACCGAAAUCUG	CAGAUUUCGGUAGCAUCUU
Human Kinase Plate 7	C7	MAP3K11	NM_002419	4296	mitogen-activated protein kinase kinase kinase 11	AAGUCGGUGAUCUUCAGGG	CCCUGAAGAUCACCGACUU
Human Kinase Plate 7	D7	MOS	NM_005372	4342	v-mos Moloney murine sarcoma viral oncogene homolog	ACUUAACUGUCCUCCAGUG	CACUGGAGGACAGUUAAGU
Human Kinase Plate 7	E7	MPP1	NM_002436	4354	membrane protein, palmitoylated 1, 55kDa	UCUACAAGCUUAGUAAACC	GGUUUACUAAGCUUGUAGA
Human Kinase Plate 7	F7	MPP2	NM_005374	4355	membrane protein, palmitoylated 2 (MAGUK p55 subfamily member 2)	UGCCUCGAAGGAAGAUCAG	CUGAUCUUCCUUCGAGGCA
Human Kinase Plate 7	G7	MPP3	NM_001932	4356	membrane protein, palmitoylated 3 (MAGUK p55 subfamily member 3)	AUUCUUCUGGGCAACCGUG	CACGGUUGCCCAGAAGAAU
Human Kinase Plate 7	H7	ABCC1	NM_004996	4363	ATP-binding cassette, sub-family C (CFTR/MRP), member 1	UUCGCAUCCACCUUGGAAC	GUUCCAAGGUGGAUGCGAA
Human Kinase Plate 7	A8	MST1R	NM_002447	4486	macrophage stimulating 1 receptor (c-met-related tyrosine kinase)	UGCUCAACCACAGUUACAC	GUGUAACUGUGGUUGAGCA
Human Kinase Plate 7	B8	MUSK	NM_005592	4593	muscle, skeletal, receptor tyrosine kinase	UUAGCUUUGUAGUAGUCUG	CAGACUACUACAAAGCUAA
Human Kinase Plate 7	C8	MVK	NM_000431	4598	mevalonate kinase	AAUUAGCUCCAAAUCCUCC	GGAGGAUUUGGAGCUAAUU
Human Kinase Plate 7	D8	MYLK	NM_005965	4638	myosin light chain kinase	AAAUAUUUGGUUUGGUUAC	GUAACCAAACCAAAUAUUU
Human Kinase Plate 7	E8	MYLK	NM_053029	4638	myosin light chain kinase	UUCUCCAGAAGGUGAUAGG	CCUAUCACCUUCUGGAGAA
Human Kinase Plate 7	F8	MYLK	NM_053031	4638	myosin light chain kinase	UCCCUAAAUGAAAUCUAGC	GCUAGAUUUCAUUUAGGGA
Human Kinase Plate 7	G8	MYLK	NM_053032	4638	myosin light chain kinase	AAUAUGACUUAGAAACUGC	GCAGUUUCUAAGUCAUAUU
Human Kinase Plate 7	H8	NDUFA10	NM_004544	4705	NADH dehydrogenase (ubiquinone) 1 alpha subcomplex, 10, 42kDa	UUCAUGUGGAUCUCCUUUC	GAAAGGAGAUCCACAUGAA
Human Kinase Plate 7	A9	NEK1	NM_012224	4750	NIMA (never in mitosis gene a)-related kinase 1	ACUAAAUGAAGAAUCUUGG	CCAAGAUUCUUCAUUUAGU
Human Kinase Plate 7	B9	NEK2	NM_002497	4751	NIMA (never in mitosis gene a)-related kinase 2	AGAAGGUCGAUGGUAAUCC	GGAUUACCAUCGACCUUCU
Human Kinase Plate 7	C9	NEK3	NM_002498	4752	NIMA (never in mitosis gene a)-related kinase 3	ACCAAUUAAGUAUCAUGUC	GACAUGAUACUUAAUUGGU
Human Kinase Plate 7	D9	NME1	NM_000269	4830	non-metastatic cells 1, protein (NM23A) expressed in	UUCCUGCCAACUUGUAUGC	GCAUACAAGUUGGCAGGAA
Human Kinase Plate 7	E9	NME3	NM_002513	4832	non-metastatic cells 3, protein expressed in	UCACGCAGCAGCUCCUCGG	CCGAGGAGCUGCUGCGUGA
Human Kinase Plate 7	F9	NME4	NM_005009	4833	non-metastatic cells 4, protein expressed in	AAUCAUGGCCCUCGAGGCG	CGCCUCGAGGGCCAUGAUU
Human Kinase Plate 7	G9	NPR1	NM_000906	4881	natriuretic peptide receptor A/guanylate cyclase A (atrionatriuretic peptide receptor A)	UCUCAUUCUCCAGAAUGUC	GACAUUCUGGAGAAUGAGA
Human Kinase Plate 7	H9	NPR2	NM_003995	4882	natriuretic peptide receptor B/guanylate cyclase B (atrionatriuretic peptide receptor B)	UACGUGAUCACCAAUACAG	CUGUAUUGGUGAUCACGUA
Human Kinase Plate 7	A10	NTRK1	NM_001007792	4914	neurotrophic tyrosine kinase, receptor, type 1	UACGGUACAGGAUGCUCUC	GAGAGCAUCCUGUACCGUA
Human Kinase Plate 7	B10	NTRK2	NM_001007097	4915	neurotrophic tyrosine kinase, receptor, type 2	UUCCGCCACACAAGAGAUC	GAUCUCUUGUGUGGCGGAA
Human Kinase Plate 7	C10	NTRK3	NM_001007156	4916	neurotrophic tyrosine kinase, receptor, type 3	AGCCAUUGCAAGUGAUAAC	GUUAUCACUUGCAAUGGCU
Human Kinase Plate 7	D10	ROR1	NM_001083592	4919	receptor tyrosine kinase-like orphan receptor 1	UCAUCGCGACACAAGUCAC	GUGACUUGUGUCGCGAUGA
Human Kinase Plate 7	E10	ROR1	NM_005012	4919	receptor tyrosine kinase-like orphan receptor 1	AUAUCCAGGAGGUAUUGGG	CCCAAUACCUCCUGGAUAU
Human Kinase Plate 7	F10	ROR2	NM_004560	4920	receptor tyrosine kinase-like orphan receptor 2	UUUGAGUUUGGCCUGUUUG	CAAACAGGCCAAACUCAAA
Human Kinase Plate 7	G10	DDR2	NM_001014796	4921	discoidin domain receptor tyrosine kinase 2	AUGGUAUUGACACUUGAUG	CAUCAAGUGUCAAUACCAU
Human Kinase Plate 7	H10	PAK1	NM_002576	5058	p21 protein (Cdc42/Rac)-activated kinase 1	AAUCUCUGGCCGCUCUUUC	GAAAGAGCGGCCAGAGAUU
Human Kinase Plate 7	A11	PAK2	NM_002577	5062	p21 protein (Cdc42/Rac)-activated kinase 2	ACAUCGAUUUAAGAAAUCC	GGAUUUCUUAAAUCGAUGU
Human Kinase Plate 7	B11	PAK3	NM_001128166	5063	p21 protein (Cdc42/Rac)-activated kinase 3	UGUCCUUCAUCCAUACAGG	CCUGUAUGGAUGAAGGACA
Human Kinase Plate 7	C11	PCK1	NM_002591	5105	phosphoenolpyruvate carboxykinase 1 (soluble)	UAAAGAUUGUGUUCUUCUG	CAGAAGAACACAAUCUUUA
Human Kinase Plate 7	D11	PCK2	NM_001018073	5106	phosphoenolpyruvate carboxykinase 2 (mitochondrial)	UAUUCUCAGCCUCAGUUCC	GGAACUGAGGCUGAGAAUA
Human Kinase Plate 7	E11	PCTK1	NM_006201	5127	PCTAIRE protein kinase 1	AGUGCCACAAGGUUGUCUG	CAGACAACCUUGUGGCACU
Human Kinase Plate 7	F11	PCTK2	NM_002595	5128	PCTAIRE protein kinase 2	UAGUCAUUUGUUCAGCCAA	UUGGCUGAACAAAUGACUA
Human Kinase Plate 7	G11	PCTK3	NM_002596	5129	PCTAIRE protein kinase 3	UCUUCAAGCUGGUGCACAC	GUGUGCACCAGCUUGAAGA
Human Kinase Plate 7	H11	PDGFRA	NM_006206	5156	platelet-derived growth factor receptor, alpha polypeptide	UCCGCAUUGCAAUAAAGUG	CACUUUAUUGCAAUGCGGA
Human Kinase Plate 8	A2	GUCY2F	NM_001522	2986	guanylate cyclase 2F, retinal	UCGCUCAAUGGCUAAUCGC	GCGAUUAGCCAUUGAGCGA
Human Kinase Plate 8	B2	GUK1	NM_000858	2987	guanylate kinase 1	UAUGUCACGCUGCAUCACC	GGUGAUGCAGCGUGACAUA
Human Kinase Plate 8	C2	GUCY2D	NM_000180	3000	guanylate cyclase 2D, membrane (retina-specific)	UGAUGGCCAAGCUAAAGAC	GUCUUUAGCUUGGCCAUCA
Human Kinase Plate 8	D2	HCK	NM_002110	3055	hemopoietic cell kinase	UUACACACCAGGGAUGCAG	CUGCAUCCCUGGUGUGUAA
Human Kinase Plate 8	E2	HK1	NM_000188	3098	hexokinase 1	UUGGUGAGGUGGAAAUGAG	CUCAUUUCCACCUCACCAA
Human Kinase Plate 8	F2	HK2	NM_000189	3099	hexokinase 2	AAUCGAUGAGAAUGUUACG	CGUAACAUUCUCAUCGAUU
Human Kinase Plate 8	G2	HK3	NM_002115	3101	hexokinase 3 (white cell)	AUGUCCCUGGUCUGAAGGC	GCCUUCAGACCAGGGACAU
Human Kinase Plate 8	H2	IGF1R	NM_000875	3480	insulin-like growth factor 1 receptor	AUGAGAUCCCUGUAGUCAG	CUGACUACAGGGAUCUCAU
Human Kinase Plate 8	A3	IKBKB	NM_001556	3551	inhibitor of kappa light polypeptide gene enhancer in B-cells, kinase beta	UGUGUAUUAACCUCUGUUC	GAACAGAGGUUAAUACACA
Human Kinase Plate 8	B3	ILK	NM_001014794	3611	integrin-linked kinase	AUUGGAAAGAGAACUUGAC	GUCAAGUUCUCUUUCCAAU
Human Kinase Plate 8	C3	INSR	NM_000208	3643	insulin receptor	UGGGCGACCAUGCAGUUUC	GAAACUGCAUGGUCGCCCA
Human Kinase Plate 8	D3	INSRR	NM_014215	3645	insulin receptor-related receptor	AUCAGAGGCGCUGAAGUAC	GUACUUCAGCGCCUCUGAU
Human Kinase Plate 8	E3	IRAK1	NM_001025242	3654	interleukin-1 receptor-associated kinase 1	AACUUCUGACCAUGAGAAC	GUUCUCAUGGUCAGAAGUU
Human Kinase Plate 8	F3	IRAK2	NM_001570	3656	interleukin-1 receptor-associated kinase 2	UCAUUGAUCUCAAUUUGCC	GGCAAAUUGAGAUCAAUGA
Human Kinase Plate 8	G3	ITK	NM_005546	3702	IL2-inducible T-cell kinase	AGUCAUAUAAGGCAAUGAC	GUCAUUGCCUUAUAUGACU
Human Kinase Plate 8	H3	ITPK1	NM_014216	3705	inositol 1,3,4-triphosphate 5/6 kinase	GUCGUGUAAACGUGGUUAG	CUAACCACGUUUACACGAC
Human Kinase Plate 8	A4	ITPKA	NM_002220	3706	inositol 1,4,5-trisphosphate 3-kinase A	UCAGAUACCGCCUCAGCAC	GUGCUGAGGCGGUAUCUGA
Human Kinase Plate 8	B4	ITPKB	NM_002221	3707	inositol 1,4,5-trisphosphate 3-kinase B	UUCUGCCAGAAGGAAUUCC	GGAAUUCCUUCUGGCAGAA
Human Kinase Plate 8	C4	JAK1	NM_002227	3716	Janus kinase 1	UCCGCAUCCUGGUGAGAAG	CUUCUCACCAGGAUGCGGA
Human Kinase Plate 8	D4	JAK2	NM_004972	3717	Janus kinase 2	UUGAUGAAAGGAGGAUUUC	GAAAUCCUCCUUUCAUCAA
Human Kinase Plate 8	E4	JAK3	NM_000215	3718	Janus kinase 3	ACUCCAUGCAGUUCUUGUG	CACAAGAACUGCAUGGAGU
Human Kinase Plate 8	F4	KDR	NM_002253	3791	kinase insert domain receptor (a type III receptor tyrosine kinase)	UAUCGGAAGAACAAUGUAG	CUACAUUGUUCUUCCGAUA
Human Kinase Plate 8	G4	KHK	NM_000221	3795	ketohexokinase (fructokinase)	AUGACGGAGGCAUUGAAGG	CCUUCAAUGCCUCCGUCAU
Human Kinase Plate 8	H4	KIT	NM_000222	3815	v-kit Hardy-Zuckerman 4 feline sarcoma viral oncogene homolog	UUCCGUGAUCCAUUCAUUC	GAAUGAAUGGAUCACGGAA
Human Kinase Plate 8	A5	LCK	NM_001042771	3932	lymphocyte-specific protein tyrosine kinase	AUCCACUAGACUCCCAUUC	GAAUGGGAGUCUAGUGGAU
Human Kinase Plate 8	B5	LIMK1	NM_002314	3984	LIM domain kinase 1	UUGCCCACCACGGUGUAGC	GCUACACCGUGGUGGGCAA
Human Kinase Plate 8	C5	LIMK2	NM_001031801	3985	LIM domain kinase 2	UGUGUGUCACCUUGAUAGC	GCUAUCAAGGUGACACACA
Human Kinase Plate 8	D5	LTK	NM_002344	4058	leukocyte receptor tyrosine kinase	UUACCAGUCCCUCAUACAC	GUGUAUGAGGGACUGGUAA
Human Kinase Plate 8	E5	LYN	NM_001111097	4067	v-yes-1 Yamaguchi sarcoma viral related oncogene homolog	UAGUGCUUAAUAACAUCAC	GUGAUGUUAUUAAGCACUA
Human Kinase Plate 8	F5	MAK	NM_005906	4117	male germ cell-associated kinase	UGCAUUGAGAGGUGCUAAG	CUUAGCACCUCUCAAUGCA
Human Kinase Plate 8	G5	MARK1	NM_018650	4139	MAP/microtubule affinity-regulating kinase 1	UAGACUGGUAGGAUUUAGC	GCUAAAUCCUACCAGUCUA
Human Kinase Plate 8	H5	MARK3	NM_002376	4140	MAP/microtubule affinity-regulating kinase 3	UUGCCAUUCUGAAUCACUG	CAGUGAUUCAGAAUGGCAA
Human Kinase Plate 8	A6	MATK	NM_002378	4145	megakaryocyte-associated tyrosine kinase	UUUGGUCUCACCAGCUUGG	CCAAGCUGGUGAGACCAAA
Human Kinase Plate 8	B6	MAP3K1	NM_005921	4214	mitogen-activated protein kinase kinase kinase 1	AUUCCAACAACAGUCUAUC	GAUAGACUGUUGUUGGAAU
Human Kinase Plate 8	C6	MAP3K1	XM_042066	4214	mitogen-activated protein kinase kinase kinase 1	AAAUAGGACACAUCUGUUC	GAACAGAUGUGUCCUAUUU
Human Kinase Plate 8	D6	MAP3K3	NM_002401	4215	mitogen-activated protein kinase kinase kinase 3	UGCAGUGUCAGGACACAUC	GAUGUGUCCUGACACUGCA
Human Kinase Plate 8	E6	MAP3K4	NM_005922	4216	mitogen-activated protein kinase kinase kinase 4	UCUUUACCAAUGCUAUACG	CGUAUAGCAUUGGUAAAGA
Human Kinase Plate 8	F6	MAP3K5	NM_005923	4217	mitogen-activated protein kinase kinase kinase 5	AAAGAUUCCAUUAGGUUUC	GAAACCUAAUGGAAUCUUU
Human Kinase Plate 8	G6	MET	NM_000245	4233	met proto-oncogene (hepatocyte growth factor receptor)	GAAGUUGAUGAACCGGUCC	GGACCGGUUCAUCAACUUC
Human Kinase Plate 8	H6	MIP	NM_012064	4284	major intrinsic protein of lens fiber	UCAGAAAUACUCUUGAGCC	GGCUCAAGAGUAUUUCUGA
Human Kinase Plate 8	A7	MAP3K9	NM_033141	4293	mitogen-activated protein kinase kinase kinase 9	UAUGUUGCUGGACUUAAGG	CCUUAAGUCCAGCAACAUA
Human Kinase Plate 8	B7	MAP3K10	NM_002446	4294	mitogen-activated protein kinase kinase kinase 10	AACCUCCGGCGCCAUCCAG	CUGGAUGGCGCCGGAGGUU
Human Kinase Plate 8	C7	MAP3K11	NM_002419	4296	mitogen-activated protein kinase kinase kinase 11	UUGUGCUCCAUGUCGUCAC	GUGACGACAUGGAGCACAA
Human Kinase Plate 8	D7	MOS	NM_005372	4342	v-mos Moloney murine sarcoma viral oncogene homolog	UGUAAAGUGACGUUGCCAC	GUGGCAACGUCACUUUACA
Human Kinase Plate 8	E7	MPP1	NM_002436	4354	membrane protein, palmitoylated 1, 55kDa	UAAUGAGAUCAUUCCUUUG	CAAAGGAAUGAUCUCAUUA
Human Kinase Plate 8	F7	MPP2	NM_005374	4355	membrane protein, palmitoylated 2 (MAGUK p55 subfamily member 2)	UGGGACUUUCCAUAAUGCC	GGCAUUAUGGAAAGUCCCA
Human Kinase Plate 8	G7	MPP3	NM_001932	4356	membrane protein, palmitoylated 3 (MAGUK p55 subfamily member 3)	UCGGAGCUCAUCUCCAACG	CGUUGGAGAUGAGCUCCGA
Human Kinase Plate 8	H7	ABCC1	NM_004996	4363	ATP-binding cassette, sub-family C (CFTR/MRP), member 1	UACGUGGUGACCUGCAAUG	CAUUGCAGGUCACCACGUA
Human Kinase Plate 8	A8	MST1R	NM_002447	4486	macrophage stimulating 1 receptor (c-met-related tyrosine kinase)	AAUGCAGUGACCUGUACUG	CAGUACAGGUCACUGCAUU
Human Kinase Plate 8	B8	MUSK	NM_005592	4593	muscle, skeletal, receptor tyrosine kinase	ACUACUUUCAGUUCAUUCC	GGAAUGAACUGAAAGUAGU
Human Kinase Plate 8	C8	MVK	NM_000431	4598	mevalonate kinase	UCUCCUCGCACACAGUCAG	CUGACUGUGUGCGAGGAGA
Human Kinase Plate 8	D8	MYLK	NM_005965	4638	myosin light chain kinase	UUGCCCAGAUAAAUAUUUG	CAAAUAUUUAUCUGGGCAA
Human Kinase Plate 8	E8	MYLK	NM_053029	4638	myosin light chain kinase	UCCUUUGAGAUUACAUUGG	CCAAUGUAAUCUCAAAGGA
Human Kinase Plate 8	F8	MYLK	NM_053031	4638	myosin light chain kinase	UCAAGUUACUGGUGAUUUC	GAAAUCACCAGUAACUUGA
Human Kinase Plate 8	G8	MYLK	NM_053032	4638	myosin light chain kinase	AAUUGGUCAGUCAAGUUAC	GUAACUUGACUGACCAAUU
Human Kinase Plate 8	H8	NDUFA10	NM_004544	4705	NADH dehydrogenase (ubiquinone) 1 alpha subcomplex, 10, 42kDa	AGCCAGAUCCACUUGUCUC	GAGACAAGUGGAUCUGGCU
Human Kinase Plate 8	A9	NEK1	NM_012224	4750	NIMA (never in mitosis gene a)-related kinase 1	UUCCACCAGCACUUAGCAC	GUGCUAAGUGCUGGUGGAA
Human Kinase Plate 8	B9	NEK2	NM_002497	4751	NIMA (never in mitosis gene a)-related kinase 2	UUCAAUUCAUCAGAGUAAC	GUUACUCUGAUGAAUUGAA
Human Kinase Plate 8	C9	NEK3	NM_002498	4752	NIMA (never in mitosis gene a)-related kinase 3	AAGGAUGUUCAACAAAGUG	CACUUUGUUGAACAUCCUU
Human Kinase Plate 8	D9	NME1	NM_000269	4830	non-metastatic cells 1, protein (NM23A) expressed in	UCAUAGAUCCAGUUCUGAG	CUCAGAACUGGAUCUAUGA
Human Kinase Plate 8	E9	NME3	NM_002513	4832	non-metastatic cells 3, protein expressed in	AUAUACUUGACAAGGCGGC	GCCGCCUUGUCAAGUAUAU
Human Kinase Plate 8	F9	NME4	NM_005009	4833	non-metastatic cells 4, protein expressed in	GAGGGCAGGGUAGAAGGGC	GCCCUUCUACCCUGCCCUC
Human Kinase Plate 8	G9	NPR1	NM_000906	4881	natriuretic peptide receptor A/guanylate cyclase A (atrionatriuretic peptide receptor A)	UCCCAUGGGAACAGAUAGC	GCUAUCUGUUCCCAUGGGA
Human Kinase Plate 8	H9	NPR2	NM_003995	4882	natriuretic peptide receptor B/guanylate cyclase B (atrionatriuretic peptide receptor B)	ACAACCAGCCCAGUUACAC	GUGUAACUGGGCUGGUUGU
Human Kinase Plate 8	A10	NTRK1	NM_001007792	4914	neurotrophic tyrosine kinase, receptor, type 1	UCAUCACCGUGGCUGACUG	CAGUCAGCCACGGUGAUGA
Human Kinase Plate 8	B10	NTRK2	NM_001007097	4915	neurotrophic tyrosine kinase, receptor, type 2	UUGAUCCACAUAAUGUCAC	GUGACAUUAUGUGGAUCAA
Human Kinase Plate 8	C10	NTRK3	NM_001007156	4916	neurotrophic tyrosine kinase, receptor, type 3	UGAUAUUCCUUGAGAUGUC	GACAUCUCAAGGAAUAUCA
Human Kinase Plate 8	D10	ROR1	NM_001083592	4919	receptor tyrosine kinase-like orphan receptor 1	UUGAACCAGCGGAUGGUGG	CCACCAUCCGCUGGUUCAA
Human Kinase Plate 8	E10	ROR1	NM_005012	4919	receptor tyrosine kinase-like orphan receptor 1	AGCCUCAUCAGAAUCAUGG	CCAUGAUUCUGAUGAGGCU
Human Kinase Plate 8	F10	ROR2	NM_004560	4920	receptor tyrosine kinase-like orphan receptor 2	UAUGGUGUCUUCUCAAAGG	CCUUUGAGAAGACACCAUA
Human Kinase Plate 8	G10	DDR2	NM_001014796	4921	discoidin domain receptor tyrosine kinase 2	UAUGUCAGCCUCUGCAUAG	CUAUGCAGAGGCUGACAUA
Human Kinase Plate 8	H10	PAK1	NM_002576	5058	p21 protein (Cdc42/Rac)-activated kinase 1	AAUAUUGUCACUCUUGAUG	CAUCAAGAGUGACAAUAUU
Human Kinase Plate 8	A11	PAK2	NM_002577	5062	p21 protein (Cdc42/Rac)-activated kinase 2	AGUCGUAGAACUUUAGGAC	GUCCUAAAGUUCUACGACU
Human Kinase Plate 8	B11	PAK3	NM_001128166	5063	p21 protein (Cdc42/Rac)-activated kinase 3	AAGUCAGUCAAUUUAACAG	CUGUUAAAUUGACUGACUU
Human Kinase Plate 8	C11	PCK1	NM_002591	5105	phosphoenolpyruvate carboxykinase 1 (soluble)	AUGCCUUCCCAGUAAACGC	GCGUUUACUGGGAAGGCAU
Human Kinase Plate 8	D11	PCK2	NM_001018073	5106	phosphoenolpyruvate carboxykinase 2 (mitochondrial)	ACACACUCCACUUUCCAGC	GCUGGAAAGUGGAGUGUGU
Human Kinase Plate 8	E11	PCTK1	NM_006201	5127	PCTAIRE protein kinase 1	UCCUCGUGCACAAUCUCUG	CAGAGAUUGUGCACGAGGA
Human Kinase Plate 8	F11	PCTK2	NM_002595	5128	PCTAIRE protein kinase 2	AUGUCAGGGAUUCACUUGC	GCAAGUGAAUCCCUGACAU
Human Kinase Plate 8	G11	PCTK3	NM_002596	5129	PCTAIRE protein kinase 3	AUGCUCAUGAGGUUCCCAC	GUGGGAACCUCAUGAGCAU
Human Kinase Plate 8	H11	PDGFRA	NM_006206	5156	platelet-derived growth factor receptor, alpha polypeptide	UAUAAUGGCCACUGUCUUC	GAAGACAGUGGCCAUUAUA
Human Kinase Plate 9	A2	GUCY2F	NM_001522	2986	guanylate cyclase 2F, retinal	UAUCUAAGGACAUGUUUGC	GCAAACAUGUCCUUAGAUA
Human Kinase Plate 9	B2	GUK1	NM_000858	2987	guanylate kinase 1	UGAUGACCACAUCAAACAG	CUGUUUGAUGUGGUCAUCA
Human Kinase Plate 9	C2	GUCY2D	NM_000180	3000	guanylate cyclase 2D, membrane (retina-specific)	UGCAUCACCAUGAUCACUG	CAGUGAUCAUGGUGAUGCA
Human Kinase Plate 9	D2	HCK	NM_002110	3055	hemopoietic cell kinase	UCCCGGAUCAUGAAGGAGC	GCUCCUUCAUGAUCCGGGA
Human Kinase Plate 9	E2	HK1	NM_000188	3098	hexokinase 1	UUAGUAAGGUGACUACAUC	GAUGUAGUCACCUUACUAA
Human Kinase Plate 9	F2	HK2	NM_000189	3099	hexokinase 2	AUCUUCACCAGGAUAAGCC	GGCUUAUCCUGGUGAAGAU
Human Kinase Plate 9	G2	HK3	NM_002115	3101	hexokinase 3 (white cell)	AAGGAGACAUCGCAUUCCG	CGGAAUGCGAUGUCUCCUU
Human Kinase Plate 9	H2	IGF1R	NM_000875	3480	insulin-like growth factor 1 receptor	AUGUUAAUGAGCAAAUUGC	GCAAUUUGCUCAUUAACAU
Human Kinase Plate 9	A3	IKBKB	NM_001556	3551	inhibitor of kappa light polypeptide gene enhancer in B-cells, kinase beta	UUCGCUAACAACAAUGUCC	GGACAUUGUUGUUAGCGAA
Human Kinase Plate 9	B3	ILK	NM_001014794	3611	integrin-linked kinase	UCAUCAAUCAUUACACUAC	GUAGUGUAAUGAUUGAUGA
Human Kinase Plate 9	C3	INSR	NM_000208	3643	insulin receptor	UCUCGGGAGCCUUGUUCUC	GAGAACAAGGCUCCCGAGA
Human Kinase Plate 9	D3	INSRR	NM_014215	3645	insulin receptor-related receptor	AUAGUCUGUCUCAUACACG	CGUGUAUGAGACAGACUAU
Human Kinase Plate 9	E3	IRAK1	NM_001025242	3654	interleukin-1 receptor-associated kinase 1	UGUAGAAACUGAAUUGCCC	GGGCAAUUCAGUUUCUACA
Human Kinase Plate 9	F3	IRAK2	NM_001570	3656	interleukin-1 receptor-associated kinase 2	UCCAGUUCAGGAUGAUCUG	CAGAUCAUCCUGAACUGGA
Human Kinase Plate 9	G3	ITK	NM_005546	3702	IL2-inducible T-cell kinase	AGGAUUGUCAUUUGUUUCC	GGAAACAAAUGACAAUCCU
Human Kinase Plate 9	H3	ITPK1	NM_014216	3705	inositol 1,3,4-triphosphate 5/6 kinase	UCUCACAUGCACCGAUCAG	CUGAUCGGUGCAUGUGAGA
Human Kinase Plate 9	A4	ITPKA	NM_002220	3706	inositol 1,4,5-trisphosphate 3-kinase A	UUGCAGUCGAGCACACAAG	CUUGUGUGCUCGACUGCAA
Human Kinase Plate 9	B4	ITPKB	NM_002221	3707	inositol 1,4,5-trisphosphate 3-kinase B	AAAGUUAGGAACGAGAAAG	CUUUCUCGUUCCUAACUUU
Human Kinase Plate 9	C4	JAK1	NM_002227	3716	Janus kinase 1	AGCUUAAUACCAUUUCCUC	GAGGAAAUGGUAUUAAGCU
Human Kinase Plate 9	D4	JAK2	NM_004972	3717	Janus kinase 2	ACAUUCCCAUGAAUAAGGG	CCCUUAUUCAUGGGAAUGU
Human Kinase Plate 9	E4	JAK3	NM_000215	3718	Janus kinase 3	UGACUCAGCUGGUAUUGGG	CCCAAUACCAGCUGAGUCA
Human Kinase Plate 9	F4	KDR	NM_002253	3791	kinase insert domain receptor (a type III receptor tyrosine kinase)	AGACCUCUCAUGUGAUGUC	GACAUCACAUGAGAGGUCU
Human Kinase Plate 9	G4	KHK	NM_000221	3795	ketohexokinase (fructokinase)	UGGACUCCCAGCUUCUGAG	CUCAGAAGCUGGGAGUCCA
Human Kinase Plate 9	H4	KIT	NM_000222	3815	v-kit Hardy-Zuckerman 4 feline sarcoma viral oncogene homolog	UCCAUGUACUCAUUAGUAC	GUACUAAUGAGUACAUGGA
Human Kinase Plate 9	A5	LCK	NM_001042771	3932	lymphocyte-specific protein tyrosine kinase	AAGUCCUCCAGCACACUGC	GCAGUGUGCUGGAGGACUU
Human Kinase Plate 9	B5	LIMK1	NM_002314	3984	LIM domain kinase 1	UAUAAGCCGGAGAGCUCAG	CUGAGCUCUCCGGCUUAUA
Human Kinase Plate 9	C5	LIMK2	NM_001031801	3985	LIM domain kinase 2	ACUGUUACUGCGCCUUAGG	CCUAAGGCGCAGUAACAGU
Human Kinase Plate 9	D5	LTK	NM_002344	4058	leukocyte receptor tyrosine kinase	AAGGUUCUGAGGUUGGAGG	CCUCCAACCUCAGAACCUU
Human Kinase Plate 9	E5	LYN	NM_001111097	4067	v-yes-1 Yamaguchi sarcoma viral related oncogene homolog	UUUCAUAAUGUCAUAGAGC	GCUCUAUGACAUUAUGAAA
Human Kinase Plate 9	F5	MAK	NM_005906	4117	male germ cell-associated kinase	UAUCCUGACUGAUUGUAAG	CUUACAAUCAGUCAGGAUA
Human Kinase Plate 9	G5	MARK1	NM_018650	4139	MAP/microtubule affinity-regulating kinase 1	AACGGUAAUUUCCAAUGUG	CACAUUGGAAAUUACCGUU
Human Kinase Plate 9	H5	MARK3	NM_002376	4140	MAP/microtubule affinity-regulating kinase 3	AUCUGUCUAAAUUUAGAUC	GAUCUAAAUUUAGACAGAU
Human Kinase Plate 9	A6	MATK	NM_002378	4145	megakaryocyte-associated tyrosine kinase	ACGCACAGGACGUAGUCGC	GCGACUACGUCCUGUGCGU
Human Kinase Plate 9	B6	MAP3K1	NM_005921	4214	mitogen-activated protein kinase kinase kinase 1	AACUGGCUGGAGAAGUCUC	GAGACUUCUCCAGCCAGUU
Human Kinase Plate 9	C6	MAP3K1	XM_042066	4214	mitogen-activated protein kinase kinase kinase 1	UAUGGACAGCUGACUUGUG	CACAAGUCAGCUGUCCAUA
Human Kinase Plate 9	D6	MAP3K3	NM_002401	4215	mitogen-activated protein kinase kinase kinase 3	AUGGUCAGGGUCUUCUCAG	CUGAGAAGACCCUGACCAU
Human Kinase Plate 9	E6	MAP3K4	NM_005922	4216	mitogen-activated protein kinase kinase kinase 4	AAUCGAAUCUCUUUCAUGG	CCAUGAAAGAGAUUCGAUU
Human Kinase Plate 9	F6	MAP3K5	NM_005923	4217	mitogen-activated protein kinase kinase kinase 5	UAGAGAACAUCCAAUAGUG	CACUAUUGGAUGUUCUCUA
Human Kinase Plate 9	G6	MET	NM_000245	4233	met proto-oncogene (hepatocyte growth factor receptor)	ACCAUUUCUGUAGUUGGGC	GCCCAACUACAGAAAUGGU
Human Kinase Plate 9	H6	MIP	NM_012064	4284	major intrinsic protein of lens fiber	UGGGCCUACCCAGUACACC	GGUGUACUGGGUAGGCCCA
Human Kinase Plate 9	A7	MAP3K9	NM_033141	4293	mitogen-activated protein kinase kinase kinase 9	UCCUGCUGGAUCUCAUAAG	CUUAUGAGAUCCAGCAGGA
Human Kinase Plate 9	B7	MAP3K10	NM_002446	4294	mitogen-activated protein kinase kinase kinase 10	AGUGGCAUCUGGAACAGGG	CCCUGUUCCAGAUGCCACU
Human Kinase Plate 9	C7	MAP3K11	NM_002419	4296	mitogen-activated protein kinase kinase kinase 11	UGAAUCCAGGUACCAUGUG	CACAUGGUACCUGGAUUCA
Human Kinase Plate 9	D7	MOS	NM_005372	4342	v-mos Moloney murine sarcoma viral oncogene homolog	UCACUGAUCAAGAUGUUCG	CGAACAUCUUGAUCAGUGA
Human Kinase Plate 9	E7	MPP1	NM_002436	4354	membrane protein, palmitoylated 1, 55kDa	UUCAGCUUCAGCGUGAUUC	GAAUCACGCUGAAGCUGAA
Human Kinase Plate 9	F7	MPP2	NM_005374	4355	membrane protein, palmitoylated 2 (MAGUK p55 subfamily member 2)	ACAGGUUGCCCUCGUAUUC	GAAUACGAGGGCAACCUGU
Human Kinase Plate 9	G7	MPP3	NM_001932	4356	membrane protein, palmitoylated 3 (MAGUK p55 subfamily member 3)	UUUCAUGCAAACCAGAGUC	GACUCUGGUUUGCAUGAAA
Human Kinase Plate 9	H7	ABCC1	NM_004996	4363	ATP-binding cassette, sub-family C (CFTR/MRP), member 1	AGCCACAGGAGGUAGAGAG	CUCUCUACCUCCUGUGGCU
Human Kinase Plate 9	A8	MST1R	NM_002447	4486	macrophage stimulating 1 receptor (c-met-related tyrosine kinase)	AAUGAGAGCCAGCACAUUC	GAAUGUGCUGGCUCUCAUU
Human Kinase Plate 9	B8	MUSK	NM_005592	4593	muscle, skeletal, receptor tyrosine kinase	ACUGCCAAGCAGUACUCUC	GAGAGUACUGCUUGGCAGU
Human Kinase Plate 9	C8	MVK	NM_000431	4598	mevalonate kinase	UCUCAGAGGACCCUCCUAG	CUAGGAGGGUCCUCUGAGA
Human Kinase Plate 9	D8	MYLK	NM_005965	4638	myosin light chain kinase	AUUUGGUUUGGUUACUUUC	GAAAGUAACCAAACCAAAU
Human Kinase Plate 9	E8	MYLK	NM_053029	4638	myosin light chain kinase	UACCGUUGUGAGUUCAGAC	GUCUGAACUCACAACGGUA
Human Kinase Plate 9	F8	MYLK	NM_053031	4638	myosin light chain kinase	UAAUGCCCAUCAAUAACGC	GCGUUAUUGAUGGGCAUUA
Human Kinase Plate 9	G8	MYLK	NM_053032	4638	myosin light chain kinase	UGAGCCCUGAGAUCAUUGC	GCAAUGAUCUCAGGGCUCA
Human Kinase Plate 9	H8	NDUFA10	NM_004544	4705	NADH dehydrogenase (ubiquinone) 1 alpha subcomplex, 10, 42kDa	AAUCCCUGGUUGUACAUCG	CGAUGUACAACCAGGGAUU
Human Kinase Plate 9	A9	NEK1	NM_012224	4750	NIMA (never in mitosis gene a)-related kinase 1	UUAGACACCGCCUUCAAUC	GAUUGAAGGCGGUGUCUAA
Human Kinase Plate 9	B9	NEK2	NM_002497	4751	NIMA (never in mitosis gene a)-related kinase 2	UCACUCGAAGAACAAACUC	GAGUUUGUUCUUCGAGUGA
Human Kinase Plate 9	C9	NEK3	NM_002498	4752	NIMA (never in mitosis gene a)-related kinase 3	UAAGGAGUUCCCACAUAGG	CCUAUGUGGGAACUCCUUA
Human Kinase Plate 9	D9	NME1	NM_000269	4830	non-metastatic cells 1, protein (NM23A) expressed in	GAAACCACAAGCCGAUCUC	GAGAUCGGCUUGUGGUUUC
Human Kinase Plate 9	E9	NME3	NM_002513	4832	non-metastatic cells 3, protein expressed in	AAAGGGAUGCUCCAAGCGC	GCGCUUGGAGCAUCCCUUU
Human Kinase Plate 9	F9	NME4	NM_005009	4833	non-metastatic cells 4, protein expressed in	AGCUCAUGUAGCGGAUGAG	CUCAUCCGCUACAUGAGCU
Human Kinase Plate 9	G9	NPR1	NM_000906	4881	natriuretic peptide receptor A/guanylate cyclase A (atrionatriuretic peptide receptor A)	UCUGCACAUCCCGCAUAUG	CAUAUGCGGGAUGUGCAGA
Human Kinase Plate 9	H9	NPR2	NM_003995	4882	natriuretic peptide receptor B/guanylate cyclase B (atrionatriuretic peptide receptor B)	UAGUGAGGCCGGUCAUCUG	CAGAUGACCGGCCUCACUA
Human Kinase Plate 9	A10	NTRK1	NM_001007792	4914	neurotrophic tyrosine kinase, receptor, type 1	UCUCUGCCCAGCACGUCAC	GUGACGUGCUGGGCAGAGA
Human Kinase Plate 9	B10	NTRK2	NM_001007097	4915	neurotrophic tyrosine kinase, receptor, type 2	UUCAACAUCAUCUUCGUUG	CAACGAAGAUGAUGUUGAA
Human Kinase Plate 9	C10	NTRK3	NM_001007156	4916	neurotrophic tyrosine kinase, receptor, type 3	UUCUCUAUGUGUAUGGAAG	CUUCCAUACACAUAGAGAA
Human Kinase Plate 9	D10	ROR1	NM_001083592	4919	receptor tyrosine kinase-like orphan receptor 1	AUUCAUCGCGACACAAGUC	GACUUGUGUCGCGAUGAAU
Human Kinase Plate 9	E10	ROR1	NM_005012	4919	receptor tyrosine kinase-like orphan receptor 1	AAAGAGGUAGCUCUUUAGC	GCUAAAGAGCUACCUCUUU
Human Kinase Plate 9	F10	ROR2	NM_004560	4920	receptor tyrosine kinase-like orphan receptor 2	UUGUGAUUGCUGAGUAUGG	CCAUACUCAGCAAUCACAA
Human Kinase Plate 9	G10	DDR2	NM_001014796	4921	discoidin domain receptor tyrosine kinase 2	AAAGAUGCGAUCGUAAGUC	GACUUACGAUCGCAUCUUU
Human Kinase Plate 9	H10	PAK1	NM_002576	5058	p21 protein (Cdc42/Rac)-activated kinase 1	AAGUAAUUCACAAUGUUUG	CAAACAUUGUGAAUUACUU
Human Kinase Plate 9	A11	PAK2	NM_002577	5062	p21 protein (Cdc42/Rac)-activated kinase 2	UACCCAGAGACCAUAUGUC	GACAUAUGGUCUCUGGGUA
Human Kinase Plate 9	B11	PAK3	NM_001128166	5063	p21 protein (Cdc42/Rac)-activated kinase 3	UUUGCAGCGAUAAUCAGAG	CUCUGAUUAUCGCUGCAAA
Human Kinase Plate 9	C11	PCK1	NM_002591	5105	phosphoenolpyruvate carboxykinase 1 (soluble)	UUGCUUCAAGGCAAGGAUC	GAUCCUUGCCUUGAAGCAA
Human Kinase Plate 9	D11	PCK2	NM_001018073	5106	phosphoenolpyruvate carboxykinase 2 (mitochondrial)	UCGACCUUCACUGUCAAAC	GUUUGACAGUGAAGGUCGA
Human Kinase Plate 9	E11	PCTK1	NM_006201	5127	PCTAIRE protein kinase 1	UAGUGUCAGGAAGUUUGUG	CACAAACUUCCUGACACUA
Human Kinase Plate 9	F11	PCTK2	NM_002595	5128	PCTAIRE protein kinase 2	UAUACUGUUGCAUAUGUAC	GUACAUAUGCAACAGUAUA
Human Kinase Plate 9	G11	PCTK3	NM_002596	5129	PCTAIRE protein kinase 3	ACUGCUUCAGGUCACUGUC	GACAGUGACCUGAAGCAGU
Human Kinase Plate 9	H11	PDGFRA	NM_006206	5156	platelet-derived growth factor receptor, alpha polypeptide	UAUCAGCCUGCUUCAUGUC	GACAUGAAGCAGGCUGAUA
Human Kinase Plate 10	A2	PDGFRB	NM_002609	5159	platelet-derived growth factor receptor, beta polypeptide	UCAUCGUGGCCUGAGAAUG	CAUUCUCAGGCCACGAUGA
Human Kinase Plate 10	B2	PDK1	NM_002610	5163	pyruvate dehydrogenase kinase, isozyme 1	AUCACACAGACGCCUAGCA	UGCUAGGCGUCUGUGUGAU
Human Kinase Plate 10	C2	PDK2	NM_002611	5164	pyruvate dehydrogenase kinase, isozyme 2	UUUGACCACCUCAGAGACG	CGUCUCUGAGGUGGUCAAA
Human Kinase Plate 10	D2	PDK3	NM_005391	5165	pyruvate dehydrogenase kinase, isozyme 3	AGGUCACUGAUCUUAAUGG	CCAUUAAGAUCAGUGACCU
Human Kinase Plate 10	E2	PDK4	NM_002612	5166	pyruvate dehydrogenase kinase, isozyme 4	AAAUCUUAAUGGUAAGGUC	GACCUUACCAUUAAGAUUU
Human Kinase Plate 10	F2	PDPK1	NM_002613	5170	3-phosphoinositide dependent protein kinase-1	UCUCCACGAGGUCUCUUGC	GCAAGAGACCUCGUGGAGA
Human Kinase Plate 10	G2	PFKFB1	NM_002625	5207	6-phosphofructo-2-kinase/fructose-2,6-biphosphatase 1	ACUGGCCUAAAUUAAACAC	GUGUUUAAUUUAGGCCAGU
Human Kinase Plate 10	H2	PFKFB2	NM_001018053	5208	6-phosphofructo-2-kinase/fructose-2,6-biphosphatase 2	AUUCUGUUCAGCAAAGUUC	GAACUUUGCUGAACAGAAU
Human Kinase Plate 10	A3	PFKFB3	NM_004566	5209	6-phosphofructo-2-kinase/fructose-2,6-biphosphatase 3	AGUUGUAGGAGCUGUACUG	CAGUACAGCUCCUACAACU
Human Kinase Plate 10	B3	PFKFB4	NM_004567	5210	6-phosphofructo-2-kinase/fructose-2,6-biphosphatase 4	UUUCAGGCCCUCUUCAUUG	CAAUGAAGAGGGCCUGAAA
Human Kinase Plate 10	C3	PFKL	NM_001002021	5211	phosphofructokinase, liver	UCAUCUUCUCCGUCAUGUG	CACAUGACGGAGAAGAUGA
Human Kinase Plate 10	D3	PFKM	NM_000289	5213	phosphofructokinase, muscle	UGGAGUAUUGGCAAAGAUC	GAUCUUUGCCAAUACUCCA
Human Kinase Plate 10	E3	PFKP	NM_002627	5214	phosphofructokinase, platelet	UCUAGCAAGGCGAUGACUG	CAGUCAUCGCCUUGCUAGA
Human Kinase Plate 10	F3	PFTK1	NM_012395	5218	PFTAIRE protein kinase 1	AUCAUUUCAACAAAGAUGC	GCAUCUUUGUUGAAAUGAU
Human Kinase Plate 10	G3	PGK1	NM_000291	5230	phosphoglycerate kinase 1	CUAAGCUAACACUGCUCAC	GUGAGCAGUGUUAGCUUAG
Human Kinase Plate 10	H3	PGK2	NM_138733	5232	phosphoglycerate kinase 2	UAGCAAAGUAAUCUAGUUC	GAACUAGAUUACUUUGCUA
Human Kinase Plate 10	A4	PHKA1	NM_001122670	5255	phosphorylase kinase, alpha 1 (muscle)	UGUGCAACAAGAUGUUGUC	GACAACAUCUUGUUGCACA
Human Kinase Plate 10	B4	PHKA1	NM_002637	5255	phosphorylase kinase, alpha 1 (muscle)	AAACCAGUGCUUUAAAGUC	GACUUUAAAGCACUGGUUU
Human Kinase Plate 10	C4	PHKA2	NM_000292	5256	phosphorylase kinase, alpha 2 (liver)	UGCUCAACCAGCUUCUCAC	GUGAGAAGCUGGUUGAGCA
Human Kinase Plate 10	D4	PHKB	NM_000293	5257	phosphorylase kinase, beta	UUCAAUGCCAUCAAAUAGC	GCUAUUUGAUGGCAUUGAA
Human Kinase Plate 10	E4	PHKG1	NM_006213	5260	phosphorylase kinase, gamma 1 (muscle)	AUGUCCACCUCCUUCAGCG	CGCUGAAGGAGGUGGACAU
Human Kinase Plate 10	F4	PHKG2	NM_000294	5261	phosphorylase kinase, gamma 2 (testis)	AGCUCGAUGAACACAACGG	CCGUUGUGUUCAUCGAGCU
Human Kinase Plate 10	G4	PIK3C2A	NM_002645	5286	phosphoinositide-3-kinase, class 2, alpha polypeptide	AAGCUGUACAAGUUUCGUC	GACGAAACUUGUACAGCUU
Human Kinase Plate 10	H4	PIK3C2B	NM_002646	5287	phosphoinositide-3-kinase, class 2, beta polypeptide	AACAUCUCCGCAUCAUAGG	CCUAUGAUGCGGAGAUGUU
Human Kinase Plate 10	A5	PIK3C2G	NM_004570	5288	phosphoinositide-3-kinase, class 2, gamma polypeptide	UGUCCAUCACUUGAAUAAG	CUUAUUCAAGUGAUGGACA
Human Kinase Plate 10	B5	PIK3C3	NM_002647	5289	phosphoinositide-3-kinase, class 3	UCUAUGUGGAAGAGUUUGC	GCAAACUCUUCCACAUAGA
Human Kinase Plate 10	C5	PIK3CA	NM_006218	5290	phosphoinositide-3-kinase, catalytic, alpha polypeptide	UAGCUAGUCUGUUACUCAG	CUGAGUAACAGACUAGCUA
Human Kinase Plate 10	D5	PIK3CB	NM_006219	5291	phosphoinositide-3-kinase, catalytic, beta polypeptide	UUACACAGGAGCUCAGUAC	GUACUGAGCUCCUGUGUAA
Human Kinase Plate 10	E5	PIM1	NM_002648	5292	pim-1 oncogene	UAUCUCCACACACCAUAUC	GAUAUGGUGUGUGGAGAUA
Human Kinase Plate 10	F5	PIK3CD	NM_005026	5293	phosphoinositide-3-kinase, catalytic, delta polypeptide	UGAUCUGUGAGUUGAUGAG	CUCAUCAACUCACAGAUCA
Human Kinase Plate 10	G5	PIK3CG	NM_002649	5294	phosphoinositide-3-kinase, catalytic, gamma polypeptide	AGCUUUACCGCAGUAGAUC	GAUCUACUGCGGUAAAGCU
Human Kinase Plate 10	H5	PIK3R2	NM_005027	5296	phosphoinositide-3-kinase, regulatory subunit 2 (beta)	UUGAUCAGCUUAUUGUUCC	GGAACAAUAAGCUGAUCAA
Human Kinase Plate 10	A6	PI4KA	NM_002650	5297	phosphatidylinositol 4-kinase, catalytic, alpha	AUUGCUUCAGGCACAUCAC	GUGAUGUGCCUGAAGCAAU
Human Kinase Plate 10	B6	PI4KA	XM_001721947	5297	phosphatidylinositol 4-kinase, catalytic, alpha	AGUAGCAGAACAUUACCUG	CAGGUAAUGUUCUGCUACU
Human Kinase Plate 10	C6	PI4KB	NM_002651	5298	phosphatidylinositol 4-kinase, catalytic, beta	AUGGGUAAUACCACAUUCG	CGAAUGUGGUAUUACCCAU
Human Kinase Plate 10	D6	PIN1	NM_006221	5300	peptidylprolyl cis/trans isomerase, NIMA-interacting 1	UGAGGCCAGAGACUCAAAG	CUUUGAGUCUCUGGCCUCA
Human Kinase Plate 10	E6	PIP4K2A	NM_005028	5305	phosphatidylinositol-5-phosphate 4-kinase, type II, alpha	ACAUUAAGCCGGUACAUGC	GCAUGUACCGGCUUAAUGU
Human Kinase Plate 10	F6	PKLR	NM_000298	5313	pyruvate kinase, liver and RBC	UAAUUGGACACAGACUUUC	GAAAGUCUGUGUCCAAUUA
Human Kinase Plate 10	G6	PKM2	NM_002654	5315	pyruvate kinase, muscle	AAUAAGCCCAUCAUCCACG	CGUGGAUGAUGGGCUUAUU
Human Kinase Plate 10	H6	PLK1	NM_005030	5347	polo-like kinase 1 (Drosophila)	UAUUAGGAGGCCUUGAGAC	GUCUCAAGGCCUCCUAAUA
Human Kinase Plate 10	A7	POLR2K	NM_005034	5440	polymerase (RNA) II (DNA directed) polypeptide K, 7.0kDa	AUUCUCUGCAUCUGAUUGG	CCAAUCAGAUGCAGAGAAU
Human Kinase Plate 10	B7	PRKAA1	NM_006251	5562	protein kinase, AMP-activated, alpha 1 catalytic subunit	UACACGCAAAUAAUAUGGG	CCCAUAUUAUUUGCGUGUA
Human Kinase Plate 10	C7	PRKAA2	NM_006252	5563	protein kinase, AMP-activated, alpha 2 catalytic subunit	AAAUAACGUAGGUACAUGC	GCAUGUACCUACGUUAUUU
Human Kinase Plate 10	D7	PRKAB1	NM_006253	5564	protein kinase, AMP-activated, beta 1 non-catalytic subunit	UGGGAAUCCACCAUUAAAG	CUUUAAUGGUGGAUUCCCA
Human Kinase Plate 10	E7	PRKAB2	NM_005399	5565	protein kinase, AMP-activated, beta 2 non-catalytic subunit	UAACUUUAAAGCAUCGAAC	GUUCGAUGCUUUAAAGUUA
Human Kinase Plate 10	F7	PRKACA	NM_002730	5566	protein kinase, cAMP-dependent, catalytic, alpha	AAAGUUGACAGCUUGCAGG	CCUGCAAGCUGUCAACUUU
Human Kinase Plate 10	G7	PRKACB	NM_002731	5567	protein kinase, cAMP-dependent, catalytic, beta	UAGUGAAUGGAGGUACUCG	CGAGUACCUCCAUUCACUA
Human Kinase Plate 10	H7	PRKACG	NM_002732	5568	protein kinase, cAMP-dependent, catalytic, gamma	UUCCGAAGCGCUUGGUGAG	CUCACCAAGCGCUUCGGAA
Human Kinase Plate 10	A8	PRKAG1	NM_002733	5571	protein kinase, AMP-activated, gamma 1 non-catalytic subunit	AAAGUAUUGCCUGAUUCUG	CAGAAUCAGGCAAUACUUU
Human Kinase Plate 10	B8	PRKAR1A	NM_002734	5573	protein kinase, cAMP-dependent, regulatory, type I, alpha (tissue specific extinguisher 1)	AAGGAAUUCCUCAUACAUC	GAUGUAUGAGGAAUUCCUU
Human Kinase Plate 10	C8	PRKAR1B	NM_002735	5575	protein kinase, cAMP-dependent, regulatory, type I, beta	ACGACAUAGAAGUUGUCUC	GAGACAACUUCUAUGUCGU
Human Kinase Plate 10	D8	PRKAR2A	NM_004157	5576	protein kinase, cAMP-dependent, regulatory, type II, alpha	UCCUAUUACAUCCACAAUC	GAUUGUGGAUGUAAUAGGA
Human Kinase Plate 10	E8	PRKAR2B	NM_002736	5577	protein kinase, cAMP-dependent, regulatory, type II, beta	AAAGAAUCAGCCGAAUCUC	GAGAUUCGGCUGAUUCUUU
Human Kinase Plate 10	F8	PRKCA	NM_002737	5578	protein kinase C, alpha	UUCCUACUUGCUGAAUGUG	CACAUUCAGCAAGUAGGAA
Human Kinase Plate 10	G8	PRKCB	NM_002738	5579	protein kinase C, beta	AAAUGAUGCCCUUACUCUG	CAGAGUAAGGGCAUCAUUU
Human Kinase Plate 10	H8	PRKCD	NM_006254	5580	protein kinase C, delta	AUACUGAACAGACAUCAAC	GUUGAUGUCUGUUCAGUAU
Human Kinase Plate 10	A9	PRKCE	NM_005400	5581	protein kinase C, epsilon	UCAAAUCCCUGUAGAUGAC	GUCAUCUACAGGGAUUUGA
Human Kinase Plate 10	B9	PRKCG	NM_002739	5582	protein kinase C, gamma	AUCGGGCUCCGCUCAAGUC	GACUUGAGCGGAGCCCGAU
Human Kinase Plate 10	C9	PRKCH	NM_006255	5583	protein kinase C, eta	AAUCUUUGAAUCCACUUUG	CAAAGUGGAUUCAAAGAUU
Human Kinase Plate 10	D9	PRKCI	NM_002740	5584	protein kinase C, iota	AAACGCUUGGCUUGGAAAG	CUUUCCAAGCCAAGCGUUU
Human Kinase Plate 10	E9	PKN1	NM_002741	5585	protein kinase N1	AAUCUUCGAGGGUCAGAGG	CCUCUGACCCUCGAAGAUU
Human Kinase Plate 10	F9	PKN2	NM_006256	5586	protein kinase N2	AAGCCAAUUCAUUAGUCUG	CAGACUAAUGAAUUGGCUU
Human Kinase Plate 10	G9	PRKD1	NM_002742	5587	protein kinase D1	AGAUAAAGGAAUUUCCUUG	CAAGGAAAUUCCUUUAUCU
Human Kinase Plate 10	H9	PRKCQ	NM_006257	5588	protein kinase C, theta	UGAGUGCUCUCAAUCAUGG	CCAUGAUUGAGAGCACUCA
Human Kinase Plate 10	A10	PRKCZ	NM_001033581	5590	protein kinase C, zeta	UACAGUUAAAGGGUCAAUC	GAUUGACCCUUUAACUGUA
Human Kinase Plate 10	B10	PRKDC	NM_001081640	5591	protein kinase, DNA-activated, catalytic polypeptide	UUAUAGAGCUGGUACAUGG	CCAUGUACCAGCUCUAUAA
Human Kinase Plate 10	C10	PRKG1	NM_001098512	5592	protein kinase, cGMP-dependent, type I	AAACAUUGUCGAUCAAUGG	CCAUUGAUCGACAAUGUUU
Human Kinase Plate 10	D10	PRKG2	NM_006259	5593	protein kinase, cGMP-dependent, type II	UGAUGUAAUCUCCUUUGUC	GACAAAGGAGAUUACAUCA
Human Kinase Plate 10	E10	MAPK1	NM_002745	5594	mitogen-activated protein kinase 1	AUUGCUGAGGUGUUGUGUC	GACACAACACCUCAGCAAU
Human Kinase Plate 10	F10	MAPK3	NM_001040056	5595	mitogen-activated protein kinase 3	UAUGGUCAUUGCUCAGCUG	CAGCUGAGCAAUGACCAUA
Human Kinase Plate 10	G10	MAPK4	NM_002747	5596	mitogen-activated protein kinase 4	UAAAGGUCAGGAUCUUCUC	GAGAAGAUCCUGACCUUUA
Human Kinase Plate 10	H10	MAPK6	NM_002748	5597	mitogen-activated protein kinase 6	UUCAGAAUGCUGCUGUAUG	CAUACAGCAGCAUUCUGAA
Human Kinase Plate 10	A11	MAPK7	NM_002749	5598	mitogen-activated protein kinase 7	UGUAUACUCAUGCAAAGAG	CUCUUUGCAUGAGUAUACA
Human Kinase Plate 10	B11	MAPK8	NM_002750	5599	mitogen-activated protein kinase 8	UUGGCAAAGAUUUGCAUCC	GGAUGCAAAUCUUUGCCAA
Human Kinase Plate 10	C11	MAPK11	NM_002751	5600	mitogen-activated protein kinase 11	UUCCAAGGAGGUCUAUGGC	GCCAUAGACCUCCUUGGAA
Human Kinase Plate 10	D11	MAPK9	NM_002752	5601	mitogen-activated protein kinase 9	UCUUACAUGCAGAACAUGG	CCAUGUUCUGCAUGUAAGA
Human Kinase Plate 10	E11	MAPK10	NM_002753	5602	mitogen-activated protein kinase 10	AAAGGGCAGUUACAGGUUG	CAACCUGUAACUGCCCUUU
Human Kinase Plate 10	F11	MAPK10	NM_138980	5602	mitogen-activated protein kinase 10	AGAUGCAAGAUAGAGACAC	GUGUCUCUAUCUUGCAUCU
Human Kinase Plate 10	G11	MAPK13	NM_002754	5603	mitogen-activated protein kinase 13	UCUGAUACACCAGGUACUG	CAGUACCUGGUGUAUCAGA
Human Kinase Plate 10	H11	MAP2K1	NM_002755	5604	mitogen-activated protein kinase kinase 1	UAGAACGCACCAUAGAAGC	GCUUCUAUGGUGCGUUCUA
Human Kinase Plate 11	A2	PDGFRB	NM_002609	5159	platelet-derived growth factor receptor, beta polypeptide	AACCCGAGCAGGUCAGAAC	GUUCUGACCUGCUCGGGUU
Human Kinase Plate 11	B2	PDK1	NM_002610	5163	pyruvate dehydrogenase kinase, isozyme 1	AUGACACAGUCUCCUGGAC	GUCCAGGAGACUGUGUCAU
Human Kinase Plate 11	C2	PDK2	NM_002611	5164	pyruvate dehydrogenase kinase, isozyme 2	UGUCACACAGGAGCUUAGC	GCUAAGCUCCUGUGUGACA
Human Kinase Plate 11	D2	PDK3	NM_005391	5165	pyruvate dehydrogenase kinase, isozyme 3	AUGACUCACUUGAAAGAGC	GCUCUUUCAAGUGAGUCAU
Human Kinase Plate 11	E2	PDK4	NM_002612	5166	pyruvate dehydrogenase kinase, isozyme 4	AAGUACUUUGCAUACAGAC	GUCUGUAUGCAAAGUACUU
Human Kinase Plate 11	F2	PDPK1	NM_002613	5170	3-phosphoinositide dependent protein kinase-1	UACUGCUCUAUGUUGCUGC	GCAGCAACAUAGAGCAGUA
Human Kinase Plate 11	G2	PFKFB1	NM_002625	5207	6-phosphofructo-2-kinase/fructose-2,6-biphosphatase 1	AAUUCAUAGUUCUUGUAGC	GCUACAAGAACUAUGAAUU
Human Kinase Plate 11	H2	PFKFB2	NM_001018053	5208	6-phosphofructo-2-kinase/fructose-2,6-biphosphatase 2	UGUUUGCGGAUCUUCAUGG	CCAUGAAGAUCCGCAAACA
Human Kinase Plate 11	A3	PFKFB3	NM_004566	5209	6-phosphofructo-2-kinase/fructose-2,6-biphosphatase 3	UUUCAUGGCUUCCUCAUUG	CAAUGAGGAAGCCAUGAAA
Human Kinase Plate 11	B3	PFKFB4	NM_004567	5210	6-phosphofructo-2-kinase/fructose-2,6-biphosphatase 4	UCGCGGUUGACAUAGUCAG	CUGACUAUGUCAACCGCGA
Human Kinase Plate 11	C3	PFKL	NM_001002021	5211	phosphofructokinase, liver	AUGAUGAUGAUGUUCAGUC	GACUGAACAUCAUCAUCAU
Human Kinase Plate 11	D3	PFKM	NM_000289	5213	phosphofructokinase, muscle	UGAAGUGUCCAAGUCAAUC	GAUUGACUUGGACACUUCA
Human Kinase Plate 11	E3	PFKP	NM_002627	5214	phosphofructokinase, platelet	UGGUCUUUGGGAUCUGAUC	GAUCAGAUCCCAAAGACCA
Human Kinase Plate 11	F3	PFTK1	NM_012395	5218	PFTAIRE protein kinase 1	AUUUCAACAAAGAUGCAAC	GUUGCAUCUUUGUUGAAAU
Human Kinase Plate 11	G3	PGK1	NM_000291	5230	phosphoglycerate kinase 1	AUAUAUGUGGAACAGAGCC	GGCUCUGUUCCACAUAUAU
Human Kinase Plate 11	H3	PGK2	NM_138733	5232	phosphoglycerate kinase 2	AAACAGAAGGAAGUAACAC	GUGUUACUUCCUUCUGUUU
Human Kinase Plate 11	A4	PHKA1	NM_001122670	5255	phosphorylase kinase, alpha 1 (muscle)	AAUCUCACCUGGAGUCAUC	GAUGACUCCAGGUGAGAUU
Human Kinase Plate 11	B4	PHKA1	NM_002637	5255	phosphorylase kinase, alpha 1 (muscle)	UCAUCAAGCAUGCUGUAUG	CAUACAGCAUGCUUGAUGA
Human Kinase Plate 11	C4	PHKA2	NM_000292	5256	phosphorylase kinase, alpha 2 (liver)	UCAAACAACUUCUCAUCAC	GUGAUGAGAAGUUGUUUGA
Human Kinase Plate 11	D4	PHKB	NM_000293	5257	phosphorylase kinase, beta	AAAGACCCAUCGAUCUGAC	GUCAGAUCGAUGGGUCUUU
Human Kinase Plate 11	E4	PHKG1	NM_006213	5260	phosphorylase kinase, gamma 1 (muscle)	AAAGUGUUGGUCUCAUAAG	CUUAUGAGACCAACACUUU
Human Kinase Plate 11	F4	PHKG2	NM_000294	5261	phosphorylase kinase, gamma 2 (testis)	AGAAGACUCGUAGGAAUCG	CGAUUCCUACGAGUCUUCU
Human Kinase Plate 11	G4	PIK3C2A	NM_002645	5286	phosphoinositide-3-kinase, class 2, alpha polypeptide	ACUACUGGACGAUAGAUAG	CUAUCUAUCGUCCAGUAGU
Human Kinase Plate 11	H4	PIK3C2B	NM_002646	5287	phosphoinositide-3-kinase, class 2, beta polypeptide	UCAAGUGCCAGAUGUAACC	GGUUACAUCUGGCACUUGA
Human Kinase Plate 11	A5	PIK3C2G	NM_004570	5288	phosphoinositide-3-kinase, class 2, gamma polypeptide	AAGCACGACAGCAAAGUUC	GAACUUUGCUGUCGUGCUU
Human Kinase Plate 11	B5	PIK3C3	NM_002647	5289	phosphoinositide-3-kinase, class 3	ACUCUGACAGACUUAUCAC	GUGAUAAGUCUGUCAGAGU
Human Kinase Plate 11	C5	PIK3CA	NM_006218	5290	phosphoinositide-3-kinase, catalytic, alpha polypeptide	UUCGCACCACCUCAAUAAG	CUUAUUGAGGUGGUGCGAA
Human Kinase Plate 11	D5	PIK3CB	NM_006219	5291	phosphoinositide-3-kinase, catalytic, beta polypeptide	UGAAUUAGUGGAUGAUCAC	GUGAUCAUCCACUAAUUCA
Human Kinase Plate 11	E5	PIM1	NM_002648	5292	pim-1 oncogene	UCUGGAGGGCUAUACACUC	GAGUGUAUAGCCCUCCAGA
Human Kinase Plate 11	F5	PIK3CD	NM_005026	5293	phosphoinositide-3-kinase, catalytic, delta polypeptide	AACCACAACGCUCUGAUUC	GAAUCAGAGCGUUGUGGUU
Human Kinase Plate 11	G5	PIK3CG	NM_002649	5294	phosphoinositide-3-kinase, catalytic, gamma polypeptide	AGGGUUAAGUGGAUCAGUG	CACUGAUCCACUUAACCCU
Human Kinase Plate 11	H5	PIK3R2	NM_005027	5296	phosphoinositide-3-kinase, regulatory subunit 2 (beta)	UCUUCAAAGAUCUUGAUAG	CUAUCAAGAUCUUUGAAGA
Human Kinase Plate 11	A6	PI4KA	NM_002650	5297	phosphatidylinositol 4-kinase, catalytic, alpha	AUAAAUGUUAGUCUUCAUG	CAUGAAGACUAACAUUUAU
Human Kinase Plate 11	B6	PI4KA	XM_001721947	5297	phosphatidylinositol 4-kinase, catalytic, alpha	UGACUCGGAAUGCUCAUUG	CAAUGAGCAUUCCGAGUCA
Human Kinase Plate 11	C6	PI4KB	NM_002651	5298	phosphatidylinositol 4-kinase, catalytic, beta	AGAACUGGGAGAUGUUGUC	GACAACAUCUCCCAGUUCU
Human Kinase Plate 11	D6	PIN1	NM_006221	5300	peptidylprolyl cis/trans isomerase, NIMA-interacting 1	AAUUCCUUAAGGGAGAAUC	GAUUCUCCCUUAAGGAAUU
Human Kinase Plate 11	E6	PIP4K2A	NM_005028	5305	phosphatidylinositol-5-phosphate 4-kinase, type II, alpha	UAAUUGCCAUGAAGUACAC	GUGUACUUCAUGGCAAUUA
Human Kinase Plate 11	F6	PKLR	NM_000298	5313	pyruvate kinase, liver and RBC	AUUGGACACAGACUUUCAG	CUGAAAGUCUGUGUCCAAU
Human Kinase Plate 11	G6	PKM2	NM_002654	5315	pyruvate kinase, muscle	UUCCAUGUAGGCGUUAUCC	GGAUAACGCCUACAUGGAA
Human Kinase Plate 11	H6	PLK1	NM_005030	5347	polo-like kinase 1 (Drosophila)	UAUUCAUUCUUCUUGAUCC	GGAUCAAGAAGAAUGAAUA
Human Kinase Plate 11	A7	POLR2K	NM_005034	5440	polymerase (RNA) II (DNA directed) polypeptide K, 7.0kDa	AUUCUGUAUCCACAUUCUC	GAGAAUGUGGAUACAGAAU
Human Kinase Plate 11	B7	PRKAA1	NM_006251	5562	protein kinase, AMP-activated, alpha 1 catalytic subunit	UUACAAAUGGAAGCAUUUG	CAAAUGCUUCCAUUUGUAA
Human Kinase Plate 11	C7	PRKAA2	NM_006252	5563	protein kinase, AMP-activated, alpha 2 catalytic subunit	AGGACCUGCAUACAAUCUG	CAGAUUGUAUGCAGGUCCU
Human Kinase Plate 11	D7	PRKAB1	NM_006253	5564	protein kinase, AMP-activated, beta 1 non-catalytic subunit	UCUCUGGUGCCUUGAUUUC	GAAAUCAAGGCACCAGAGA
Human Kinase Plate 11	E7	PRKAB2	NM_005399	5565	protein kinase, AMP-activated, beta 2 non-catalytic subunit	UACGGAGUCCUCCAAAUCC	GGAUUUGGAGGACUCCGUA
Human Kinase Plate 11	F7	PRKACA	NM_002730	5566	protein kinase, cAMP-dependent, catalytic, alpha	UUUGAGUUGUCCUUGAAGG	CCUUCAAGGACAACUCAAA
Human Kinase Plate 11	G7	PRKACB	NM_002731	5567	protein kinase, cAMP-dependent, catalytic, beta	UUAGAUCUCUGUAGAUGAG	CUCAUCUACAGAGAUCUAA
Human Kinase Plate 11	H7	PRKACG	NM_002732	5568	protein kinase, cAMP-dependent, catalytic, gamma	UCAUAGAUGGCGAUCCAGC	GCUGGAUCGCCAUCUAUGA
Human Kinase Plate 11	A8	PRKAG1	NM_002733	5571	protein kinase, AMP-activated, gamma 1 non-catalytic subunit	AGCAAUAUUGGCAUAGGUG	CACCUAUGCCAAUAUUGCU
Human Kinase Plate 11	B8	PRKAR1A	NM_002734	5573	protein kinase, cAMP-dependent, regulatory, type I, alpha (tissue specific extinguisher 1)	UAAAUCAAAGCAAGUUCUC	GAGAACUUGCUUUGAUUUA
Human Kinase Plate 11	C8	PRKAR1B	NM_002735	5575	protein kinase, cAMP-dependent, regulatory, type I, beta	AAGGAUGCGCCGGUAGCUG	CAGCUACCGGCGCAUCCUU
Human Kinase Plate 11	D8	PRKAR2A	NM_004157	5576	protein kinase, cAMP-dependent, regulatory, type II, alpha	UCAAUGACAUGCUCAUCAG	CUGAUGAGCAUGUCAUUGA
Human Kinase Plate 11	E8	PRKAR2B	NM_002736	5577	protein kinase, cAMP-dependent, regulatory, type II, beta	UUAUUCUCCUGAAGGUUAC	GUAACCUUCAGGAGAAUAA
Human Kinase Plate 11	F8	PRKCA	NM_002737	5578	protein kinase C, alpha	UUCAUCAGCUCCGAAACUC	GAGUUUCGGAGCUGAUGAA
Human Kinase Plate 11	G8	PRKCB	NM_002738	5579	protein kinase C, beta	UGGGCCUGGAUGUAGAUGC	GCAUCUACAUCCAGGCCCA
Human Kinase Plate 11	H8	PRKCD	NM_006254	5580	protein kinase C, delta	ACUCCCAGCCUCUUGGUUG	CAACCAAGAGGCUGGGAGU
Human Kinase Plate 11	A9	PRKCE	NM_005400	5581	protein kinase C, epsilon	UCUGGCUCCAGAUCAAUCC	GGAUUGAUCUGGAGCCAGA
Human Kinase Plate 11	B9	PRKCG	NM_002739	5582	protein kinase C, gamma	UAAGGUCAGGGAGAAUAUC	GAUAUUCUCCCUGACCUUA
Human Kinase Plate 11	C9	PRKCH	NM_006255	5583	protein kinase C, eta	UGAAAGGCGGUUCUAUUUG	CAAAUAGAACCGCCUUUCA
Human Kinase Plate 11	D9	PRKCI	NM_002740	5584	protein kinase C, iota	UUCAGACUGAUCAAUCUUC	GAAGAUUGAUCAGUCUGAA
Human Kinase Plate 11	E9	PKN1	NM_002741	5585	protein kinase N1	UCGGAGAGGAGCACCUUCC	GGAAGGUGCUCCUCUCCGA
Human Kinase Plate 11	F9	PKN2	NM_006256	5586	protein kinase N2	UAUGAAUGUGCAUCAUUAG	CUAAUGAUGCACAUUCAUA
Human Kinase Plate 11	G9	PRKD1	NM_002742	5587	protein kinase D1	UAAAUGCACAUCUCUUAUG	CAUAAGAGAUGUGCAUUUA
Human Kinase Plate 11	H9	PRKCQ	NM_006257	5588	protein kinase C, theta	UUCAGUAUCUCUUAAGCAG	CUGCUUAAGAGAUACUGAA
Human Kinase Plate 11	A10	PRKCZ	NM_001033581	5590	protein kinase C, zeta	UGGUCAUUCUUCUUCAACC	GGUUGAAGAAGAAUGACCA
Human Kinase Plate 11	B10	PRKDC	NM_001081640	5591	protein kinase, DNA-activated, catalytic polypeptide	UUCGUUUGAUGAAAGGUUC	GAACCUUUCAUCAAACGAA
Human Kinase Plate 11	C10	PRKG1	NM_001098512	5592	protein kinase, cGMP-dependent, type I	AUAGGAGGUGUCAAGGUAC	GUACCUUGACACCUCCUAU
Human Kinase Plate 11	D10	PRKG2	NM_006259	5593	protein kinase, cGMP-dependent, type II	UCAAGAGGCACUUUAUCUG	CAGAUAAAGUGCCUCUUGA
Human Kinase Plate 11	E10	MAPK1	NM_002745	5594	mitogen-activated protein kinase 1	UCACGGUGCAGAACGUUAG	CUAACGUUCUGCACCGUGA
Human Kinase Plate 11	F10	MAPK3	NM_001040056	5595	mitogen-activated protein kinase 3	UGUGGUUGAGCUGAUCCAG	CUGGAUCAGCUCAACCACA
Human Kinase Plate 11	G10	MAPK4	NM_002747	5596	mitogen-activated protein kinase 4	AAAGUCGAUGGCUUCACUG	CAGUGAAGCCAUCGACUUU
Human Kinase Plate 11	H10	MAPK6	NM_002748	5597	mitogen-activated protein kinase 6	UAAUGUGGCCUGUAUUGAC	GUCAAUACAGGCCACAUUA
Human Kinase Plate 11	A11	MAPK7	NM_002749	5598	mitogen-activated protein kinase 7	AAUUUCAGCCACAAUGGCC	GGCCAUUGUGGCUGAAAUU
Human Kinase Plate 11	B11	MAPK8	NM_002750	5599	mitogen-activated protein kinase 8	UAACACAUUUCAUAAGAAC	GUUCUUAUGAAAUGUGUUA
Human Kinase Plate 11	C11	MAPK11	NM_002751	5600	mitogen-activated protein kinase 11	AAACCAGGAAUUGAACGUG	CACGUUCAAUUCCUGGUUU
Human Kinase Plate 11	D11	MAPK9	NM_002752	5601	mitogen-activated protein kinase 9	UGUGGUCACAUGCACAUAC	GUAUGUGCAUGUGACCACA
Human Kinase Plate 11	E11	MAPK10	NM_002753	5602	mitogen-activated protein kinase 10	UGUUCAAUUACCUUAUUCC	GGAAUAAGGUAAUUGAACA
Human Kinase Plate 11	F11	MAPK10	NM_138980	5602	mitogen-activated protein kinase 10	UCUACAUCCAUCUGACUAG	CUAGUCAGAUGGAUGUAGA
Human Kinase Plate 11	G11	MAPK13	NM_002754	5603	mitogen-activated protein kinase 13	UUCCCUGUCAGCAUCUCUG	CAGAGAUGCUGACAGGGAA
Human Kinase Plate 11	H11	MAP2K1	NM_002755	5604	mitogen-activated protein kinase kinase 1	UUAUUACAGCAAUGCUAAC	GUUAGCAUUGCUGUAAUAA
Human Kinase Plate 12	A2	PDGFRB	NM_002609	5159	platelet-derived growth factor receptor, beta polypeptide	AUAUCCAAGAGGAAGUCAG	CUGACUUCCUCUUGGAUAU
Human Kinase Plate 12	B2	PDK1	NM_002610	5163	pyruvate dehydrogenase kinase, isozyme 1	AAUAGGUGCAAUUUCAUCC	GGAUGAAAUUGCACCUAUU
Human Kinase Plate 12	C2	PDK2	NM_002611	5164	pyruvate dehydrogenase kinase, isozyme 2	UUUGGGAUGGGCUGGGUUG	CAACCCAGCCCAUCCCAAA
Human Kinase Plate 12	D2	PDK3	NM_005391	5165	pyruvate dehydrogenase kinase, isozyme 3	AAUAAGCAUGCGGAAAGAG	CUCUUUCCGCAUGCUUAUU
Human Kinase Plate 12	E2	PDK4	NM_002612	5166	pyruvate dehydrogenase kinase, isozyme 4	AGUCUGAUAAUGCUUUCUG	CAGAAAGCAUUAUCAGACU
Human Kinase Plate 12	F2	PDPK1	NM_002613	5170	3-phosphoinositide dependent protein kinase-1	AACGGGUGUGCUUUAAGAG	CUCUUAAAGCACACCCGUU
Human Kinase Plate 12	G2	PFKFB1	NM_002625	5207	6-phosphofructo-2-kinase/fructose-2,6-biphosphatase 1	UUUAGUUGGUGUUCCUAUC	GAUAGGAACACCAACUAAA
Human Kinase Plate 12	H2	PFKFB2	NM_001018053	5208	6-phosphofructo-2-kinase/fructose-2,6-biphosphatase 2	AUAGUCAGGGCUUGAUACC	GGUAUCAAGCCCUGACUAU
Human Kinase Plate 12	A3	PFKFB3	NM_004566	5209	6-phosphofructo-2-kinase/fructose-2,6-biphosphatase 3	AGCACUGGCAAACUUCUUG	CAAGAAGUUUGCCAGUGCU
Human Kinase Plate 12	B3	PFKFB4	NM_004567	5210	6-phosphofructo-2-kinase/fructose-2,6-biphosphatase 4	UGUGGCUUCAAGAAUAUCC	GGAUAUUCUUGAAGCCACA
Human Kinase Plate 12	C3	PFKL	NM_001002021	5211	phosphofructokinase, liver	AGGUCCGGGCUGUAGUCUC	GAGACUACAGCCCGGACCU
Human Kinase Plate 12	D3	PFKM	NM_000289	5213	phosphofructokinase, muscle	AGUCUCAAUGAUAAACACC	GGUGUUUAUCAUUGAGACU
Human Kinase Plate 12	E3	PFKP	NM_002627	5214	phosphofructokinase, platelet	UGACCCAGCACGUUCUUCC	GGAAGAACGUGCUGGGUCA
Human Kinase Plate 12	F3	PFTK1	NM_012395	5218	PFTAIRE protein kinase 1	UAACGCUGGUGGAUGUAAG	CUUACAUCCACCAGCGUUA
Human Kinase Plate 12	G3	PGK1	NM_000291	5230	phosphoglycerate kinase 1	AUGAGCUGGAUCUUGUCUG	CAGACAAGAUCCAGCUCAU
Human Kinase Plate 12	H3	PGK2	NM_138733	5232	phosphoglycerate kinase 2	AUCUGGCUCAGCUUUAAUC	GAUUAAAGCUGAGCCAGAU
Human Kinase Plate 12	A4	PHKA1	NM_001122670	5255	phosphorylase kinase, alpha 1 (muscle)	UAAAUGUGGCUGAGAAUAC	GUAUUCUCAGCCACAUUUA
Human Kinase Plate 12	B4	PHKA1	NM_002637	5255	phosphorylase kinase, alpha 1 (muscle)	UCGUGGAUAGAAAUAGCAG	CUGCUAUUUCUAUCCACGA
Human Kinase Plate 12	C4	PHKA2	NM_000292	5256	phosphorylase kinase, alpha 2 (liver)	AGUCAGAUAUGUGUAGAAC	GUUCUACACAUAUCUGACU
Human Kinase Plate 12	D4	PHKB	NM_000293	5257	phosphorylase kinase, beta	AACCAACCGAGCUCGAAUG	CAUUCGAGCUCGGUUGGUU
Human Kinase Plate 12	E4	PHKG1	NM_006213	5260	phosphorylase kinase, gamma 1 (muscle)	ACCUCUCGCAGCCUCUCUC	GAGAGAGGCUGCGAGAGGU
Human Kinase Plate 12	F4	PHKG2	NM_000294	5261	phosphorylase kinase, gamma 2 (testis)	UGACCGCAGCGCAUAAGGG	CCCUUAUGCGCUGCGGUCA
Human Kinase Plate 12	G4	PIK3C2A	NM_002645	5286	phosphoinositide-3-kinase, class 2, alpha polypeptide	UAAGUGCCAACCUUCUUUG	CAAAGAAGGUUGGCACUUA
Human Kinase Plate 12	H4	PIK3C2B	NM_002646	5287	phosphoinositide-3-kinase, class 2, beta polypeptide	AAGAGAAAGUGUUGAUGUC	GACAUCAACACUUUCUCUU
Human Kinase Plate 12	A5	PIK3C2G	NM_004570	5288	phosphoinositide-3-kinase, class 2, gamma polypeptide	UACCUCCUGUCUUUGAUGG	CCAUCAAAGACAGGAGGUA
Human Kinase Plate 12	B5	PIK3C3	NM_002647	5289	phosphoinositide-3-kinase, class 3	UCUUAUUGAGCCAAGCAUC	GAUGCUUGGCUCAAUAAGA
Human Kinase Plate 12	C5	PIK3CA	NM_006218	5290	phosphoinositide-3-kinase, catalytic, alpha polypeptide	AACCUCGAACCAUAGGAUC	GAUCCUAUGGUUCGAGGUU
Human Kinase Plate 12	D5	PIK3CB	NM_006219	5291	phosphoinositide-3-kinase, catalytic, beta polypeptide	UGCCCUAUCCUCCGAUUAC	GUAAUCGGAGGAUAGGGCA
Human Kinase Plate 12	E5	PIM1	NM_002648	5292	pim-1 oncogene	UCGGGUCCCAUCGAAGUCC	GGACUUCGAUGGGACCCGA
Human Kinase Plate 12	F5	PIK3CD	NM_005026	5293	phosphoinositide-3-kinase, catalytic, delta polypeptide	UUCCGCAGCGACUUGAUGG	CCAUCAAGUCGCUGCGGAA
Human Kinase Plate 12	G5	PIK3CG	NM_002649	5294	phosphoinositide-3-kinase, catalytic, gamma polypeptide	UCAUAUGGAACUCUAAAGC	GCUUUAGAGUUCCAUAUGA
Human Kinase Plate 12	H5	PIK3R2	NM_005027	5296	phosphoinositide-3-kinase, regulatory subunit 2 (beta)	UCAUGGAUCUCGGCAAUGC	GCAUUGCCGAGAUCCAUGA
Human Kinase Plate 12	A6	PI4KA	NM_002650	5297	phosphatidylinositol 4-kinase, catalytic, alpha	AAUAUACUCCCGCACAUAG	CUAUGUGCGGGAGUAUAUU
Human Kinase Plate 12	B6	PI4KA	XM_001721947	5297	phosphatidylinositol 4-kinase, catalytic, alpha	AGGGAUGCCAUGAAGUUGG	CCAACUUCAUGGCAUCCCU
Human Kinase Plate 12	C6	PI4KB	NM_002651	5298	phosphatidylinositol 4-kinase, catalytic, beta	AUGAAUUAUCAAUACUCUC	GAGAGUAUUGAUAAUUCAU
Human Kinase Plate 12	D6	PIN1	NM_006221	5300	peptidylprolyl cis/trans isomerase, NIMA-interacting 1	GUGGGAACAAUAAAUACUG	CAGUAUUUAUUGUUCCCAC
Human Kinase Plate 12	E6	PIP4K2A	NM_005028	5305	phosphatidylinositol-5-phosphate 4-kinase, type II, alpha	UAACUAUCACAUAUAUUUC	GAAAUAUAUGUGAUAGUUA
Human Kinase Plate 12	F6	PKLR	NM_000298	5313	pyruvate kinase, liver and RBC	AAGAGAGGACUUAAAGGUG	CACCUUUAAGUCCUCUCUU
Human Kinase Plate 12	G6	PKM2	NM_002654	5315	pyruvate kinase, muscle	AGACGAGCCACAUUCAUUC	GAAUGAAUGUGGCUCGUCU
Human Kinase Plate 12	H6	PLK1	NM_005030	5347	polo-like kinase 1 (Drosophila)	UGCUCGCUCAUGUAAUUGC	GCAAUUACAUGAGCGAGCA
Human Kinase Plate 12	A7	POLR2K	NM_005034	5440	polymerase (RNA) II (DNA directed) polypeptide K, 7.0kDa	AGAUAUAUAUCAUUGGUUG	CAACCAAUGAUAUAUAUCU
Human Kinase Plate 12	B7	PRKAA1	NM_006251	5562	protein kinase, AMP-activated, alpha 1 catalytic subunit	UUAUGCAUGCUUAUUGCUG	CAGCAAUAAGCAUGCAUAA
Human Kinase Plate 12	C7	PRKAA2	NM_006252	5563	protein kinase, AMP-activated, alpha 2 catalytic subunit	UCCAACAGGACAUUCUCUG	CAGAGAAUGUCCUGUUGGA
Human Kinase Plate 12	D7	PRKAB1	NM_006253	5564	protein kinase, AMP-activated, beta 1 non-catalytic subunit	UGUGAAAUGAGCAAUGUAC	GUACAUUGCUCAUUUCACA
Human Kinase Plate 12	E7	PRKAB2	NM_005399	5565	protein kinase, AMP-activated, beta 2 non-catalytic subunit	UAGCAGAGUAGUAACAUAC	GUAUGUUACUACUCUGCUA
Human Kinase Plate 12	F7	PRKACA	NM_002730	5566	protein kinase, cAMP-dependent, catalytic, alpha	UCUGUCACCUGAAUGUAGC	GCUACAUUCAGGUGACAGA
Human Kinase Plate 12	G7	PRKACB	NM_002731	5567	protein kinase, cAMP-dependent, catalytic, beta	UCAAAGUAUGCUCUAUUUG	CAAAUAGAGCAUACUUUGA
Human Kinase Plate 12	H7	PRKACG	NM_002732	5568	protein kinase, cAMP-dependent, catalytic, gamma	UGUUCCUCCAAAUAUCUGG	CCAGAUAUUUGGAGGAACA
Human Kinase Plate 12	A8	PRKAG1	NM_002733	5571	protein kinase, AMP-activated, gamma 1 non-catalytic subunit	AGAGACAGCAUCAAACAAG	CUUGUUUGAUGCUGUCUCU
Human Kinase Plate 12	B8	PRKAR1A	NM_002734	5573	protein kinase, cAMP-dependent, regulatory, type I, alpha (tissue specific extinguisher 1)	AAAUAAAGCAGUUUGCAUG	CAUGCAAACUGCUUUAUUU
Human Kinase Plate 12	C8	PRKAR1B	NM_002735	5575	protein kinase, cAMP-dependent, regulatory, type I, beta	AUCAACGACAUAGAAGUUG	CAACUUCUAUGUCGUUGAU
Human Kinase Plate 12	D8	PRKAR2A	NM_004157	5576	protein kinase, cAMP-dependent, regulatory, type II, alpha	UCUUCUCUCCUAUUACAUC	GAUGUAAUAGGAGAGAAGA
Human Kinase Plate 12	E8	PRKAR2B	NM_002736	5577	protein kinase, cAMP-dependent, regulatory, type II, beta	UAAGCUUCUGCACAUACUG	CAGUAUGUGCAGAAGCUUA
Human Kinase Plate 12	F8	PRKCA	NM_002737	5578	protein kinase C, alpha	AUUGCAUACAGUUCUUCUG	CAGAAGAACUGUAUGCAAU
Human Kinase Plate 12	G8	PRKCB	NM_002738	5579	protein kinase C, beta	UUCAGCUGAAAUCUAAAUG	CAUUUAGAUUUCAGCUGAA
Human Kinase Plate 12	H8	PRKCD	NM_006254	5580	protein kinase C, delta	UGUCGAUGCAUUUCUUGUG	CACAAGAAAUGCAUCGACA
Human Kinase Plate 12	A9	PRKCE	NM_005400	5581	protein kinase C, epsilon	UUCGGGAGCGCUGAAUCUG	CAGAUUCAGCGCUCCCGAA
Human Kinase Plate 12	B9	PRKCG	NM_002739	5582	protein kinase C, gamma	UCACCGUUCGGGUCUUCUG	CAGAAGACCCGAACGGUGA
Human Kinase Plate 12	C9	PRKCH	NM_006255	5583	protein kinase C, eta	UCUCGGUCAUGGUGCAUUC	GAAUGCACCAUGACCGAGA
Human Kinase Plate 12	D9	PRKCI	NM_002740	5584	protein kinase C, iota	AAUGCUAGACUGAUUUCUG	CAGAAAUCAGUCUAGCAUU
Human Kinase Plate 12	E9	PKN1	NM_002741	5585	protein kinase N1	UCAUGAUGCCGAUGGCUUC	GAAGCCAUCGGCAUCAUGA
Human Kinase Plate 12	F9	PKN2	NM_006256	5586	protein kinase N2	UAAGAGGUCUUCUUGUGAG	CUCACAAGAAGACCUCUUA
Human Kinase Plate 12	G9	PRKD1	NM_002742	5587	protein kinase D1	AGGCGUCUCAAACAUACAC	GUGUAUGUUUGAGACGCCU
Human Kinase Plate 12	H9	PRKCQ	NM_006257	5588	protein kinase C, theta	UGUAGACUUUAAAUCUGUG	CACAGAUUUAAAGUCUACA
Human Kinase Plate 12	A10	PRKCZ	NM_001033581	5590	protein kinase C, zeta	AUACUCAAAGCCUUCGAAC	GUUCGAAGGCUUUGAGUAU
Human Kinase Plate 12	B10	PRKDC	NM_001081640	5591	protein kinase, DNA-activated, catalytic polypeptide	AAUCCUCGCGGCAAACGUC	GACGUUUGCCGCGAGGAUU
Human Kinase Plate 12	C10	PRKG1	NM_001098512	5592	protein kinase, cGMP-dependent, type I	UUCAAACGAACCUCUAUCC	GGAUAGAGGUUCGUUUGAA
Human Kinase Plate 12	D10	PRKG2	NM_006259	5593	protein kinase, cGMP-dependent, type II	AAAGUAUUCUCCUUUCUGC	GCAGAAAGGAGAAUACUUU
Human Kinase Plate 12	E10	MAPK1	NM_002745	5594	mitogen-activated protein kinase 1	UUCAUUUGCUCGAUGGUUG	CAACCAUCGAGCAAAUGAA
Human Kinase Plate 12	F10	MAPK3	NM_001040056	5595	mitogen-activated protein kinase 3	AAUCACAAAUCUUAAGGUC	GACCUUAAGAUUUGUGAUU
Human Kinase Plate 12	G10	MAPK4	NM_002747	5596	mitogen-activated protein kinase 4	UGGUACAUGAACAGCUUGG	CCAAGCUGUUCAUGUACCA
Human Kinase Plate 12	H10	MAPK6	NM_002748	5597	mitogen-activated protein kinase 6	UGAGUUAAAGGUUUGUGUG	CACACAAACCUUUAACUCA
Human Kinase Plate 12	A11	MAPK7	NM_002749	5598	mitogen-activated protein kinase 7	AUCAGGAUCAUGGUACUUG	CAAGUACCAUGAUCCUGAU
Human Kinase Plate 12	B11	MAPK8	NM_002750	5599	mitogen-activated protein kinase 8	UAGAUGCAUCUAUUACCAG	CUGGUAAUAGAUGCAUCUA
Human Kinase Plate 12	C11	MAPK11	NM_002751	5600	mitogen-activated protein kinase 11	UAUGUCCGGGCGUGUUCUG	CAGAACACGCCCGGACAUA
Human Kinase Plate 12	D11	MAPK9	NM_002752	5601	mitogen-activated protein kinase 9	UACAUCUCAACAGUUACAG	CUGUAACUGUUGAGAUGUA
Human Kinase Plate 12	E11	MAPK10	NM_002753	5602	mitogen-activated protein kinase 10	AUCCCACAGACCAUAUAUC	GAUAUAUGGUCUGUGGGAU
Human Kinase Plate 12	F11	MAPK10	NM_138980	5602	mitogen-activated protein kinase 10	AUGAAUACAGACACAUGCG	CGCAUGUGUCUGUAUUCAU
Human Kinase Plate 12	G11	MAPK13	NM_002754	5603	mitogen-activated protein kinase 13	AGAUCUCGGACUGAAAGGG	CCCUUUCAGUCCGAGAUCU
Human Kinase Plate 12	H11	MAP2K1	NM_002755	5604	mitogen-activated protein kinase kinase 1	UUCCUCAGCAUCAGAUCUC	GAGAUCUGAUGCUGAGGAA
Human Kinase Plate 13	A2	MAP2K2	NM_030662	5605	mitogen-activated protein kinase kinase 2	UCAAAGAUGGCCAUGGCAG	CUGCCAUGGCCAUCUUUGA
Human Kinase Plate 13	B2	MAP2K3	NM_002756	5606	mitogen-activated protein kinase kinase 3	UUGUUGAUAAGGACAUUGG	CCAAUGUCCUUAUCAACAA
Human Kinase Plate 13	C2	MAP2K5	NM_002757	5607	mitogen-activated protein kinase kinase 5	UGGUCCUGGGCUUUCAGUG	CACUGAAAGCCCAGGACCA
Human Kinase Plate 13	D2	MAP2K6	NM_002758	5608	mitogen-activated protein kinase kinase 6	AGCACUGUGAGGUAAAGUC	GACUUUACCUCACAGUGCU
Human Kinase Plate 13	E2	MAP2K7	NM_145185	5609	mitogen-activated protein kinase kinase 7	UUUGCUUAACGGCAAUGAC	GUCAUUGCCGUUAAGCAAA
Human Kinase Plate 13	F2	EIF2AK2	NM_002759	5610	eukaryotic translation initiation factor 2-alpha kinase 2	ACACGUUUAAUAACGUAAG	CUUACGUUAUUAAACGUGU
Human Kinase Plate 13	G2	PRKX	NM_005044	5613	protein kinase, X-linked	UCCUGCAGGCUGUACACAG	CUGUGUACAGCCUGCAGGA
Human Kinase Plate 13	H2	PRKY	NM_002760	5616	protein kinase, Y-linked	AAACUGGAAAUGUCCUCAG	CUGAGGACAUUUCCAGUUU
Human Kinase Plate 13	A3	PRPS1	NM_002764	5631	phosphoribosyl pyrophosphate synthetase 1	UGUGAAUCAAGGCAAAGUC	GACUUUGCCUUGAUUCACA
Human Kinase Plate 13	B3	PRPS2	NM_001039091	5634	phosphoribosyl pyrophosphate synthetase 2	AAGGAUAGCAUACACUUUG	CAAAGUGUAUGCUAUCCUU
Human Kinase Plate 13	C3	PSKH1	NM_006742	5681	protein serine kinase H1	AUCUUAAGGAUCAGGAUGC	GCAUCCUGAUCCUUAAGAU
Human Kinase Plate 13	D3	PTK2	NM_005607	5747	PTK2 protein tyrosine kinase 2	UCCCUCGCAGGUCCAAUAC	GUAUUGGACCUGCGAGGGA
Human Kinase Plate 13	E3	PTK6	NM_005975	5753	PTK6 protein tyrosine kinase 6	AAAGAACCACGGUUCCGAC	GUCGGAACCGUGGUUCUUU
Human Kinase Plate 13	F3	PTK7	NM_002821	5754	PTK7 protein tyrosine kinase 7	AAACUGCCCAGCUCAAAGC	GCUUUGAGCUGGGCAGUUU
Human Kinase Plate 13	G3	PTK7	NM_152883	5754	PTK7 protein tyrosine kinase 7	AGUGAUGGGAGUCUCAUCC	GGAUGAGACUCCCAUCACU
Human Kinase Plate 13	H3	TWF1	NM_002822	5756	twinfilin, actin-binding protein, homolog 1 (Drosophila)	AUGUGAUGACUUUAAUCAG	CUGAUUAAAGUCAUCACAU
Human Kinase Plate 13	A4	ALDH18A1	NM_001017423	5832	aldehyde dehydrogenase 18 family, member A1	UUCGGAGUGACUUCACUUC	GAAGUGAAGUCACUCCGAA
Human Kinase Plate 13	B4	ALDH18A1	NM_002860	5832	aldehyde dehydrogenase 18 family, member A1	UGUCUAGGCGGCAAAGAUC	GAUCUUUGCCGCCUAGACA
Human Kinase Plate 13	C4	MAP4K2	NM_004579	5871	mitogen-activated protein kinase kinase kinase kinase 2	UUCUGCAGCGGCUCAUACC	GGUAUGAGCCGCUGCAGAA
Human Kinase Plate 13	D4	RAGE	NM_014226	5891	renal tumor antigen	UGUAGAACCCAUCAGUGAG	CUCACUGAUGGGUUCUACA
Human Kinase Plate 13	E4	RAF1	NM_002880	5894	v-raf-1 murine leukemia viral oncogene homolog 1	UCAGUAUUCCAAUCUAAGC	GCUUAGAUUGGAAUACUGA
Human Kinase Plate 13	F4	RALB	NM_002881	5899	v-ral simian leukemia viral oncogene homolog B (ras related; GTP binding protein)	AGUAGUUAUCUCGAAUGGC	GCCAUUCGAGAUAACUACU
Human Kinase Plate 13	G4	RET	NM_020630	5979	ret proto-oncogene	UUGCCAUCCAUUUAACUGG	CCAGUUAAAUGGAUGGCAA
Human Kinase Plate 13	H4	GRK1	NM_002929	6011	G protein-coupled receptor kinase 1	UGCUGAAAGAGCUUCUUGC	GCAAGAAGCUCUUUCAGCA
Human Kinase Plate 13	A5	RNASEL	NM_021133	6041	ribonuclease L (2',5'-oligoisoadenylate synthetase-dependent)	UAUAUUCUGUGUUCUGUAG	CUACAGAACACAGAAUAUA
Human Kinase Plate 13	B5	BRD2	NM_001113182	6046	bromodomain containing 2	UUUCCACAGAGCCUUCAUC	GAUGAAGGCUCUGUGGAAA
Human Kinase Plate 13	C5	ROCK1	NM_005406	6093	Rho-associated, coiled-coil containing protein kinase 1	UUAAACGAGCUUUGGUUAC	GUAACCAAAGCUCGUUUAA
Human Kinase Plate 13	D5	ROS1	NM_002944	6098	c-ros oncogene 1 , receptor tyrosine kinase	UAACCCUUCUCGGUUCUUC	GAAGAACCGAGAAGGGUUA
Human Kinase Plate 13	E5	RPS6KA1	NM_001006665	6195	ribosomal protein S6 kinase, 90kDa, polypeptide 1	UAGCUUAUUCCAGUCAAUG	CAUUGACUGGAAUAAGCUA
Human Kinase Plate 13	F5	RPS6KA2	NM_001006932	6196	ribosomal protein S6 kinase, 90kDa, polypeptide 2	AGCUGAAUCCUCUAAACAG	CUGUUUAGAGGAUUCAGCU
Human Kinase Plate 13	G5	RPS6KA3	NM_004586	6197	ribosomal protein S6 kinase, 90kDa, polypeptide 3	UCCACAUAAAGAAUGUUGC	GCAACAUUCUUUAUGUGGA
Human Kinase Plate 13	H5	RPS6KB1	NM_003161	6198	ribosomal protein S6 kinase, 70kDa, polypeptide 1	UGUCUUCCAUAAAUAUUCC	GGAAUAUUUAUGGAAGACA
Human Kinase Plate 13	A6	RPS6KB2	NM_001007071	6199	ribosomal protein S6 kinase, 70kDa, polypeptide 2	UGAAGCGGGUAUCAAACUG	CAGUUUGAUACCCGCUUCA
Human Kinase Plate 13	B6	RPS6KB2	NM_003952	6199	ribosomal protein S6 kinase, 70kDa, polypeptide 2	UGUCUCUGCACAUCAGCAG	CUGCUGAUGUGCAGAGACA
Human Kinase Plate 13	C6	RYK	NM_001005861	6259	RYK receptor-like tyrosine kinase	UUCGGUAACCAUCUUUCAG	CUGAAAGAUGGUUACCGAA
Human Kinase Plate 13	D6	MAPK12	NM_002969	6300	mitogen-activated protein kinase 12	UACACGAGGAACUGGAUCC	GGAUCCAGUUCCUCGUGUA
Human Kinase Plate 13	E6	MAP2K4	NM_003010	6416	mitogen-activated protein kinase kinase 4	UCCCUUUCCUCAGAAUUAC	GUAAUUCUGAGGAAAGGGA
Human Kinase Plate 13	F6	SGK1	NM_005627	6446	serum/glucocorticoid regulated kinase 1	UCAGGAUUGCUUUCUUCUG	CAGAAGAAAGCAAUCCUGA
Human Kinase Plate 13	G6	SKP1	NM_006930	6500	S-phase kinase-associated protein 1	UCCAACAUGGUCUUAAUAG	CUAUUAAGACCAUGUUGGA
Human Kinase Plate 13	H6	SKP1	NM_170679	6500	S-phase kinase-associated protein 1	UAGAGAACCCACAGUUCAG	CUGAACUGUGGGUUCUCUA
Human Kinase Plate 13	A7	SRC	NM_005417	6714	v-src sarcoma (Schmidt-Ruppin A-2) viral oncogene homolog (avian)	AUACCCACCGCCCUCUCAG	CUGAGAGGGCGGUGGGUAU
Human Kinase Plate 13	B7	SRMS	NM_080823	6725	src-related kinase lacking C-terminal regulatory tyrosine and N-terminal myristylation sites	UUGACCGGGAUCUUGGAGC	GCUCCAAGAUCCCGGUCAA
Human Kinase Plate 13	C7	SRPK1	NM_003137	6732	SFRS protein kinase 1	AUUAGCAUUAUGUAGAUCC	GGAUCUACAUAAUGCUAAU
Human Kinase Plate 13	D7	SRPK2	NM_182691	6733	SFRS protein kinase 2	UACUGGGAACAUUUGCUAG	CUAGCAAAUGUUCCCAGUA
Human Kinase Plate 13	E7	STC1	NM_003155	6781	stanniocalcin 1	UGAGGUUGUGAAUAACCUC	GAGGUUAUUCACAACCUCA
Human Kinase Plate 13	F7	NEK4	NM_003157	6787	NIMA (never in mitosis gene a)-related kinase 4	AACUGGCGAGCUUUCACAC	GUGUGAAAGCUCGCCAGUU
Human Kinase Plate 13	G7	STK3	NM_006281	6788	serine/threonine kinase 3 (STE20 homolog, yeast)	AACAGAGAGGAAAUUAGAC	GUCUAAUUUCCUCUCUGUU
Human Kinase Plate 13	H7	STK4	NM_006282	6789	serine/threonine kinase 4	AGUAUUGGCUCCAUCAGUC	GACUGAUGGAGCCAAUACU
Human Kinase Plate 13	A8	AURKA	NM_003600	6790	aurora kinase A	AUGCAUCCGACCUUCAAUC	GAUUGAAGGUCGGAUGCAU
Human Kinase Plate 13	B8	CDKL5	NM_001037343	6792	cyclin-dependent kinase-like 5	AAGAAACUCUAGUUGACAC	GUGUCAACUAGAGUUUCUU
Human Kinase Plate 13	C8	STK10	NM_005990	6793	serine/threonine kinase 10	UCAGCUUGAAGAACAUCUC	GAGAUGUUCUUCAAGCUGA
Human Kinase Plate 13	D8	STK11	NM_000455	6794	serine/threonine kinase 11	AAUCAGCUGACAGAAGUAC	GUACUUCUGUCAGCUGAUU
Human Kinase Plate 13	E8	AURKC	NM_001015878	6795	aurora kinase C	UUCUGGCGGCAAGUAGUCC	GGACUACUUGCCGCCAGAA
Human Kinase Plate 13	F8	SYK	NM_003177	6850	spleen tyrosine kinase	AUUCAUGAGAUCGUACAUC	GAUGUACGAUCUCAUGAAU
Human Kinase Plate 13	G8	TAF1	NM_004606	6872	TAF1 RNA polymerase II, TATA box binding protein (TBP)-associated factor, 250kDa	AAUGCUUGCAGCAAUUGGC	GCCAAUUGCUGCAAGCAUU
Human Kinase Plate 13	H8	TAF9	NM_001015891	6880	TAF9 RNA polymerase II, TATA box binding protein (TBP)-associated factor, 32kDa	AUUACUGGGCAGCUGAUGC	GCAUCAGCUGCCCAGUAAU
Human Kinase Plate 13	A9	TAF9	NM_001015892	6880	TAF9 RNA polymerase II, TATA box binding protein (TBP)-associated factor, 32kDa	UAUCAGGUGGCAACCUAGG	CCUAGGUUGCCACCUGAUA
Human Kinase Plate 13	B9	MAP3K7	NM_003188	6885	mitogen-activated protein kinase kinase kinase 7	AAAGCUUUACAAUAUUAGG	CCUAAUAUUGUAAAGCUUU
Human Kinase Plate 13	C9	TEC	NM_003215	7006	tec protein tyrosine kinase	UUCAGCUAGGUAAUACUUC	GAAGUAUUACCUAGCUGAA
Human Kinase Plate 13	D9	TEK	NM_000459	7010	TEK tyrosine kinase, endothelial	AACUAAGCUGGCUAAAGAG	CUCUUUAGCCAGCUUAGUU
Human Kinase Plate 13	E9	TESK1	NM_006285	7016	testis-specific kinase 1	AUGGACAGGAAGCCAAAGC	GCUUUGGCUUCCUGUCCAU
Human Kinase Plate 13	F9	TGFBR1	NM_004612	7046	transforming growth factor, beta receptor 1	UAAUCCGCAAUGCUGUAAG	CUUACAGCAUUGCGGAUUA
Human Kinase Plate 13	G9	TGFBR2	NM_001024847	7048	transforming growth factor, beta receptor II (70/80kDa)	UACAGCGAGAUGUCAUUUC	GAAAUGACAUCUCGCUGUA
Human Kinase Plate 13	H9	TIE1	NM_005424	7075	tyrosine kinase with immunoglobulin-like and EGF-like domains 1	UAAGUGGCACUGUAGAUGC	GCAUCUACAGUGCCACUUA
Human Kinase Plate 13	A10	TJP1	NM_003257	7082	tight junction protein 1 (zona occludens 1)	UUCGGUCAAAGUAUGACAG	CUGUCAUACUUUGACCGAA
Human Kinase Plate 13	B10	TK1	NM_003258	7083	thymidine kinase 1, soluble	UGGCAUACUUGAUCACCAG	CUGGUGAUCAAGUAUGCCA
Human Kinase Plate 13	C10	TK2	NM_004614	7084	thymidine kinase 2, mitochondrial	UUCCGACAGAACUACAUAG	CUAUGUAGUUCUGUCGGAA
Human Kinase Plate 13	D10	TRIO	NM_007118	7204	triple functional domain (PTPRF interacting)	UUAAUGCUACGGAUAGGUC	GACCUAUCCGUAGCAUUAA
Human Kinase Plate 13	E10	TTK	NM_003318	7272	TTK protein kinase	UAAGCCAACUAUUAAGAUC	GAUCUUAAUAGUUGGCUUA
Human Kinase Plate 13	F10	TTN	NM_003319	7273	titin	UAACGGCUGCGUAAACGUC	GACGUUUACGCAGCCGUUA
Human Kinase Plate 13	G10	TXK	NM_003328	7294	TXK tyrosine kinase	UUUCCGGUCACCAGGUUUC	GAAACCUGGUGACCGGAAA
Human Kinase Plate 13	H10	TYK2	NM_003331	7297	tyrosine kinase 2	AGGGCAAAGAGAUUGAAGC	GCUUCAAUCUCUUUGCCCU
Human Kinase Plate 13	A11	TYRO3	NM_006293	7301	TYRO3 protein tyrosine kinase	UUUCGAUGCCAGCAUAUGG	CCAUAUGCUGGCAUCGAAA
Human Kinase Plate 13	B11	UCK2	NM_012474	7371	uridine-cytidine kinase 2	UUAAUACUCUGCGUGAGAG	CUCUCACGCAGAGUAUUAA
Human Kinase Plate 13	C11	VRK1	NM_003384	7443	vaccinia related kinase 1	AUCCUCCCAAGGAAGAUGG	CCAUCUUCCUUGGGAGGAU
Human Kinase Plate 13	D11	VRK2	NM_006296	7444	vaccinia related kinase 2	UUCCCAUUGGGACAAUAUC	GAUAUUGUCCCAAUGGGAA
Human Kinase Plate 13	E11	WEE1	NM_003390	7465	WEE1 homolog (S. pombe)	UGGAGAUCCUUGUUACAUG	CAUGUAACAAGGAUCUCCA
Human Kinase Plate 13	F11	YES1	NM_005433	7525	v-yes-1 Yamaguchi sarcoma viral oncogene homolog 1	UAGCGAUUGAUCUUGCUUC	GAAGCAAGAUCAAUCGCUA
Human Kinase Plate 13	G11	ZAP70	NM_001079	7535	zeta-chain (TCR) associated protein kinase 70kDa	AACUUGCGGAAGUUGAUGC	GCAUCAACUUCCGCAAGUU
Human Kinase Plate 13	H11	MAP3K12	NM_006301	7786	mitogen-activated protein kinase kinase kinase 12	UUCGCAAGUGCUUGAUGUC	GACAUCAAGCACUUGCGAA
Human Kinase Plate 14	A2	MAP2K2	NM_030662	5605	mitogen-activated protein kinase kinase 2	AUGUGUUCCAUGCAAAUGC	GCAUUUGCAUGGAACACAU
Human Kinase Plate 14	B2	MAP2K3	NM_002756	5606	mitogen-activated protein kinase kinase 3	AUCUCAAUCAUGGUGAUGC	GCAUCACCAUGAUUGAGAU
Human Kinase Plate 14	C2	MAP2K5	NM_002757	5607	mitogen-activated protein kinase kinase 5	UUCUCACUGUAAUUCGAUC	GAUCGAAUUACAGUGAGAA
Human Kinase Plate 14	D2	MAP2K6	NM_002758	5608	mitogen-activated protein kinase kinase 6	AAUCAUAGGGAAAUCGAAG	CUUCGAUUUCCCUAUGAUU
Human Kinase Plate 14	E2	MAP2K7	NM_145185	5609	mitogen-activated protein kinase kinase 7	UGGUGAGGACCUCAAAGUC	GACUUUGAGGUCCUCACCA
Human Kinase Plate 14	F2	EIF2AK2	NM_002759	5610	eukaryotic translation initiation factor 2-alpha kinase 2	UAUCACAGAAUUCCAUUUG	CAAAUGGAAUUCUGUGAUA
Human Kinase Plate 14	G2	PRKX	NM_005044	5613	protein kinase, X-linked	UGAUGCUUCACAUCAUUCG	CGAAUGAUGUGAAGCAUCA
Human Kinase Plate 14	H2	PRKY	NM_002760	5616	protein kinase, Y-linked	UUCUCCGGCUUCAAAUCCC	GGGAUUUGAAGCCGGAGAA
Human Kinase Plate 14	A3	PRPS1	NM_002764	5631	phosphoribosyl pyrophosphate synthetase 1	UCAUAGAGAUGUCAAUCAC	GUGAUUGACAUCUCUAUGA
Human Kinase Plate 14	B3	PRPS2	NM_001039091	5634	phosphoribosyl pyrophosphate synthetase 2	AACGUUUCUCAUUUAAGAC	GUCUUAAAUGAGAAACGUU
Human Kinase Plate 14	C3	PSKH1	NM_006742	5681	protein serine kinase H1	UGCCUCGGCCAAUUAGGGC	GCCCUAAUUGGCCGAGGCA
Human Kinase Plate 14	D3	PTK2	NM_005607	5747	PTK2 protein tyrosine kinase 2	UCGUACACCUUAUCAUUCG	CGAAUGAUAAGGUGUACGA
Human Kinase Plate 14	E3	PTK6	NM_005975	5753	PTK6 protein tyrosine kinase 6	AUCUCAUGCAGGAGAAUCC	GGAUUCUCCUGCAUGAGAU
Human Kinase Plate 14	F3	PTK7	NM_002821	5754	PTK7 protein tyrosine kinase 7	AAUGUGGCAACGAAGUGUG	CACACUUCGUUGCCACAUU
Human Kinase Plate 14	G3	PTK7	NM_152883	5754	PTK7 protein tyrosine kinase 7	UACAGCCCACUAUGCUCAG	CUGAGCAUAGUGGGCUGUA
Human Kinase Plate 14	H3	TWF1	NM_002822	5756	twinfilin, actin-binding protein, homolog 1 (Drosophila)	AUGGACUCUAAAUAGUCUC	GAGACUAUUUAGAGUCCAU
Human Kinase Plate 14	A4	ALDH18A1	NM_001017423	5832	aldehyde dehydrogenase 18 family, member A1	UGACCCAGGGCAGAAGAUG	CAUCUUCUGCCCUGGGUCA
Human Kinase Plate 14	B4	ALDH18A1	NM_002860	5832	aldehyde dehydrogenase 18 family, member A1	AGGCUCGUGCCUCUAAGAC	GUCUUAGAGGCACGAGCCU
Human Kinase Plate 14	C4	MAP4K2	NM_004579	5871	mitogen-activated protein kinase kinase kinase kinase 2	AGUUCAUGCAGGUUGAGUG	CACUCAACCUGCAUGAACU
Human Kinase Plate 14	D4	RAGE	NM_014226	5891	renal tumor antigen	UUGCCUCCGAAGUCGAGAC	GUCUCGACUUCGGAGGCAA
Human Kinase Plate 14	E4	RAF1	NM_002880	5894	v-raf-1 murine leukemia viral oncogene homolog 1	AGUCCACACACAUAGUAGG	CCUACUAUGUGUGUGGACU
Human Kinase Plate 14	F4	RALB	NM_002881	5899	v-ral simian leukemia viral oncogene homolog B (ras related; GTP binding protein)	AACAGCUGUUUCCUAUCUG	CAGAUAGGAAACAGCUGUU
Human Kinase Plate 14	G4	RET	NM_020630	5979	ret proto-oncogene	AAGAAGGAGAAGUAUACGC	GCGUAUACUUCUCCUUCUU
Human Kinase Plate 14	H4	GRK1	NM_002929	6011	G protein-coupled receptor kinase 1	AAUUCCUGAAAGAAUUCUG	CAGAAUUCUUUCAGGAAUU
Human Kinase Plate 14	A5	RNASEL	NM_021133	6041	ribonuclease L (2',5'-oligoisoadenylate synthetase-dependent)	UGAGUUUGCCAAUCAUAGG	CCUAUGAUUGGCAAACUCA
Human Kinase Plate 14	B5	BRD2	NM_001113182	6046	bromodomain containing 2	UGCAGCUGGUUGGUAACUC	GAGUUACCAACCAGCUGCA
Human Kinase Plate 14	C5	ROCK1	NM_005406	6093	Rho-associated, coiled-coil containing protein kinase 1	UACCAAUCACCUUCACUAC	GUAGUGAAGGUGAUUGGUA
Human Kinase Plate 14	D5	ROS1	NM_002944	6098	c-ros oncogene 1 , receptor tyrosine kinase	UCGUGUCACUGUAGUAGAG	CUCUACUACAGUGACACGA
Human Kinase Plate 14	E5	RPS6KA1	NM_001006665	6195	ribosomal protein S6 kinase, 90kDa, polypeptide 1	ACAUCAGCCAGGAUGUCUC	GAGACAUCCUGGCUGAUGU
Human Kinase Plate 14	F5	RPS6KA2	NM_001006932	6196	ribosomal protein S6 kinase, 90kDa, polypeptide 2	AAACUUGCCAUCAUCAUAG	CUAUGAUGAUGGCAAGUUU
Human Kinase Plate 14	G5	RPS6KA3	NM_004586	6197	ribosomal protein S6 kinase, 90kDa, polypeptide 3	UGUUACUACAUACACAUAC	GUAUGUGUAUGUAGUAACA
Human Kinase Plate 14	H5	RPS6KB1	NM_003161	6198	ribosomal protein S6 kinase, 70kDa, polypeptide 1	UUUAGCAUUUCUUACUAUC	GAUAGUAAGAAAUGCUAAA
Human Kinase Plate 14	A6	RPS6KB2	NM_001007071	6199	ribosomal protein S6 kinase, 70kDa, polypeptide 2	ACUGACUCUAGAAUGUUCC	GGAACAUUCUAGAGUCAGU
Human Kinase Plate 14	B6	RPS6KB2	NM_003952	6199	ribosomal protein S6 kinase, 70kDa, polypeptide 2	UUUGCCACCAGUCUGGAAG	CUUCCAGACUGGUGGCAAA
Human Kinase Plate 14	C6	RYK	NM_001005861	6259	RYK receptor-like tyrosine kinase	UUGCCUGUGGAUUAUUGGC	GCCAAUAAUCCACAGGCAA
Human Kinase Plate 14	D6	MAPK12	NM_002969	6300	mitogen-activated protein kinase 12	UCCAAUUCAAGAUGACCUC	GAGGUCAUCUUGAAUUGGA
Human Kinase Plate 14	E6	MAP2K4	NM_003010	6416	mitogen-activated protein kinase kinase 4	UAUUGGAAGGUUUGAUAUC	GAUAUCAAACCUUCCAAUA
Human Kinase Plate 14	F6	SGK1	NM_005627	6446	serum/glucocorticoid regulated kinase 1	UUCAAGAAGUGAAAGUCAG	CUGACUUUCACUUCUUGAA
Human Kinase Plate 14	G6	SKP1	NM_006930	6500	S-phase kinase-associated protein 1	UCCUUCAUCAUCCAUUCCC	GGGAAUGGAUGAUGAAGGA
Human Kinase Plate 14	H6	SKP1	NM_170679	6500	S-phase kinase-associated protein 1	UAUAGAGAACCCACAGUUC	GAACUGUGGGUUCUCUAUA
Human Kinase Plate 14	A7	SRC	NM_005417	6714	v-src sarcoma (Schmidt-Ruppin A-2) viral oncogene homolog (avian)	AAACCACAGCAUACAACUG	CAGUUGUAUGCUGUGGUUU
Human Kinase Plate 14	B7	SRMS	NM_080823	6725	src-related kinase lacking C-terminal regulatory tyrosine and N-terminal myristylation sites	AUAGAGCGCAAGGAAGAGC	GCUCUUCCUUGCGCUCUAU
Human Kinase Plate 14	C7	SRPK1	NM_003137	6732	SFRS protein kinase 1	UCAUCUAGUGCUGUUUCAG	CUGAAACAGCACUAGAUGA
Human Kinase Plate 14	D7	SRPK2	NM_182691	6733	SFRS protein kinase 2	UUUAUGUCGUCCAUUUGGC	GCCAAAUGGACGACAUAAA
Human Kinase Plate 14	E7	STC1	NM_003155	6781	stanniocalcin 1	ACGAAUUCCAUUUAACAUC	GAUGUUAAAUGGAAUUCGU
Human Kinase Plate 14	F7	NEK4	NM_003157	6787	NIMA (never in mitosis gene a)-related kinase 4	UCAGGGCUCAUGUAGUAGG	CCUACUACAUGAGCCCUGA
Human Kinase Plate 14	G7	STK3	NM_006281	6788	serine/threonine kinase 3 (STE20 homolog, yeast)	UCAUAGUUCCAUCUUCUUC	GAAGAAGAUGGAACUAUGA
Human Kinase Plate 14	H7	STK4	NM_006282	6789	serine/threonine kinase 4	AAAUGAAGGUAUUCAAGUC	GACUUGAAUACCUUCAUUU
Human Kinase Plate 14	A8	AURKA	NM_003600	6790	aurora kinase A	UAUAUAAGUAGCAGUUCUC	GAGAACUGCUACUUAUAUA
Human Kinase Plate 14	B8	CDKL5	NM_001037343	6792	cyclin-dependent kinase-like 5	AUCGCCACAAUUUCAUGUG	CACAUGAAAUUGUGGCGAU
Human Kinase Plate 14	C8	STK10	NM_005990	6793	serine/threonine kinase 10	UCACCUCUUUCUUCAUCAG	CUGAUGAAGAAAGAGGUGA
Human Kinase Plate 14	D8	STK11	NM_000455	6794	serine/threonine kinase 11	ACUGGGAAACGCUUCUCCG	CGGAGAAGCGUUUCCCAGU
Human Kinase Plate 14	E8	AURKC	NM_001015878	6795	aurora kinase C	UGUCAUGGCAGUAGGUCAG	CUGACCUACUGCCAUGACA
Human Kinase Plate 14	F8	SYK	NM_003177	6850	spleen tyrosine kinase	AAUCAAUUCCUCUGGAUAC	GUAUCCAGAGGAAUUGAUU
Human Kinase Plate 14	G8	TAF1	NM_004606	6872	TAF1 RNA polymerase II, TATA box binding protein (TBP)-associated factor, 250kDa	UAGUUAAUUUCAUGAUUUC	GAAAUCAUGAAAUUAACUA
Human Kinase Plate 14	H8	TAF9	NM_001015891	6880	TAF9 RNA polymerase II, TATA box binding protein (TBP)-associated factor, 32kDa	UAUUACUGGGCAGCUGAUG	CAUCAGCUGCCCAGUAAUA
Human Kinase Plate 14	A9	TAF9	NM_001015892	6880	TAF9 RNA polymerase II, TATA box binding protein (TBP)-associated factor, 32kDa	UCUGAUUUAUAACUCUUGG	CCAAGAGUUAUAAAUCAGA
Human Kinase Plate 14	B9	MAP3K7	NM_003188	6885	mitogen-activated protein kinase kinase kinase 7	UAAGUUUGGUGGUUUCAGG	CCUGAAACCACCAAACUUA
Human Kinase Plate 14	C9	TEC	NM_003215	7006	tec protein tyrosine kinase	UUUCCCGUUACGUAAUUAC	GUAAUUACGUAACGGGAAA
Human Kinase Plate 14	D9	TEK	NM_000459	7010	TEK tyrosine kinase, endothelial	UCAUACAAGCAGUACAGAG	CUCUGUACUGCUUGUAUGA
Human Kinase Plate 14	E9	TESK1	NM_006285	7016	testis-specific kinase 1	UUCCCGUCGGACUAGACAG	CUGUCUAGUCCGACGGGAA
Human Kinase Plate 14	F9	TGFBR1	NM_004612	7046	transforming growth factor, beta receptor 1	UACUCUCAAGGCUUCACAG	CUGUGAAGCCUUGAGAGUA
Human Kinase Plate 14	G9	TGFBR2	NM_001024847	7048	transforming growth factor, beta receptor II (70/80kDa)	UCUCCCACUGCAUUACAGC	GCUGUAAUGCAGUGGGAGA
Human Kinase Plate 14	H9	TIE1	NM_005424	7075	tyrosine kinase with immunoglobulin-like and EGF-like domains 1	UUGGAGGCUAGGUUCUCUC	GAGAGAACCUAGCCUCCAA
Human Kinase Plate 14	A10	TJP1	NM_003257	7082	tight junction protein 1 (zona occludens 1)	UACAUUGAGUAUUCACUAC	GUAGUGAAUACUCAAUGUA
Human Kinase Plate 14	B10	TK1	NM_003258	7083	thymidine kinase 1, soluble	AGUAGCAGAGCCGACACAC	GUGUGUCGGCUCUGCUACU
Human Kinase Plate 14	C10	TK2	NM_004614	7084	thymidine kinase 2, mitochondrial	UAAGUCUGUAGCGUAAGAC	GUCUUACGCUACAGACUUA
Human Kinase Plate 14	D10	TRIO	NM_007118	7204	triple functional domain (PTPRF interacting)	AUCCGCAUUGGUGUAUGUG	CACAUACACCAAUGCGGAU
Human Kinase Plate 14	E10	TTK	NM_003318	7272	TTK protein kinase	UCAACUAUCAGAAAGUUAG	CUAACUUUCUGAUAGUUGA
Human Kinase Plate 14	F10	TTN	NM_003319	7273	titin	ACUAUCAGCUUGUAAGGUC	GACCUUACAAGCUGAUAGU
Human Kinase Plate 14	G10	TXK	NM_003328	7294	TXK tyrosine kinase	AAACUGACCGCUUCCAAUC	GAUUGGAAGCGGUCAGUUU
Human Kinase Plate 14	H10	TYK2	NM_003331	7297	tyrosine kinase 2	UAUGCGGAAAUAUAGCAUC	GAUGCUAUAUUUCCGCAUA
Human Kinase Plate 14	A11	TYRO3	NM_006293	7301	TYRO3 protein tyrosine kinase	ACACUCCGGAGGCUGUUUC	GAAACAGCCUCCGGAGUGU
Human Kinase Plate 14	B11	UCK2	NM_012474	7371	uridine-cytidine kinase 2	AUUAUCUGCACCUCUAGGG	CCCUAGAGGUGCAGAUAAU
Human Kinase Plate 14	C11	VRK1	NM_003384	7443	vaccinia related kinase 1	AAUAUAUUCCAGAAUAUCC	GGAUAUUCUGGAAUAUAUU
Human Kinase Plate 14	D11	VRK2	NM_006296	7444	vaccinia related kinase 2	UCCAGUUGAACUUUCUAAG	CUUAGAAAGUUCAACUGGA
Human Kinase Plate 14	E11	WEE1	NM_003390	7465	WEE1 homolog (S. pombe)	UCGGCAUUCAAUUCUAUUC	GAAUAGAAUUGAAUGCCGA
Human Kinase Plate 14	F11	YES1	NM_005433	7525	v-yes-1 Yamaguchi sarcoma viral oncogene homolog 1	AAUUCAUGGAGGGAUUCUG	CAGAAUCCCUCCAUGAAUU
Human Kinase Plate 14	G11	ZAP70	NM_001079	7535	zeta-chain (TCR) associated protein kinase 70kDa	AUUGCUCACAGGGAUCUCC	GGAGAUCCCUGUGAGCAAU
Human Kinase Plate 14	H11	MAP3K12	NM_006301	7786	mitogen-activated protein kinase kinase kinase 12	UAGGUGAUUAGCAUGUUGG	CCAACAUGCUAAUCACCUA
Human Kinase Plate 15	A2	MAP2K2	NM_030662	5605	mitogen-activated protein kinase kinase 2	AUAGUCCAGGAGUUCAAAG	CUUUGAACUCCUGGACUAU
Human Kinase Plate 15	B2	MAP2K3	NM_002756	5606	mitogen-activated protein kinase kinase 3	UCUGGGUUGAUCCUCUCAG	CUGAGAGGAUCAACCCAGA
Human Kinase Plate 15	C2	MAP2K5	NM_002757	5607	mitogen-activated protein kinase kinase 5	AAGUAAGGCCUUUAACAAC	GUUGUUAAAGGCCUUACUU
Human Kinase Plate 15	D2	MAP2K6	NM_002758	5608	mitogen-activated protein kinase kinase 6	AAAGAUGCCACAUCUGUUC	GAACAGAUGUGGCAUCUUU
Human Kinase Plate 15	E2	MAP2K7	NM_145185	5609	mitogen-activated protein kinase kinase 7	UAGUAAGGCAGUCUUUGAC	GUCAAAGACUGCCUUACUA
Human Kinase Plate 15	F2	EIF2AK2	NM_002759	5610	eukaryotic translation initiation factor 2-alpha kinase 2	AACUUGAAAUGUAAACCUC	GAGGUUUACAUUUCAAGUU
Human Kinase Plate 15	G2	PRKX	NM_005044	5613	protein kinase, X-linked	UCCUUAUGCCGUGAAGAAG	CUUCUUCACGGCAUAAGGA
Human Kinase Plate 15	H2	PRKY	NM_002760	5616	protein kinase, Y-linked	UCUGGUUGCUUAAAUAAUG	CAUUAUUUAAGCAACCAGA
Human Kinase Plate 15	A3	PRPS1	NM_002764	5631	phosphoribosyl pyrophosphate synthetase 1	UAAAUUGUCAUUGAUUUCG	CGAAAUCAAUGACAAUUUA
Human Kinase Plate 15	B3	PRPS2	NM_001039091	5634	phosphoribosyl pyrophosphate synthetase 2	UCAUGGAAAUGUCAAUGAC	GUCAUUGACAUUUCCAUGA
Human Kinase Plate 15	C3	PSKH1	NM_006742	5681	protein serine kinase H1	UUGUAUUGCUGCUGGUAGC	GCUACCAGCAGCAAUACAA
Human Kinase Plate 15	D3	PTK2	NM_005607	5747	PTK2 protein tyrosine kinase 2	AUGCAAGAGCUGUACUAAG	CUUAGUACAGCUCUUGCAU
Human Kinase Plate 15	E3	PTK6	NM_005975	5753	PTK6 protein tyrosine kinase 6	UGAUAAGCCUGGCUAACCC	GGGUUAGCCAGGCUUAUCA
Human Kinase Plate 15	F3	PTK7	NM_002821	5754	PTK7 protein tyrosine kinase 7	ACCCGUGGCUCAAAUAGCG	CGCUAUUUGAGCCACGGGU
Human Kinase Plate 15	G3	PTK7	NM_152883	5754	PTK7 protein tyrosine kinase 7	AUGGCCUCCUCAUACCUCG	CGAGGUAUGAGGAGGCCAU
Human Kinase Plate 15	H3	TWF1	NM_002822	5756	twinfilin, actin-binding protein, homolog 1 (Drosophila)	UCCUUGGGAAUCCUCUUUG	CAAAGAGGAUUCCCAAGGA
Human Kinase Plate 15	A4	ALDH18A1	NM_001017423	5832	aldehyde dehydrogenase 18 family, member A1	UCUCCCUGCUGCUCAACAG	CUGUUGAGCAGCAGGGAGA
Human Kinase Plate 15	B4	ALDH18A1	NM_002860	5832	aldehyde dehydrogenase 18 family, member A1	UGGCGCAAGCGUUGUUUGC	GCAAACAACGCUUGCGCCA
Human Kinase Plate 15	C4	MAP4K2	NM_004579	5871	mitogen-activated protein kinase kinase kinase kinase 2	UCACAUAGCUCAUUGUAGC	GCUACAAUGAGCUAUGUGA
Human Kinase Plate 15	D4	RAGE	NM_014226	5891	renal tumor antigen	ACUGUUUGAACUUGGUGAG	CUCACCAAGUUCAAACAGU
Human Kinase Plate 15	E4	RAF1	NM_002880	5894	v-raf-1 murine leukemia viral oncogene homolog 1	UGUGCUGAGAACUAACAGG	CCUGUUAGUUCUCAGCACA
Human Kinase Plate 15	F4	RALB	NM_002881	5899	v-ral simian leukemia viral oncogene homolog B (ras related; GTP binding protein)	AUAGUCUUCUACAAACUCG	CGAGUUUGUAGAAGACUAU
Human Kinase Plate 15	G4	RET	NM_020630	5979	ret proto-oncogene	UUGUACUGGACGUUGAUGC	GCAUCAACGUCCAGUACAA
Human Kinase Plate 15	H4	GRK1	NM_002929	6011	G protein-coupled receptor kinase 1	AUUGUCUGCCGUGUCAUAG	CUAUGACACGGCAGACAAU
Human Kinase Plate 15	A5	RNASEL	NM_021133	6041	ribonuclease L (2',5'-oligoisoadenylate synthetase-dependent)	ACAUAGAUCACCAGAUCUG	CAGAUCUGGUGAUCUAUGU
Human Kinase Plate 15	B5	BRD2	NM_001113182	6046	bromodomain containing 2	UCCGCUGACAUCUUGUAAC	GUUACAAGAUGUCAGCGGA
Human Kinase Plate 15	C5	ROCK1	NM_005406	6093	Rho-associated, coiled-coil containing protein kinase 1	UCGAUUUCUCUCUUGCAAC	GUUGCAAGAGAGAAAUCGA
Human Kinase Plate 15	D5	ROS1	NM_002944	6098	c-ros oncogene 1 , receptor tyrosine kinase	AAACCUUGUAUUUCAUAGC	GCUAUGAAAUACAAGGUUU
Human Kinase Plate 15	E5	RPS6KA1	NM_001006665	6195	ribosomal protein S6 kinase, 90kDa, polypeptide 1	AAGUAGAAGGUGUCAUCAG	CUGAUGACACCUUCUACUU
Human Kinase Plate 15	F5	RPS6KA2	NM_001006932	6196	ribosomal protein S6 kinase, 90kDa, polypeptide 2	UGAUCUUCACGGCAUACUC	GAGUAUGCCGUGAAGAUCA
Human Kinase Plate 15	G5	RPS6KA3	NM_004586	6197	ribosomal protein S6 kinase, 90kDa, polypeptide 3	UGUAACAAGGAGUCAUGAG	CUCAUGACUCCUUGUUACA
Human Kinase Plate 15	H5	RPS6KB1	NM_003161	6198	ribosomal protein S6 kinase, 70kDa, polypeptide 1	AUCCACAGCACGAUUGUGG	CCACAAUCGUGCUGUGGAU
Human Kinase Plate 15	A6	RPS6KB2	NM_001007071	6199	ribosomal protein S6 kinase, 70kDa, polypeptide 2	UAUCAAACUGGCUCACGUC	GACGUGAGCCAGUUUGAUA
Human Kinase Plate 15	B6	RPS6KB2	NM_003952	6199	ribosomal protein S6 kinase, 70kDa, polypeptide 2	UCCACAGCCCGGUUGUGGC	GCCACAACCGGGCUGUGGA
Human Kinase Plate 15	C6	RYK	NM_001005861	6259	RYK receptor-like tyrosine kinase	AAUAGGAAGAAGAUUUCUG	CAGAAAUCUUCUUCCUAUU
Human Kinase Plate 15	D6	MAPK12	NM_002969	6300	mitogen-activated protein kinase 12	UUGCCUGUGAUCAUCUCCG	CGGAGAUGAUCACAGGCAA
Human Kinase Plate 15	E6	MAP2K4	NM_003010	6416	mitogen-activated protein kinase kinase 4	UACACUAUAUACAUAUUUG	CAAAUAUGUAUAUAGUGUA
Human Kinase Plate 15	F6	SGK1	NM_005627	6446	serum/glucocorticoid regulated kinase 1	UGUGCUGUUGUGUUCAAUG	CAUUGAACACAACAGCACA
Human Kinase Plate 15	G6	SKP1	NM_006930	6500	S-phase kinase-associated protein 1	UUCUCAUCAUCUUCAGGAG	CUCCUGAAGAUGAUGAGAA
Human Kinase Plate 15	H6	SKP1	NM_170679	6500	S-phase kinase-associated protein 1	UAACUGGACAAUAAACUAG	CUAGUUUAUUGUCCAGUUA
Human Kinase Plate 15	A7	SRC	NM_005417	6714	v-src sarcoma (Schmidt-Ruppin A-2) viral oncogene homolog (avian)	AUAGAGGGCCACAAAGGUG	CACCUUUGUGGCCCUCUAU
Human Kinase Plate 15	B7	SRMS	NM_080823	6725	src-related kinase lacking C-terminal regulatory tyrosine and N-terminal myristylation sites	UCCGUGACGAUGUACACAG	CUGUGUACAUCGUCACGGA
Human Kinase Plate 15	C7	SRPK1	NM_003137	6732	SFRS protein kinase 1	AACGAUAUUGCCUUGUUUG	CAAACAAGGCAAUAUCGUU
Human Kinase Plate 15	D7	SRPK2	NM_182691	6733	SFRS protein kinase 2	UUCAGCUUGGUGAUGUGUC	GACACAUCACCAAGCUGAA
Human Kinase Plate 15	E7	STC1	NM_003155	6781	stanniocalcin 1	AACCUCUCCCUGGUUAUGC	GCAUAACCAGGGAGAGGUU
Human Kinase Plate 15	F7	NEK4	NM_003157	6787	NIMA (never in mitosis gene a)-related kinase 4	UCAGACUUAUAGUUGUAGG	CCUACAACUAUAAGUCUGA
Human Kinase Plate 15	G7	STK3	NM_006281	6788	serine/threonine kinase 3 (STE20 homolog, yeast)	UCUAUUAAUGUCUUGUUUC	GAAACAAGACAUUAAUAGA
Human Kinase Plate 15	H7	STK4	NM_006282	6789	serine/threonine kinase 4	ACAGUGCCCAUCUCAUCAC	GUGAUGAGAUGGGCACUGU
Human Kinase Plate 15	A8	AURKA	NM_003600	6790	aurora kinase A	AGAGCCAGAAUAAACUUGC	GCAAGUUUAUUCUGGCUCU
Human Kinase Plate 15	B8	CDKL5	NM_001037343	6792	cyclin-dependent kinase-like 5	UCAUGUGUUUCCUUGUGUC	GACACAAGGAAACACAUGA
Human Kinase Plate 15	C8	STK10	NM_005990	6793	serine/threonine kinase 10	UUCUGGCAUCCAUUGACAC	GUGUCAAUGGAUGCCAGAA
Human Kinase Plate 15	D8	STK11	NM_000455	6794	serine/threonine kinase 11	UUCACCUUGCCGUAAGAGC	GCUCUUACGGCAAGGUGAA
Human Kinase Plate 15	E8	AURKC	NM_001015878	6795	aurora kinase C	AUCACUUUCUUGUCAUGGC	GCCAUGACAAGAAAGUGAU
Human Kinase Plate 15	F8	SYK	NM_003177	6850	spleen tyrosine kinase	AUUGCUCUCCUCCAAGUAC	GUACUUGGAGGAGAGCAAU
Human Kinase Plate 15	G8	TAF1	NM_004606	6872	TAF1 RNA polymerase II, TATA box binding protein (TBP)-associated factor, 250kDa	UCAUCAUACUCAGUCAAUG	CAUUGACUGAGUAUGAUGA
Human Kinase Plate 15	H8	TAF9	NM_001015891	6880	TAF9 RNA polymerase II, TATA box binding protein (TBP)-associated factor, 32kDa	AAUAUUGUCUGUUAGUUUC	GAAACUAACAGACAAUAUU
Human Kinase Plate 15	A9	TAF9	NM_001015892	6880	TAF9 RNA polymerase II, TATA box binding protein (TBP)-associated factor, 32kDa	UCCCGCAGAAGUUGAUGCC	GGCAUCAACUUCUGCGGGA
Human Kinase Plate 15	B9	MAP3K7	NM_003188	6885	mitogen-activated protein kinase kinase kinase 7	UAGCGCUUUGGGUUGCAUG	CAUGCAACCCAAAGCGCUA
Human Kinase Plate 15	C9	TEC	NM_003215	7006	tec protein tyrosine kinase	UCACUUACUAGACAAUUUC	GAAAUUGUCUAGUAAGUGA
Human Kinase Plate 15	D9	TEK	NM_000459	7010	TEK tyrosine kinase, endothelial	AACGUGUGCAGUUCACAAG	CUUGUGAACUGCACACGUU
Human Kinase Plate 15	E9	TESK1	NM_006285	7016	testis-specific kinase 1	UACAGGGUGUCCUGAAGGC	GCCUUCAGGACACCCUGUA
Human Kinase Plate 15	F9	TGFBR1	NM_004612	7046	transforming growth factor, beta receptor 1	UUUGGAGCAAUAUCAAUGG	CCAUUGAUAUUGCUCCAAA
Human Kinase Plate 15	G9	TGFBR2	NM_001024847	7048	transforming growth factor, beta receptor II (70/80kDa)	ACAGGCAGCAGGUUAGGUC	GACCUAACCUGCUGCCUGU
Human Kinase Plate 15	H9	TIE1	NM_005424	7075	tyrosine kinase with immunoglobulin-like and EGF-like domains 1	UAGUUCAGGGACUCAAUGG	CCAUUGAGUCCCUGAACUA
Human Kinase Plate 15	A10	TJP1	NM_003257	7082	tight junction protein 1 (zona occludens 1)	AAUAUGACCACUGUUCUUC	GAAGAACAGUGGUCAUAUU
Human Kinase Plate 15	B10	TK1	NM_003258	7083	thymidine kinase 1, soluble	AAGCUGCUGCUGUAGCGAG	CUCGCUACAGCAGCAGCUU
Human Kinase Plate 15	C10	TK2	NM_004614	7084	thymidine kinase 2, mitochondrial	ACAAGUCUCAGGAUUGGUC	GACCAAUCCUGAGACUUGU
Human Kinase Plate 15	D10	TRIO	NM_007118	7204	triple functional domain (PTPRF interacting)	AACUGGUGGAUGUAGUAGG	CCUACUACAUCCACCAGUU
Human Kinase Plate 15	E10	TTK	NM_003318	7272	TTK protein kinase	AACAAUGCCAUGUUGAUGG	CCAUCAACAUGGCAUUGUU
Human Kinase Plate 15	F10	TTN	NM_003319	7273	titin	UCCACUACAUAUUUGUGUC	GACACAAAUAUGUAGUGGA
Human Kinase Plate 15	G10	TXK	NM_003328	7294	TXK tyrosine kinase	ACUCAGAUGGAUCUAUCUC	GAGAUAGAUCCAUCUGAGU
Human Kinase Plate 15	H10	TYK2	NM_003331	7297	tyrosine kinase 2	AUAGCAUCAGGCUUGCAUC	GAUGCAAGCCUGAUGCUAU
Human Kinase Plate 15	A11	TYRO3	NM_006293	7301	TYRO3 protein tyrosine kinase	UGCUUGAAGGUGAACAGUG	CACUGUUCACCUUCAAGCA
Human Kinase Plate 15	B11	UCK2	NM_012474	7371	uridine-cytidine kinase 2	UGAGUUCAUUGUCAAAGGC	GCCUUUGACAAUGAACUCA
Human Kinase Plate 15	C11	VRK1	NM_003384	7443	vaccinia related kinase 1	AACACAAGGUGCAUCACUG	CAGUGAUGCACCUUGUGUU
Human Kinase Plate 15	D11	VRK2	NM_006296	7444	vaccinia related kinase 2	AAUAUCUGUAGGAAAGUCC	GGACUUUCCUACAGAUAUU
Human Kinase Plate 15	E11	WEE1	NM_003390	7465	WEE1 homolog (S. pombe)	AUUUCAUGCCAUUGAUCUC	GAGAUCAAUGGCAUGAAAU
Human Kinase Plate 15	F11	YES1	NM_005433	7525	v-yes-1 Yamaguchi sarcoma viral oncogene homolog 1	UGGUGUCAUGGAAAGACUG	CAGUCUUUCCAUGACACCA
Human Kinase Plate 15	G11	ZAP70	NM_001079	7535	zeta-chain (TCR) associated protein kinase 70kDa	UUGUAGAUCCAGCAGUCAC	GUGACUGCUGGAUCUACAA
Human Kinase Plate 15	H11	MAP3K12	NM_006301	7786	mitogen-activated protein kinase kinase kinase 12	UAGGCUUUGCCAAUCAUGG	CCAUGAUUGGCAAAGCCUA
Human Kinase Plate 16	A2	MAPKAPK3	NM_004635	7867	mitogen-activated protein kinase-activated protein kinase 3	AAGCACUGCGUCUUUCUCC	GGAGAAAGACGCAGUGCUU
Human Kinase Plate 16	B2	BRD3	NM_007371	8019	bromodomain containing 3	UUAUAAAUGUAACAAUUUG	CAAAUUGUUACAUUUAUAA
Human Kinase Plate 16	C2	TRRAP	NM_003496	8295	transformation/transcription domain-associated protein	UUAAAUGCAGGACGAAUUC	GAAUUCGUCCUGCAUUUAA
Human Kinase Plate 16	D2	CDC7	NM_003503	8317	cell division cycle 7 homolog (S. cerevisiae)	UCCCAUGACAUUAUCUUGC	GCAAGAUAAUGUCAUGGGA
Human Kinase Plate 16	E2	NME5	NM_003551	8382	non-metastatic cells 5, protein expressed in (nucleoside-diphosphate kinase)	ACUCCCAUGAAGUGCAUUC	GAAUGCACUUCAUGGGAGU
Human Kinase Plate 16	F2	PIP5K1B	NM_001031687	8395	phosphatidylinositol-4-phosphate 5-kinase, type I, beta	AAAUCUAAGUCCUUAAAUG	CAUUUAAGGACUUAGAUUU
Human Kinase Plate 16	G2	PIP5K1B	NM_003558	8395	phosphatidylinositol-4-phosphate 5-kinase, type I, beta	UCAUCCAUGUGCUUAGGUG	CACCUAAGCACAUGGAUGA
Human Kinase Plate 16	H2	PIP4K2B	NM_003559	8396	phosphatidylinositol-5-phosphate 4-kinase, type II, beta	AUUGAAGAGAUGAUUGUCC	GGACAAUCAUCUCUUCAAU
Human Kinase Plate 16	A3	ULK1	NM_003565	8408	unc-51-like kinase 1 (C. elegans)	UCUCUAUAUGCAUAAAGUG	CACUUUAUGCAUAUAGAGA
Human Kinase Plate 16	B3	STK24	NM_001032296	8428	serine/threonine kinase 24 (STE20 homolog, yeast)	UUCAAUAACUCCUUAGCAG	CUGCUAAGGAGUUAUUGAA
Human Kinase Plate 16	C3	DYRK3	NM_001004023	8444	dual-specificity tyrosine-(Y)-phosphorylation regulated kinase 3	UCAUCACACCCUUUCAGUG	CACUGAAAGGGUGUGAUGA
Human Kinase Plate 16	D3	DYRK2	NM_003583	8445	dual-specificity tyrosine-(Y)-phosphorylation regulated kinase 2	AUCUGCGCCAAAUUAGUCC	GGACUAAUUUGGCGCAGAU
Human Kinase Plate 16	E3	CDC42BPA	NM_003607	8476	CDC42 binding protein kinase alpha (DMPK-like)	UACACCGAGAGAUAUGGUG	CACCAUAUCUCUCGGUGUA
Human Kinase Plate 16	F3	MAP4K3	NM_003618	8491	mitogen-activated protein kinase kinase kinase kinase 3	UCUGAAGUGCUCCACAUAG	CUAUGUGGAGCACUUCAGA
Human Kinase Plate 16	G3	PIK3R3	NM_001114172	8503	phosphoinositide-3-kinase, regulatory subunit 3 (gamma)	AGAUUCAUGGUGAUAGUGG	CCACUAUCACCAUGAAUCU
Human Kinase Plate 16	H3	PIK3R3	NM_003629	8503	phosphoinositide-3-kinase, regulatory subunit 3 (gamma)	AUCAGUUCUGUCGAAUAGG	CCUAUUCGACAGAACUGAU
Human Kinase Plate 16	A4	IKBKG	NM_001099856	8517	inhibitor of kappa light polypeptide gene enhancer in B-cells, kinase gamma	UCUCCAGGCCGAGUCUCUC	GAGAGACUCGGCCUGGAGA
Human Kinase Plate 16	B4	DGKZ	NM_001105540	8525	diacylglycerol kinase, zeta 104kDa	AUACCAGAGGAAAGACUGG	CCAGUCUUUCCUCUGGUAU
Human Kinase Plate 16	C4	DGKZ	NM_003646	8525	diacylglycerol kinase, zeta 104kDa	AUAUAAAUCUCAUCCUGUG	CACAGGAUGAGAUUUAUAU
Human Kinase Plate 16	D4	DGKE	NM_003647	8526	diacylglycerol kinase, epsilon 64kDa	UUUCUUAAGUUGUAGUAUC	GAUACUACAACUUAAGAAA
Human Kinase Plate 16	E4	DGKD	NM_003648	8527	diacylglycerol kinase, delta 130kDa	UUCUCGAGGCCGGAAUAUC	GAUAUUCCGGCCUCGAGAA
Human Kinase Plate 16	F4	CAMK1	NM_003656	8536	calcium/calmodulin-dependent protein kinase I	UAGGCGAUGACACCUAUGG	CCAUAGGUGUCAUCGCCUA
Human Kinase Plate 16	G4	MAPKAPK5	NM_003668	8550	mitogen-activated protein kinase-activated protein kinase 5	UUCCUCACAACAUCUUUGG	CCAAAGAUGUUGUGAGGAA
Human Kinase Plate 16	H4	CDC14B	NM_001077181	8555	CDC14 cell division cycle 14 homolog B (S. cerevisiae)	UAGGAAUUCUUUGACAAUG	CAUUGUCAAAGAAUUCCUA
Human Kinase Plate 16	A5	CDC14B	NM_033331	8555	CDC14 cell division cycle 14 homolog B (S. cerevisiae)	AAGGCCCGAAGUCUAUCAC	GUGAUAGACUUCGGGCCUU
Human Kinase Plate 16	B5	CDK10	NM_001098533	8558	cyclin-dependent kinase 10	GUCCUGCUCACAGUAACCC	GGGUUACUGUGAGCAGGAC
Human Kinase Plate 16	C5	CDK10	NM_003674	8558	cyclin-dependent kinase 10	UUCCAACAUAGCGAGGAGG	CCUCCUCGCUAUGUUGGAA
Human Kinase Plate 16	D5	CDK10	NM_052988	8558	cyclin-dependent kinase 10	AAUCCGCUGCAGCAGAGAG	CUCUCUGCUGCAGCGGAUU
Human Kinase Plate 16	E5	PDXK	NM_003681	8566	pyridoxal (pyridoxine, vitamin B6) kinase	UUUCGGUCAUGGCUCUAAG	CUUAGAGCCAUGACCGAAA
Human Kinase Plate 16	F5	MKNK1	NM_003684	8569	MAP kinase interacting serine/threonine kinase 1	ACACCCUACUCCGACUGUG	CACAGUCGGAGUAGGGUGU
Human Kinase Plate 16	G5	CASK	NM_001126054	8573	calcium/calmodulin-dependent serine protein kinase (MAGUK family)	AAACCUGGAGUAAUAGUUG	CAACUAUUACUCCAGGUUU
Human Kinase Plate 16	H5	CASK	NM_003688	8573	calcium/calmodulin-dependent serine protein kinase (MAGUK family)	UAAGCCAUGGGUGAUUCAG	CUGAAUCACCCAUGGCUUA
Human Kinase Plate 16	A6	STK16	NM_001008910	8576	serine/threonine kinase 16	UAACCCUUCCACUAGGUCC	GGACCUAGUGGAAGGGUUA
Human Kinase Plate 16	B6	STK16	NM_003691	8576	serine/threonine kinase 16	AAGAUGCAGGACUGAGAUG	CAUCUCAGUCCUGCAUCUU
Human Kinase Plate 16	C6	CDC2L5	NM_003718	8621	cell division cycle 2-like 5 (cholinesterase-related cell division controller)	UAGUAUACGGCCGACUUUC	GAAAGUCGGCCGUAUACUA
Human Kinase Plate 16	D6	TNK1	NM_003985	8711	tyrosine kinase, non-receptor, 1	UGUUUGAGAAUGUAGUGGG	CCCACUACAUUCUCAAACA
Human Kinase Plate 16	E6	RIPK1	NM_003804	8737	receptor (TNFRSF)-interacting serine-threonine kinase 1	AUAAUUGUAGGCUCCAAUC	GAUUGGAGCCUACAAUUAU
Human Kinase Plate 16	F6	RIPK2	NM_003821	8767	receptor-interacting serine-threonine kinase 2	AGAGGAUCCACAUGAUUCC	GGAAUCAUGUGGAUCCUCU
Human Kinase Plate 16	G6	RIOK3	NM_003831	8780	RIO kinase 3 (yeast)	UAAGUAAACGUGUCUUAGG	CCUAAGACACGUUUACUUA
Human Kinase Plate 16	H6	RIOK3	NM_145906	8780	RIO kinase 3 (yeast)	UAUGCAUGAAAGACAACAG	CUGUUGUCUUUCAUGCAUA
Human Kinase Plate 16	A7	DYRK4	NM_003845	8798	dual-specificity tyrosine-(Y)-phosphorylation regulated kinase 4	UGUUAUUCUUCAUCAACUC	GAGUUGAUGAAGAAUAACA
Human Kinase Plate 16	B7	TRIM24	NM_003852	8805	tripartite motif-containing 24	UCUUCUAUAAAUUGGUAUC	GAUACCAAUUUAUAGAAGA
Human Kinase Plate 16	C7	TRIM24	NM_015905	8805	tripartite motif-containing 24	AGGAUCCAACCAUUCAGAC	GUCUGAAUGGUUGGAUCCU
Human Kinase Plate 16	D7	CDKL1	NM_004196	8814	cyclin-dependent kinase-like 1 (CDC2-related kinase)	UCAGAUACAGCUGAUCCAC	GUGGAUCAGCUGUAUCUGA
Human Kinase Plate 16	E7	KSR1	NM_014238	8844	kinase suppressor of ras 1	AGGCUGAAAUGUUGAAAGC	GCUUUCAACAUUUCAGCCU
Human Kinase Plate 16	F7	CDK5R1	NM_003885	8851	cyclin-dependent kinase 5, regulatory subunit 1 (p35)	UCUGAAUACAUCUUCUGGG	CCCAGAAGAUGUAUUCAGA
Human Kinase Plate 16	G7	STK19	NM_004197	8859	serine/threonine kinase 19	UAGAGAUGCAGUCCACUAG	CUAGUGGACUGCAUCUCUA
Human Kinase Plate 16	H7	SPHK1	NM_021972	8877	sphingosine kinase 1	UAAUGGUUCAAGGAAGCUG	CAGCUUCCUUGAACCAUUA
Human Kinase Plate 16	A8	PRPF4B	NM_003913	8899	PRP4 pre-mRNA processing factor 4 homolog B (yeast)	UAACACCUCUCGUAAGUUC	GAACUUACGAGAGGUGUUA
Human Kinase Plate 16	B8	HERC2	NM_004667	8924	hect domain and RLD 2	UUAUCGUAGCUGCUGAUUC	GAAUCAGCAGCUACGAUAA
Human Kinase Plate 16	C8	CDK5R2	NM_003936	8941	cyclin-dependent kinase 5, regulatory subunit 2 (p39)	UUGCAGGCGUAAUGAAGGC	GCCUUCAUUACGCCUGCAA
Human Kinase Plate 16	D8	RPS6KA4	NM_001006944	8986	ribosomal protein S6 kinase, 90kDa, polypeptide 4	AAAUGAUGCCGAGCUUGUG	CACAAGCUCGGCAUCAUUU
Human Kinase Plate 16	E8	KALRN	NM_001024660	8997	kalirin, RhoGEF kinase	AAGUAAUUCAUCUUGAUGC	GCAUCAAGAUGAAUUACUU
Human Kinase Plate 16	F8	KALRN	NM_003947	8997	kalirin, RhoGEF kinase	AUAAGCUGGUUGGAAUCAG	CUGAUUCCAACCAGCUUAU
Human Kinase Plate 16	G8	CDKL2	NM_003948	8999	cyclin-dependent kinase-like 2 (CDC2-related kinase)	AAUUGGUAUAGUCUCAGUC	GACUGAGACUAUACCAAUU
Human Kinase Plate 16	H8	MAP3K14	NM_003954	9020	mitogen-activated protein kinase kinase kinase 14	AGGUGUUCACCAUUAAGAG	CUCUUAAUGGUGAACACCU
Human Kinase Plate 16	A9	BRSK2	NM_003957	9024	BR serine/threonine kinase 2	UUCUGAAUGUGCUCUAGCG	CGCUAGAGCACAUUCAGAA
Human Kinase Plate 16	B9	PKD2L1	NM_016112	9033	polycystic kidney disease 2-like 1	UGCCUUGACAGAUAUGGAG	CUCCAUAUCUGUCAAGGCA
Human Kinase Plate 16	C9	PAPSS2	NM_001015880	9060	3'-phosphoadenosine 5'-phosphosulfate synthase 2	UUUCACAAAUAUUUAGAGG	CCUCUAAAUAUUUGUGAAA
Human Kinase Plate 16	D9	PAPSS1	NM_005443	9061	3'-phosphoadenosine 5'-phosphosulfate synthase 1	UAAAUUUCUGCUUUAGCUC	GAGCUAAAGCAGAAAUUUA
Human Kinase Plate 16	E9	MAP3K6	NM_004672	9064	mitogen-activated protein kinase kinase kinase 6	AUAAUCAAACUCCAACAUC	GAUGUUGGAGUUUGAUUAU
Human Kinase Plate 16	F9	PKMYT1	NM_004203	9088	protein kinase, membrane associated tyrosine/threonine 1	UGCUGGAAGAAGGACUCUG	CAGAGUCCUUCUUCCAGCA
Human Kinase Plate 16	G9	LATS1	NM_004690	9113	LATS, large tumor suppressor, homolog 1 (Drosophila)	UACUAAUGAAUUCAAUUGC	GCAAUUGAAUUCAUUAGUA
Human Kinase Plate 16	H9	DYRK1B	NM_004714	9149	dual-specificity tyrosine-(Y)-phosphorylation regulated kinase 1B	UUCCGGAACAUGAAGUGCC	GGCACUUCAUGUUCCGGAA
Human Kinase Plate 16	A10	DGKI	NM_004717	9162	diacylglycerol kinase, iota	UAAGAUCACCAGCUAUUAC	GUAAUAGCUGGUGAUCUUA
Human Kinase Plate 16	B10	MAP3K13	NM_004721	9175	mitogen-activated protein kinase kinase kinase 13	AUGAAGAGAAGGGUAUUGG	CCAAUACCCUUCUCUUCAU
Human Kinase Plate 16	C10	DCLK1	NM_004734	9201	doublecortin-like kinase 1	UCCCUUUGAAGUAUCGAUC	GAUCGAUACUUCAAAGGGA
Human Kinase Plate 16	D10	AURKB	NM_004217	9212	aurora kinase B	UUCAGCUCUCCCUUGAGCC	GGCUCAAGGGAGAGCUGAA
Human Kinase Plate 16	E10	MAGI1	NM_001033057	9223	membrane associated guanylate kinase, WW and PDZ domain containing 1	AAGGCUAAAGCCAAAUCCC	GGGAUUUGGCUUUAGCCUU
Human Kinase Plate 16	F10	DLG5	NM_004747	9231	discs, large homolog 5 (Drosophila)	UAGCGUGCGGAGCAAUGUC	GACAUUGCUCCGCACGCUA
Human Kinase Plate 16	G10	RPS6KA5	NM_004755	9252	ribosomal protein S6 kinase, 90kDa, polypeptide 5	UGUCCUGUCAAAUUAGCAG	CUGCUAAUUUGACAGGACA
Human Kinase Plate 16	H10	MAPKAPK2	NM_004759	9261	mitogen-activated protein kinase-activated protein kinase 2	UUUCGGAUGCUUCUCUUUC	GAAAGAGAAGCAUCCGAAA
Human Kinase Plate 16	A11	MAPKAPK2	NM_032960	9261	mitogen-activated protein kinase-activated protein kinase 2	AGGUUCAAGAGCACCUUGC	GCAAGGUGCUCUUGAACCU
Human Kinase Plate 16	B11	STK17B	NM_004226	9262	serine/threonine kinase 17b	AAUGAGAAAGGCAUAUCUC	GAGAUAUGCCUUUCUCAUU
Human Kinase Plate 16	C11	STK17A	NM_004760	9263	serine/threonine kinase 17a	UUAAUGUCACCCAAUGGAG	CUCCAUUGGGUGACAUUAA
Human Kinase Plate 16	D11	TAOK2	NM_004783	9344	TAO kinase 2	UAAAGAGCGGUGGUUUCCG	CGGAAACCACCGCUCUUUA
Human Kinase Plate 16	E11	TJP2	NM_004817	9414	tight junction protein 2 (zona occludens 2)	UUUGAACACUGGCCAUUUG	CAAAUGGCCAGUGUUCAAA
Human Kinase Plate 16	F11	MAP4K4	NM_004834	9448	mitogen-activated protein kinase kinase kinase kinase 4	UCUCAAUGGCUGUAAUGCC	GGCAUUACAGCCAUUGAGA
Human Kinase Plate 16	G11	EIF2AK3	NM_004836	9451	eukaryotic translation initiation factor 2-alpha kinase 3	UAUCGUGAUAUAUAUCCAG	CUGGAUAUAUAUCACGAUA
Human Kinase Plate 16	H11	ROCK2	NM_004850	9475	Rho-associated, coiled-coil containing protein kinase 2	UAAAUCUCUCCUGAAGUUG	CAACUUCAGGAGAGAUUUA
Human Kinase Plate 17	A2	MAPKAPK3	NM_004635	7867	mitogen-activated protein kinase-activated protein kinase 3	AUGGCUGUGCAGAAACUGG	CCAGUUUCUGCACAGCCAU
Human Kinase Plate 17	B2	BRD3	NM_007371	8019	bromodomain containing 3	UAAAGCUUGGGCCAUUAGC	GCUAAUGGCCCAAGCUUUA
Human Kinase Plate 17	C2	TRRAP	NM_003496	8295	transformation/transcription domain-associated protein	UGGAAUUUGGGUCCAUAUC	GAUAUGGACCCAAAUUCCA
Human Kinase Plate 17	D2	CDC7	NM_003503	8317	cell division cycle 7 homolog (S. cerevisiae)	AGUACAUCCACAGUCUUUG	CAAAGACUGUGGAUGUACU
Human Kinase Plate 17	E2	NME5	NM_003551	8382	non-metastatic cells 5, protein expressed in (nucleoside-diphosphate kinase)	AAGUUCUAACCAAUAAGAG	CUCUUAUUGGUUAGAACUU
Human Kinase Plate 17	F2	PIP5K1B	NM_001031687	8395	phosphatidylinositol-4-phosphate 5-kinase, type I, beta	AUACGUUGAGCCUUUCAAG	CUUGAAAGGCUCAACGUAU
Human Kinase Plate 17	G2	PIP5K1B	NM_003558	8395	phosphatidylinositol-4-phosphate 5-kinase, type I, beta	UAUCCCAUCUCCAGAUUUC	GAAAUCUGGAGAUGGGAUA
Human Kinase Plate 17	H2	PIP4K2B	NM_003559	8396	phosphatidylinositol-5-phosphate 4-kinase, type II, beta	UACAUGCCCAGGAACUGUG	CACAGUUCCUGGGCAUGUA
Human Kinase Plate 17	A3	ULK1	NM_003565	8408	unc-51-like kinase 1 (C. elegans)	AGCGCCAUGGGCUUGUCCC	GGGACAAGCCCAUGGCGCU
Human Kinase Plate 17	B3	STK24	NM_001032296	8428	serine/threonine kinase 24 (STE20 homolog, yeast)	UUCAAUAGCUGUUAUGCCC	GGGCAUAACAGCUAUUGAA
Human Kinase Plate 17	C3	DYRK3	NM_001004023	8444	dual-specificity tyrosine-(Y)-phosphorylation regulated kinase 3	AAGUUUGUGAUCAUAGACC	GGUCUAUGAUCACAAACUU
Human Kinase Plate 17	D3	DYRK2	NM_003583	8445	dual-specificity tyrosine-(Y)-phosphorylation regulated kinase 2	AAACGCGACUGGAUGUACG	CGUACAUCCAGUCGCGUUU
Human Kinase Plate 17	E3	CDC42BPA	NM_003607	8476	CDC42 binding protein kinase alpha (DMPK-like)	AGAAUUCCCUCUUUAAUGC	GCAUUAAAGAGGGAAUUCU
Human Kinase Plate 17	F3	MAP4K3	NM_003618	8491	mitogen-activated protein kinase kinase kinase kinase 3	UGUGUUACCUCAUUAGAUC	GAUCUAAUGAGGUAACACA
Human Kinase Plate 17	G3	PIK3R3	NM_001114172	8503	phosphoinositide-3-kinase, regulatory subunit 3 (gamma)	UUCAUACAGCCUAUCAUAC	GUAUGAUAGGCUGUAUGAA
Human Kinase Plate 17	H3	PIK3R3	NM_003629	8503	phosphoinositide-3-kinase, regulatory subunit 3 (gamma)	UCAGUUCUGUCGAAUAGGG	CCCUAUUCGACAGAACUGA
Human Kinase Plate 17	A4	IKBKG	NM_001099856	8517	inhibitor of kappa light polypeptide gene enhancer in B-cells, kinase gamma	AUAGGCCACCUGCAACUGG	CCAGUUGCAGGUGGCCUAU
Human Kinase Plate 17	B4	DGKZ	NM_001105540	8525	diacylglycerol kinase, zeta 104kDa	AACAUCUUAUUCCGAAAGC	GCUUUCGGAAUAAGAUGUU
Human Kinase Plate 17	C4	DGKZ	NM_003646	8525	diacylglycerol kinase, zeta 104kDa	AAUCUCAUCCUGUGCGAUC	GAUCGCACAGGAUGAGAUU
Human Kinase Plate 17	D4	DGKE	NM_003647	8526	diacylglycerol kinase, epsilon 64kDa	AGAGAAUUUCUAUUAAUAC	GUAUUAAUAGAAAUUCUCU
Human Kinase Plate 17	E4	DGKD	NM_003648	8527	diacylglycerol kinase, delta 130kDa	UAGCUGUUUGAAUCUUCUG	CAGAAGAUUCAAACAGCUA
Human Kinase Plate 17	F4	CAMK1	NM_003656	8536	calcium/calmodulin-dependent protein kinase I	UUUGGAGUCUUCAUCCAGG	CCUGGAUGAAGACUCCAAA
Human Kinase Plate 17	G4	MAPKAPK5	NM_003668	8550	mitogen-activated protein kinase-activated protein kinase 5	UAAUCUGAACUAUGUUUGG	CCAAACAUAGUUCAGAUUA
Human Kinase Plate 17	H4	CDC14B	NM_001077181	8555	CDC14 cell division cycle 14 homolog B (S. cerevisiae)	UAUCUAGGAAUUCUUUGAC	GUCAAAGAAUUCCUAGAUA
Human Kinase Plate 17	A5	CDC14B	NM_033331	8555	CDC14 cell division cycle 14 homolog B (S. cerevisiae)	UUCGUCAUCAUCACUGUAC	GUACAGUGAUGAUGACGAA
Human Kinase Plate 17	B5	CDK10	NM_001098533	8558	cyclin-dependent kinase 10	CUCGGUACCAGAGAGUGAC	GUCACUCUCUGGUACCGAG
Human Kinase Plate 17	C5	CDK10	NM_003674	8558	cyclin-dependent kinase 10	AACCCAUGCACGGGACAGC	GCUGUCCCGUGCAUGGGUU
Human Kinase Plate 17	D5	CDK10	NM_052988	8558	cyclin-dependent kinase 10	UGAAAUAGGAGCUCUCCAG	CUGGAGAGCUCCUAUUUCA
Human Kinase Plate 17	E5	PDXK	NM_003681	8566	pyridoxal (pyridoxine, vitamin B6) kinase	UCACCCAAGACUGGAUCAC	GUGAUCCAGUCUUGGGUGA
Human Kinase Plate 17	F5	MKNK1	NM_003684	8569	MAP kinase interacting serine/threonine kinase 1	UUUGACGGCAUACUCUUUG	CAAAGAGUAUGCCGUCAAA
Human Kinase Plate 17	G5	CASK	NM_001126054	8573	calcium/calmodulin-dependent serine protein kinase (MAGUK family)	AAACAGUGAUCCUUUCAGC	GCUGAAAGGAUCACUGUUU
Human Kinase Plate 17	H5	CASK	NM_003688	8573	calcium/calmodulin-dependent serine protein kinase (MAGUK family)	AAUAACUCUACAAUGUGUG	CACACAUUGUAGAGUUAUU
Human Kinase Plate 17	A6	STK16	NM_001008910	8576	serine/threonine kinase 16	AUCUCCAAGCAAUAUAUUG	CAAUAUAUUGCUUGGAGAU
Human Kinase Plate 17	B6	STK16	NM_003691	8576	serine/threonine kinase 16	UUCAGAUUUGGGUAGUAUG	CAUACUACCCAAAUCUGAA
Human Kinase Plate 17	C6	CDC2L5	NM_003718	8621	cell division cycle 2-like 5 (cholinesterase-related cell division controller)	UGGACUCCCACAUAUUCGG	CCGAAUAUGUGGGAGUCCA
Human Kinase Plate 17	D6	TNK1	NM_003985	8711	tyrosine kinase, non-receptor, 1	UUCUGGUUCCACUUGGUCC	GGACCAAGUGGAACCAGAA
Human Kinase Plate 17	E6	RIPK1	NM_003804	8737	receptor (TNFRSF)-interacting serine-threonine kinase 1	AUCACCAGGGAGUACUUCC	GGAAGUACUCCCUGGUGAU
Human Kinase Plate 17	F6	RIPK2	NM_003821	8767	receptor-interacting serine-threonine kinase 2	UAUAUCGUGCUUGAUACUG	CAGUAUCAAGCACGAUAUA
Human Kinase Plate 17	G6	RIOK3	NM_003831	8780	RIO kinase 3 (yeast)	AUUGGCAGCUGACAAUCAC	GUGAUUGUCAGCUGCCAAU
Human Kinase Plate 17	H6	RIOK3	NM_145906	8780	RIO kinase 3 (yeast)	AUGCGGAUGAUCUUACGUG	CACGUAAGAUCAUCCGCAU
Human Kinase Plate 17	A7	DYRK4	NM_003845	8798	dual-specificity tyrosine-(Y)-phosphorylation regulated kinase 4	AGAACCUUCAGAUAGAAGC	GCUUCUAUCUGAAGGUUCU
Human Kinase Plate 17	B7	TRIM24	NM_003852	8805	tripartite motif-containing 24	UAGCAACUUUAAUAUCCUG	CAGGAUAUUAAAGUUGCUA
Human Kinase Plate 17	C7	TRIM24	NM_015905	8805	tripartite motif-containing 24	UAUGCUUCUUGGAUAAUUG	CAAUUAUCCAAGAAGCAUA
Human Kinase Plate 17	D7	CDKL1	NM_004196	8814	cyclin-dependent kinase-like 1 (CDC2-related kinase)	UCUGUAUAGUAGUCACUCG	CGAGUGACUACUAUACAGA
Human Kinase Plate 17	E7	KSR1	NM_014238	8844	kinase suppressor of ras 1	UUGUUGUGACACUUCAACC	GGUUGAAGUGUCACAACAA
Human Kinase Plate 17	F7	CDK5R1	NM_003885	8851	cyclin-dependent kinase 5, regulatory subunit 1 (p35)	AAUCCUUGAGCCAUGACGC	GCGUCAUGGCUCAAGGAUU
Human Kinase Plate 17	G7	STK19	NM_004197	8859	serine/threonine kinase 19	AAAGUACUUGAUGAAUCUC	GAGAUUCAUCAAGUACUUU
Human Kinase Plate 17	H7	SPHK1	NM_021972	8877	sphingosine kinase 1	AUACUUCUCACUCUCUAGG	CCUAGAGAGUGAGAAGUAU
Human Kinase Plate 17	A8	PRPF4B	NM_003913	8899	PRP4 pre-mRNA processing factor 4 homolog B (yeast)	UCUAUACCAUAGUCAUAGC	GCUAUGACUAUGGUAUAGA
Human Kinase Plate 17	B8	HERC2	NM_004667	8924	hect domain and RLD 2	UCAUCCACUGCACAAGUUG	CAACUUGUGCAGUGGAUGA
Human Kinase Plate 17	C8	CDK5R2	NM_003936	8941	cyclin-dependent kinase 5, regulatory subunit 2 (p39)	UUUGCAGGCGUAAUGAAGG	CCUUCAUUACGCCUGCAAA
Human Kinase Plate 17	D8	RPS6KA4	NM_001006944	8986	ribosomal protein S6 kinase, 90kDa, polypeptide 4	UCGAUGGUGCCACAGAAGG	CCUUCUGUGGCACCAUCGA
Human Kinase Plate 17	E8	KALRN	NM_001024660	8997	kalirin, RhoGEF kinase	UAGAGUAGCUGCCAUUAUG	CAUAAUGGCAGCUACUCUA
Human Kinase Plate 17	F8	KALRN	NM_003947	8997	kalirin, RhoGEF kinase	UCUCCAGUGGAGGUAUGUG	CACAUACCUCCACUGGAGA
Human Kinase Plate 17	G8	CDKL2	NM_003948	8999	cyclin-dependent kinase-like 2 (CDC2-related kinase)	UCCACGCUGACAUUGCUGC	GCAGCAAUGUCAGCGUGGA
Human Kinase Plate 17	H8	MAP3K14	NM_003954	9020	mitogen-activated protein kinase kinase kinase 14	UUUCUUCCGGGCUUUGCUG	CAGCAAAGCCCGGAAGAAA
Human Kinase Plate 17	A9	BRSK2	NM_003957	9024	BR serine/threonine kinase 2	UCGGGCGGGAUAAAGUGCG	CGCACUUUAUCCCGCCCGA
Human Kinase Plate 17	B9	PKD2L1	NM_016112	9033	polycystic kidney disease 2-like 1	AGUAGGGUCUUGUUGUAGC	GCUACAACAAGACCCUACU
Human Kinase Plate 17	C9	PAPSS2	NM_001015880	9060	3'-phosphoadenosine 5'-phosphosulfate synthase 2	UAUAGUAUAGGGUACAAUG	CAUUGUACCCUAUACUAUA
Human Kinase Plate 17	D9	PAPSS1	NM_005443	9061	3'-phosphoadenosine 5'-phosphosulfate synthase 1	AGACGAUACUGAUCAAGAC	GUCUUGAUCAGUAUCGUCU
Human Kinase Plate 17	E9	MAP3K6	NM_004672	9064	mitogen-activated protein kinase kinase kinase 6	AUACCCACCUGAAACAUGG	CCAUGUUUCAGGUGGGUAU
Human Kinase Plate 17	F9	PKMYT1	NM_004203	9088	protein kinase, membrane associated tyrosine/threonine 1	ACAUGGAACGCUUUACCGC	GCGGUAAAGCGUUCCAUGU
Human Kinase Plate 17	G9	LATS1	NM_004690	9113	LATS, large tumor suppressor, homolog 1 (Drosophila)	AAUAGGUGAAGUUGUAAUC	GAUUACAACUUCACCUAUU
Human Kinase Plate 17	H9	DYRK1B	NM_004714	9149	dual-specificity tyrosine-(Y)-phosphorylation regulated kinase 1B	AUCAUAACCAUGGUUCAGG	CCUGAACCAUGGUUAUGAU
Human Kinase Plate 17	A10	DGKI	NM_004717	9162	diacylglycerol kinase, iota	AAGUUAGAAGCAUGACUUC	GAAGUCAUGCUUCUAACUU
Human Kinase Plate 17	B10	MAP3K13	NM_004721	9175	mitogen-activated protein kinase kinase kinase 13	UGUCCGUGCAUAUUGAGUC	GACUCAAUAUGCACGGACA
Human Kinase Plate 17	C10	DCLK1	NM_004734	9201	doublecortin-like kinase 1	AUGGUAAUGAGCUCCUUUG	CAAAGGAGCUCAUUACCAU
Human Kinase Plate 17	D10	AURKB	NM_004217	9212	aurora kinase B	UACACGUUUCCAAACUUGC	GCAAGUUUGGAAACGUGUA
Human Kinase Plate 17	E10	MAGI1	NM_001033057	9223	membrane associated guanylate kinase, WW and PDZ domain containing 1	AGAUUCCUGCUUUGGUUUG	CAAACCAAAGCAGGAAUCU
Human Kinase Plate 17	F10	DLG5	NM_004747	9231	discs, large homolog 5 (Drosophila)	UGACCAUUGCCAAGAUCUG	CAGAUCUUGGCAAUGGUCA
Human Kinase Plate 17	G10	RPS6KA5	NM_004755	9252	ribosomal protein S6 kinase, 90kDa, polypeptide 5	AAACUGAAGAGGGUCUAUG	CAUAGACCCUCUUCAGUUU
Human Kinase Plate 17	H10	MAPKAPK2	NM_004759	9261	mitogen-activated protein kinase-activated protein kinase 2	UGAAUGCAGAUACUGGAUG	CAUCCAGUAUCUGCAUUCA
Human Kinase Plate 17	A11	MAPKAPK2	NM_032960	9261	mitogen-activated protein kinase-activated protein kinase 2	AAACUCUAAGUCAAAUUAC	GUAAUUUGACUUAGAGUUU
Human Kinase Plate 17	B11	STK17B	NM_004226	9262	serine/threonine kinase 17b	ACUUCGGCAAUCAAAUCUC	GAGAUUUGAUUGCCGAAGU
Human Kinase Plate 17	C11	STK17A	NM_004760	9263	serine/threonine kinase 17a	UAAAUUCUCCUGGAAUUUC	GAAAUUCCAGGAGAAUUUA
Human Kinase Plate 17	D11	TAOK2	NM_004783	9344	TAO kinase 2	UGGUAUAAGGCACUCAUCG	CGAUGAGUGCCUUAUACCA
Human Kinase Plate 17	E11	TJP2	NM_004817	9414	tight junction protein 2 (zona occludens 2)	UGGAUUUAACCUUUGUCUC	GAGACAAAGGUUAAAUCCA
Human Kinase Plate 17	F11	MAP4K4	NM_004834	9448	mitogen-activated protein kinase kinase kinase kinase 4	UCUGGAGUGUGCUACUAGC	GCUAGUAGCACACUCCAGA
Human Kinase Plate 17	G11	EIF2AK3	NM_004836	9451	eukaryotic translation initiation factor 2-alpha kinase 3	AGAUCUAAACUUAAAGUGG	CCACUUUAAGUUUAGAUCU
Human Kinase Plate 17	H11	ROCK2	NM_004850	9475	Rho-associated, coiled-coil containing protein kinase 2	UUUAAGCUCCAUAUGUAGC	GCUACAUAUGGAGCUUAAA
Human Kinase Plate 18	A2	MAPKAPK3	NM_004635	7867	mitogen-activated protein kinase-activated protein kinase 3	AUUUCAGUCUGUUAUGCAG	CUGCAUAACAGACUGAAAU
Human Kinase Plate 18	B2	BRD3	NM_007371	8019	bromodomain containing 3	UAGCACUAUGUCAUCUGUG	CACAGAUGACAUAGUGCUA
Human Kinase Plate 18	C2	TRRAP	NM_003496	8295	transformation/transcription domain-associated protein	AAUGCCGCAAUUCGUAAAG	CUUUACGAAUUGCGGCAUU
Human Kinase Plate 18	D2	CDC7	NM_003503	8317	cell division cycle 7 homolog (S. cerevisiae)	AACUACAUGAUCAUUCUUC	GAAGAAUGAUCAUGUAGUU
Human Kinase Plate 18	E2	NME5	NM_003551	8382	non-metastatic cells 5, protein expressed in (nucleoside-diphosphate kinase)	AAACGUAUUUCUCUUUCCG	CGGAAAGAGAAAUACGUUU
Human Kinase Plate 18	F2	PIP5K1B	NM_001031687	8395	phosphatidylinositol-4-phosphate 5-kinase, type I, beta	UAGACAGUUCUAUUAGAGG	CCUCUAAUAGAACUGUCUA
Human Kinase Plate 18	G2	PIP5K1B	NM_003558	8395	phosphatidylinositol-4-phosphate 5-kinase, type I, beta	UUGCUGUUUGAAUAGAGUG	CACUCUAUUCAAACAGCAA
Human Kinase Plate 18	H2	PIP4K2B	NM_003559	8396	phosphatidylinositol-5-phosphate 4-kinase, type II, beta	UAGGUGGUGAGGAAACGCG	CGCGUUUCCUCACCACCUA
Human Kinase Plate 18	A3	ULK1	NM_003565	8408	unc-51-like kinase 1 (C. elegans)	UUGAGUCGGCAGUGGUCUC	GAGACCACUGCCGACUCAA
Human Kinase Plate 18	B3	STK24	NM_001032296	8428	serine/threonine kinase 24 (STE20 homolog, yeast)	UAAUAUAGUAGCGAUCUGG	CCAGAUCGCUACUAUAUUA
Human Kinase Plate 18	C3	DYRK3	NM_001004023	8444	dual-specificity tyrosine-(Y)-phosphorylation regulated kinase 3	UAUUGGGACCACCAAUAAC	GUUAUUGGUGGUCCCAAUA
Human Kinase Plate 18	D3	DYRK2	NM_003583	8445	dual-specificity tyrosine-(Y)-phosphorylation regulated kinase 2	AUGGAUGACAUUCAUUGUG	CACAAUGAAUGUCAUCCAU
Human Kinase Plate 18	E3	CDC42BPA	NM_003607	8476	CDC42 binding protein kinase alpha (DMPK-like)	UGGUUUAGCCCAUUCUAGG	CCUAGAAUGGGCUAAACCA
Human Kinase Plate 18	F3	MAP4K3	NM_003618	8491	mitogen-activated protein kinase kinase kinase kinase 3	UGGUAAGUGGAAUGAUCUG	CAGAUCAUUCCACUUACCA
Human Kinase Plate 18	G3	PIK3R3	NM_001114172	8503	phosphoinositide-3-kinase, regulatory subunit 3 (gamma)	UGUGAUUGAGCCAUACAAG	CUUGUAUGGCUCAAUCACA
Human Kinase Plate 18	H3	PIK3R3	NM_003629	8503	phosphoinositide-3-kinase, regulatory subunit 3 (gamma)	UGUCGAAUAGGGCAUCAUC	GAUGAUGCCCUAUUCGACA
Human Kinase Plate 18	A4	IKBKG	NM_001099856	8517	inhibitor of kappa light polypeptide gene enhancer in B-cells, kinase gamma	AUCGAUCACCUCCUGUUUG	CAAACAGGAGGUGAUCGAU
Human Kinase Plate 18	B4	DGKZ	NM_001105540	8525	diacylglycerol kinase, zeta 104kDa	AUCUUUGCACCCUGGUUGC	GCAACCAGGGUGCAAAGAU
Human Kinase Plate 18	C4	DGKZ	NM_003646	8525	diacylglycerol kinase, zeta 104kDa	AAGUCGUUCCUCUUGGCAG	CUGCCAAGAGGAACGACUU
Human Kinase Plate 18	D4	DGKE	NM_003647	8526	diacylglycerol kinase, epsilon 64kDa	UAACAUCAUUGCAUGUGUC	GACACAUGCAAUGAUGUUA
Human Kinase Plate 18	E4	DGKD	NM_003648	8527	diacylglycerol kinase, delta 130kDa	AAAGUCCAGGGAUAUCUUC	GAAGAUAUCCCUGGACUUU
Human Kinase Plate 18	F4	CAMK1	NM_003656	8536	calcium/calmodulin-dependent protein kinase I	AGGAGAGUCAAACUCGUAC	GUACGAGUUUGACUCUCCU
Human Kinase Plate 18	G4	MAPKAPK5	NM_003668	8550	mitogen-activated protein kinase-activated protein kinase 5	UAACUGGACCACUAAUUCC	GGAAUUAGUGGUCCAGUUA
Human Kinase Plate 18	H4	CDC14B	NM_001077181	8555	CDC14 cell division cycle 14 homolog B (S. cerevisiae)	AAGAUUAAUAUUCUAUAUG	CAUAUAGAAUAUUAAUCUU
Human Kinase Plate 18	A5	CDC14B	NM_033331	8555	CDC14 cell division cycle 14 homolog B (S. cerevisiae)	UCAAGGCCCGAAGUCUAUC	GAUAGACUUCGGGCCUUGA
Human Kinase Plate 18	B5	CDK10	NM_001098533	8558	cyclin-dependent kinase 10	UCACCAGGAAGAUGCUCUC	GAGAGCAUCUUCCUGGUGA
Human Kinase Plate 18	C5	CDK10	NM_003674	8558	cyclin-dependent kinase 10	AUACGAAGGUCUUCUGGGC	GCCCAGAAGACCUUCGUAU
Human Kinase Plate 18	D5	CDK10	NM_052988	8558	cyclin-dependent kinase 10	UUUACUGGGACACCAUAGG	CCUAUGGUGUCCCAGUAAA
Human Kinase Plate 18	E5	PDXK	NM_003681	8566	pyridoxal (pyridoxine, vitamin B6) kinase	UGUCCAUCCGGAUGCGUUC	GAACGCAUCCGGAUGGACA
Human Kinase Plate 18	F5	MKNK1	NM_003684	8569	MAP kinase interacting serine/threonine kinase 1	UCUCGAAACACCCUACUCC	GGAGUAGGGUGUUUCGAGA
Human Kinase Plate 18	G5	CASK	NM_001126054	8573	calcium/calmodulin-dependent serine protein kinase (MAGUK family)	UCCAAGUACUCGUUAUUAG	CUAAUAACGAGUACUUGGA
Human Kinase Plate 18	H5	CASK	NM_003688	8573	calcium/calmodulin-dependent serine protein kinase (MAGUK family)	UUCGGAGAAAUCUGGUAAC	GUUACCAGAUUUCUCCGAA
Human Kinase Plate 18	A6	STK16	NM_001008910	8576	serine/threonine kinase 16	AAUGUGAGGACGCUGAUGC	GCAUCAGCGUCCUCACAUU
Human Kinase Plate 18	B6	STK16	NM_003691	8576	serine/threonine kinase 16	AAGUGUAAGAGAAGUCCUG	CAGGACUUCUCUUACACUU
Human Kinase Plate 18	C6	CDC2L5	NM_003718	8621	cell division cycle 2-like 5 (cholinesterase-related cell division controller)	UACUCUGAUGGGUAAGCUG	CAGCUUACCCAUCAGAGUA
Human Kinase Plate 18	D6	TNK1	NM_003985	8711	tyrosine kinase, non-receptor, 1	UCCAAGUUCAUCAUGACCG	CGGUCAUGAUGAACUUGGA
Human Kinase Plate 18	E6	RIPK1	NM_003804	8737	receptor (TNFRSF)-interacting serine-threonine kinase 1	UUCAAUGCCAGGAAAUGUC	GACAUUUCCUGGCAUUGAA
Human Kinase Plate 18	F6	RIPK2	NM_003821	8767	receptor-interacting serine-threonine kinase 2	AAAGAUGGUCUUUCAUCUG	CAGAUGAAAGACCAUCUUU
Human Kinase Plate 18	G6	RIOK3	NM_003831	8780	RIO kinase 3 (yeast)	ACUGAAGCGAUCUUUAAAC	GUUUAAAGAUCGCUUCAGU
Human Kinase Plate 18	H6	RIOK3	NM_145906	8780	RIO kinase 3 (yeast)	UACAGCCAGUGAUUGUCUC	GAGACAAUCACUGGCUGUA
Human Kinase Plate 18	A7	DYRK4	NM_003845	8798	dual-specificity tyrosine-(Y)-phosphorylation regulated kinase 4	AAAGGAAUUGGAUUUCCUC	GAGGAAAUCCAAUUCCUUU
Human Kinase Plate 18	B7	TRIM24	NM_003852	8805	tripartite motif-containing 24	AACUUUACCCUCUGAUGAG	CUCAUCAGAGGGUAAAGUU
Human Kinase Plate 18	C7	TRIM24	NM_015905	8805	tripartite motif-containing 24	AUUCUUGGCUGCAAACUGG	CCAGUUUGCAGCCAAGAAU
Human Kinase Plate 18	D7	CDKL1	NM_004196	8814	cyclin-dependent kinase-like 1 (CDC2-related kinase)	AUUUACAGCUUGCAGUGUC	GACACUGCAAGCUGUAAAU
Human Kinase Plate 18	E7	KSR1	NM_014238	8844	kinase suppressor of ras 1	UUAAACUUUCUGCAAUAAG	CUUAUUGCAGAAAGUUUAA
Human Kinase Plate 18	F7	CDK5R1	NM_003885	8851	cyclin-dependent kinase 5, regulatory subunit 1 (p35)	AAAGUGCCCAGAGUUCUUG	CAAGAACUCUGGGCACUUU
Human Kinase Plate 18	G7	STK19	NM_004197	8859	serine/threonine kinase 19	AGUACUUGAUGAAUCUCCC	GGGAGAUUCAUCAAGUACU
Human Kinase Plate 18	H7	SPHK1	NM_021972	8877	sphingosine kinase 1	AUAGCGUGCAGUUGGUCAG	CUGACCAACUGCACGCUAU
Human Kinase Plate 18	A8	PRPF4B	NM_003913	8899	PRP4 pre-mRNA processing factor 4 homolog B (yeast)	ACCUAUUUCCAUUUCUUGC	GCAAGAAAUGGAAAUAGGU
Human Kinase Plate 18	B8	HERC2	NM_004667	8924	hect domain and RLD 2	UGACCUCUUGCAAUGAUCC	GGAUCAUUGCAAGAGGUCA
Human Kinase Plate 18	C8	CDK5R2	NM_003936	8941	cyclin-dependent kinase 5, regulatory subunit 2 (p39)	UUGCGGAGAAGGUUCUCGC	GCGAGAACCUUCUCCGCAA
Human Kinase Plate 18	D8	RPS6KA4	NM_001006944	8986	ribosomal protein S6 kinase, 90kDa, polypeptide 4	AUCAUGUACAGAAUGACGC	GCGUCAUUCUGUACAUGAU
Human Kinase Plate 18	E8	KALRN	NM_001024660	8997	kalirin, RhoGEF kinase	ACCCGGUUGACAAUGUAGC	GCUACAUUGUCAACCGGGU
Human Kinase Plate 18	F8	KALRN	NM_003947	8997	kalirin, RhoGEF kinase	UUGAGUGUGGCAUCUAGAG	CUCUAGAUGCCACACUCAA
Human Kinase Plate 18	G8	CDKL2	NM_003948	8999	cyclin-dependent kinase-like 2 (CDC2-related kinase)	UAGUUCUGGAGCUCUGUAC	GUACAGAGCUCCAGAACUA
Human Kinase Plate 18	H8	MAP3K14	NM_003954	9020	mitogen-activated protein kinase kinase kinase 14	UGUAGCAUGGGCCACAUUG	CAAUGUGGCCCAUGCUACA
Human Kinase Plate 18	A9	BRSK2	NM_003957	9024	BR serine/threonine kinase 2	AUGCCGUUCUCCUUCUGCG	CGCAGAAGGAGAACGGCAU
Human Kinase Plate 18	B9	PKD2L1	NM_016112	9033	polycystic kidney disease 2-like 1	ACAUAGGUGACAAAGUAGG	CCUACUUUGUCACCUAUGU
Human Kinase Plate 18	C9	PAPSS2	NM_001015880	9060	3'-phosphoadenosine 5'-phosphosulfate synthase 2	AUUGGCACCCGCAAUCAUC	GAUGAUUGCGGGUGCCAAU
Human Kinase Plate 18	D9	PAPSS1	NM_005443	9061	3'-phosphoadenosine 5'-phosphosulfate synthase 1	UUAGCUCAGUAGGAGUAAG	CUUACUCCUACUGAGCUAA
Human Kinase Plate 18	E9	MAP3K6	NM_004672	9064	mitogen-activated protein kinase kinase kinase 6	UAUGGUUCAACAGCAUUUG	CAAAUGCUGUUGAACCAUA
Human Kinase Plate 18	F9	PKMYT1	NM_004203	9088	protein kinase, membrane associated tyrosine/threonine 1	AACGCUUUACCGCAUAGAG	CUCUAUGCGGUAAAGCGUU
Human Kinase Plate 18	G9	LATS1	NM_004690	9113	LATS, large tumor suppressor, homolog 1 (Drosophila)	UUAUGCUCAGCCUUAGCAG	CUGCUAAGGCUGAGCAUAA
Human Kinase Plate 18	H9	DYRK1B	NM_004714	9149	dual-specificity tyrosine-(Y)-phosphorylation regulated kinase 1B	UUCCGGGUCAGGUUCAGCG	CGCUGAACCUGACCCGGAA
Human Kinase Plate 18	A10	DGKI	NM_004717	9162	diacylglycerol kinase, iota	ACAUGUUUGGAUAGAUCUC	GAGAUCUAUCCAAACAUGU
Human Kinase Plate 18	B10	MAP3K13	NM_004721	9175	mitogen-activated protein kinase kinase kinase 13	AAGAUUGCGGCAAAGUCAC	GUGACUUUGCCGCAAUCUU
Human Kinase Plate 18	C10	DCLK1	NM_004734	9201	doublecortin-like kinase 1	AUCAGAAGAACGAUAUUGG	CCAAUAUCGUUCUUCUGAU
Human Kinase Plate 18	D10	AURKB	NM_004217	9212	aurora kinase B	AGCGCCACGAUGAAAUGGC	GCCAUUUCAUCGUGGCGCU
Human Kinase Plate 18	E10	MAGI1	NM_001033057	9223	membrane associated guanylate kinase, WW and PDZ domain containing 1	UCACACUUACAAUCACAUC	GAUGUGAUUGUAAGUGUGA
Human Kinase Plate 18	F10	DLG5	NM_004747	9231	discs, large homolog 5 (Drosophila)	UGCGUUCCGCCUUGAACUG	CAGUUCAAGGCGGAACGCA
Human Kinase Plate 18	G10	RPS6KA5	NM_004755	9252	ribosomal protein S6 kinase, 90kDa, polypeptide 5	UAUCUGGUGCCAUGUAUUC	GAAUACAUGGCACCAGAUA
Human Kinase Plate 18	H10	MAPKAPK2	NM_004759	9261	mitogen-activated protein kinase-activated protein kinase 2	UCUGUGAAUGCCUGGUCUC	GAGACCAGGCAUUCACAGA
Human Kinase Plate 18	A11	MAPKAPK2	NM_032960	9261	mitogen-activated protein kinase-activated protein kinase 2	AACAUUCCAUGACAAUCAG	CUGAUUGUCAUGGAAUGUU
Human Kinase Plate 18	B11	STK17B	NM_004226	9262	serine/threonine kinase 17b	AUAUACAUUGUCUAACCAC	GUGGUUAGACAAUGUAUAU
Human Kinase Plate 18	C11	STK17A	NM_004760	9263	serine/threonine kinase 17a	AUGCUUAUAGGAUCAUAAC	GUUAUGAUCCUAUAAGCAU
Human Kinase Plate 18	D11	TAOK2	NM_004783	9344	TAO kinase 2	UGGACGCAGAACCAAAGUC	GACUUUGGUUCUGCGUCCA
Human Kinase Plate 18	E11	TJP2	NM_004817	9414	tight junction protein 2 (zona occludens 2)	UAGGGCCAUAUAUUGCUUC	GAAGCAAUAUAUGGCCCUA
Human Kinase Plate 18	F11	MAP4K4	NM_004834	9448	mitogen-activated protein kinase kinase kinase kinase 4	AUCGUCUUCGGUUGAUAAG	CUUAUCAACCGAAGACGAU
Human Kinase Plate 18	G11	EIF2AK3	NM_004836	9451	eukaryotic translation initiation factor 2-alpha kinase 3	UAUGCACUGAGUCCAUAUG	CAUAUGGACUCAGUGCAUA
Human Kinase Plate 18	H11	ROCK2	NM_004850	9475	Rho-associated, coiled-coil containing protein kinase 2	UUCGAUGGACUCAUAGAUC	GAUCUAUGAGUCCAUCGAA
Human Kinase Plate 19	A2	CDC42BPB	NM_006035	9578	CDC42 binding protein kinase beta (DMPK-like)	AAUAUAAGGUGCUUCUAGG	CCUAGAAGCACCUUAUAUU
Human Kinase Plate 19	B2	AATK	NM_001080395	9625	apoptosis-associated tyrosine kinase	UUCUCGGUGUCAUAGCCAC	GUGGCUAUGACACCGAGAA
Human Kinase Plate 19	C2	AATK	XM_001714082	9625	apoptosis-associated tyrosine kinase	UCCGGUGAGAGGGCCUGCC	GGCAGGCCCUCUCACCGGA
Human Kinase Plate 19	D2	AATK	XM_927215	9625	apoptosis-associated tyrosine kinase	UCAGACACGUGCGUGAUGG	CCAUCACGCACGUGUCUGA
Human Kinase Plate 19	E2	IKBKE	NM_014002	9641	inhibitor of kappa light polypeptide gene enhancer in B-cells, kinase epsilon	UCUGUCAGCUUGUAGAUGC	GCAUCUACAAGCUGACAGA
Human Kinase Plate 19	F2	ULK2	NM_014683	9706	unc-51-like kinase 2 (C. elegans)	AAGGCUAACAGGUUGGAAG	CUUCCAACCUGUUAGCCUU
Human Kinase Plate 19	G2	SLK	NM_014720	9748	STE20-like kinase (yeast)	UGUAACGCUGCAUUUGCUC	GAGCAAAUGCAGCGUUACA
Human Kinase Plate 19	H2	IHPK1	NM_001006115	9807	inositol hexakisphosphate kinase 1	UGUUCCUGCAGAGGUAAUG	CAUUACCUCUGCAGGAACA
Human Kinase Plate 19	A3	MELK	NM_014791	9833	maternal embryonic leucine zipper kinase	UUUACAGCAGACUUAGGAG	CUCCUAAGUCUGCUGUAAA
Human Kinase Plate 19	B3	MAGI2	NM_012301	9863	membrane associated guanylate kinase, WW and PDZ domain containing 2	AUUUGAUGAGUUCUAUUGC	GCAAUAGAACUCAUCAAAU
Human Kinase Plate 19	C3	TLK1	NM_012290	9874	tousled-like kinase 1	UUCUAAUGCUGCUAAUUUC	GAAAUUAGCAGCAUUAGAA
Human Kinase Plate 19	D3	NUAK1	NM_014840	9891	NUAK family, SNF1-like kinase, 1	UCAGCAUCCACCGUAUGAG	CUCAUACGGUGGAUGCUGA
Human Kinase Plate 19	E3	XYLB	NM_005108	9942	xylulokinase homolog (H. influenzae)	UCCUUGUGCACAUGAACAC	GUGUUCAUGUGCACAAGGA
Human Kinase Plate 19	F3	OXSR1	NM_005109	9943	oxidative-stress responsive 1	AUAGAAGCAACAGAGAUAC	GUAUCUCUGUUGCUUCUAU
Human Kinase Plate 19	G3	AKT3	NM_005465	10000	v-akt murine thymoma viral oncogene homolog 3 (protein kinase B, gamma)	UCACGGUACACAAUCUUUC	GAAAGAUUGUGUACCGUGA
Human Kinase Plate 19	H3	NAALADL1	NM_005468	10004	N-acetylated alpha-linked acidic dipeptidase-like 1	UAGUCAAAGGUGUCAAAGG	CCUUUGACACCUUUGACUA
Human Kinase Plate 19	A4	TANK	NM_004180	10010	TRAF family member-associated NFKB activator	UAAGAAAGUUGAGUCAUUG	CAAUGACUCAACUUUCUUA
Human Kinase Plate 19	B4	TANK	NM_133484	10010	TRAF family member-associated NFKB activator	AGUCUGUUGAAGUGACAGC	GCUGUCACUUCAACAGACU
Human Kinase Plate 19	C4	GNE	NM_001128227	10020	glucosamine (UDP-N-acetyl)-2-epimerase/N-acetylmannosamine kinase	AGAAGUUUGUCAUAGGAAG	CUUCCUAUGACAAACUUCU
Human Kinase Plate 19	D4	COL4A3BP	NM_005713	10087	collagen, type IV, alpha 3 (Goodpasture antigen) binding protein	UUACACUAAUAUCAAAUCG	CGAUUUGAUAUUAGUGUAA
Human Kinase Plate 19	E4	SGK2	NM_016276	10110	serum/glucocorticoid regulated kinase 2	UCAGGUGCCAAGUACUCAG	CUGAGUACUUGGCACCUGA
Human Kinase Plate 19	F4	HIPK3	NM_001048200	10114	homeodomain interacting protein kinase 3	UACACGGAGAGGCUAACAG	CUGUUAGCCUCUCCGUGUA
Human Kinase Plate 19	G4	HIPK3	NM_005734	10114	homeodomain interacting protein kinase 3	AUCUUGUGGAUUUAGUACC	GGUACUAAAUCCACAAGAU
Human Kinase Plate 19	H4	TRIM28	NM_005762	10155	tripartite motif-containing 28	AUAGGGCCAGCAGUACACG	CGUGUACUGCUGGCCCUAU
Human Kinase Plate 19	A5	TNK2	NM_001010938	10188	tyrosine kinase, non-receptor, 2	AUCUUAUGCAGGAUCUGAC	GUCAGAUCCUGCAUAAGAU
Human Kinase Plate 19	B5	NME6	NM_005793	10201	non-metastatic cells 6, protein expressed in (nucleoside-diphosphate kinase)	UUCAUAGACCUGCAUCAGG	CCUGAUGCAGGUCUAUGAA
Human Kinase Plate 19	C5	TRIB1	NM_025195	10221	tribbles homolog 1 (Drosophila)	UUAAGAAUUAUGAGGUUUC	GAAACCUCAUAAUUCUUAA
Human Kinase Plate 19	D5	SPEG	NM_005876	10290	SPEG complex locus	UUUCGAUGCUGCUACUGAG	CUCAGUAGCAGCAUCGAAA
Human Kinase Plate 19	E5	BCKDK	NM_001122957	10295	branched chain ketoacid dehydrogenase kinase	UCUUGCUGCAGGUACCGAG	CUCGGUACCUGCAGCAAGA
Human Kinase Plate 19	F5	BCKDK	NM_005881	10295	branched chain ketoacid dehydrogenase kinase	AGAUCGACAUCAUUGUUGG	CCAACAAUGAUGUCGAUCU
Human Kinase Plate 19	G5	PAK4	NM_001014831	10298	p21 protein (Cdc42/Rac)-activated kinase 4	AAGUCUGACAGCUUCACCC	GGGUGAAGCUGUCAGACUU
Human Kinase Plate 19	H5	RAPGEF3	NM_001098531	10411	Rap guanine nucleotide exchange factor (GEF) 3	UGAUGAUACGGUUGAAGUC	GACUUCAACCGUAUCAUCA
Human Kinase Plate 19	A6	TESK2	NM_007170	10420	testis-specific kinase 2	AAAUCCUGCAAUUGAAUUC	GAAUUCAAUUGCAGGAUUU
Human Kinase Plate 19	B6	BAIAP2	NM_006340	10458	BAI1-associated protein 2	AGACUUCAGCAUUUCUUCC	GGAAGAAAUGCUGAAGUCU
Human Kinase Plate 19	C6	MERTK	NM_006343	10461	c-mer proto-oncogene tyrosine kinase	AUAUUAGGUACACUGAUUG	CAAUCAGUGUACCUAAUAU
Human Kinase Plate 19	D6	STK25	NM_006374	10494	serine/threonine kinase 25 (STE20 homolog, yeast)	ACAGCAGUGCGCUUCAGCG	CGCUGAAGCGCACUGCUGU
Human Kinase Plate 19	E6	CCT2	NM_006431	10576	chaperonin containing TCP1, subunit 2 (beta)	AGGAAUCUGCCAAACUUCC	GGAAGUUUGGCAGAUUCCU
Human Kinase Plate 19	F6	ERN2	NM_033266	10595	endoplasmic reticulum to nucleus signaling 2	AGACAUAGAAGCCAGUUUC	GAAACUGGCUUCUAUGUCU
Human Kinase Plate 19	G6	CAMKK2	NM_006549	10645	calcium/calmodulin-dependent protein kinase kinase 2, beta	UUGACGACACCAUAGGAGC	GCUCCUAUGGUGUCGUCAA
Human Kinase Plate 19	H6	PMVK	NM_006556	10654	phosphomevalonate kinase	AUGCCCUCCACAAUCUUCC	GGAAGAUUGUGGAGGGCAU
Human Kinase Plate 19	A7	PLK4	NM_014264	10733	polo-like kinase 4 (Drosophila)	UACCAAGCAGAUUUCCAAC	GUUGGAAAUCUGCUUGGUA
Human Kinase Plate 19	B7	MAP3K2	NM_006609	10746	mitogen-activated protein kinase kinase kinase 2	UAGGACCUAUUAUAGAUAG	CUAUCUAUAAUAGGUCCUA
Human Kinase Plate 19	C7	PLK2	NM_006622	10769	polo-like kinase 2 (Drosophila)	AAAGGUGCCAUCAUUAAAG	CUUUAAUGAUGGCACCUUU
Human Kinase Plate 19	D7	NEK6	NM_014397	10783	NIMA (never in mitosis gene a)-related kinase 6	AAAGUACUUCCAUACUGUC	GACAGUAUGGAAGUACUUU
Human Kinase Plate 19	E7	FASTK	NM_006712	10922	Fas-activated serine/threonine kinase	UAGCGACGCACAAUCAGAG	CUCUGAUUGUGCGUCGCUA
Human Kinase Plate 19	F7	RAB32	NM_006834	10981	RAB32, member RAS oncogene family	AACAUGACAUCUGUAACCC	GGGUUACAGAUGUCAUGUU
Human Kinase Plate 19	G7	TLK2	NM_001112707	11011	tousled-like kinase 2	UUUAUGAAUCCGGUAUUCC	GGAAUACCGGAUUCAUAAA
Human Kinase Plate 19	H7	TLK2	NM_006852	11011	tousled-like kinase 2	UGAGUUUGAAGAUUUCUUC	GAAGAAAUCUUCAAACUCA
Human Kinase Plate 19	A8	RIPK3	NM_006871	11035	receptor-interacting serine-threonine kinase 3	UGACCUCCCUGGAUAUCGC	GCGAUAUCCAGGGAGGUCA
Human Kinase Plate 19	B8	PIM2	NM_006875	11040	pim-2 oncogene	UCACGAUGGACAACUCCAC	GUGGAGUUGUCCAUCGUGA
Human Kinase Plate 19	C8	RAPGEF4	NM_001100397	11069	Rap guanine nucleotide exchange factor (GEF) 4	AUACUGAAACAUCAUUAGG	CCUAAUGAUGUUUCAGUAU
Human Kinase Plate 19	D8	RAPGEF4	NM_007023	11069	Rap guanine nucleotide exchange factor (GEF) 4	UUGAUUAGAAGCUCUGUUC	GAACAGAGCUUCUAAUCAA
Human Kinase Plate 19	E8	CIT	NM_007174	11113	citron (rho-interacting, serine/threonine kinase 21)	UCCAGUGUCUCCUUGUCAG	CUGACAAGGAGACACUGGA
Human Kinase Plate 19	F8	MAP4K5	NM_006575	11183	mitogen-activated protein kinase kinase kinase kinase 5	UAACUCAGAGGCCAGUUUC	GAAACUGGCCUCUGAGUUA
Human Kinase Plate 19	G8	MAP4K1	NM_001042600	11184	mitogen-activated protein kinase kinase kinase kinase 1	UGAUGACUGAGCAUCUUGG	CCAAGAUGCUCAGUCAUCA
Human Kinase Plate 19	H8	MAP4K1	NM_007181	11184	mitogen-activated protein kinase kinase kinase kinase 1	UCACACAGCUCAUUGUAUC	GAUACAAUGAGCUGUGUGA
Human Kinase Plate 19	A9	CHEK2	NM_001005735	11200	CHK2 checkpoint homolog (S. pombe)	AAUGCCUUAGGAUAAACUG	CAGUUUAUCCUAAGGCAUU
Human Kinase Plate 19	B9	IRAK3	NM_007199	11213	interleukin-1 receptor-associated kinase 3	UUUACCUUGGUCUACAUAC	GUAUGUAGACCAAGGUAAA
Human Kinase Plate 19	C9	AKAP13	NM_006738	11214	A kinase (PRKA) anchor protein 13	AAUCCGCUGAGUUACAAGC	GCUUGUAACUCAGCGGAUU
Human Kinase Plate 19	D9	STK38	NM_007271	11329	serine/threonine kinase 38	UUGGUGAAUAGAGUCUAUG	CAUAGACUCUAUUCACCAA
Human Kinase Plate 19	E9	TWF2	NM_007284	11344	twinfilin, actin-binding protein, homolog 2 (Drosophila)	UGGAGUAGAGCAUUCGCUC	GAGCGAAUGCUCUACUCCA
Human Kinase Plate 19	F9	AAK1	NM_014911	22848	AP2 associated kinase 1	UAGCUUAAAUGAGAAGUAG	CUACUUCUCAUUUAAGCUA
Human Kinase Plate 19	G9	LMTK2	NM_014916	22853	lemur tyrosine kinase 2	UAACUGGAUAUAAUAGUCG	CGACUAUUAUAUCCAGUUA
Human Kinase Plate 19	H9	ICK	NM_014920	22858	intestinal cell (MAK-like) kinase	UAUAUUGUCGGUUACUCCA	UGGAGUAACCGACAAUAUA
Human Kinase Plate 19	A10	MAST1	NM_014975	22983	microtubule associated serine/threonine kinase 1	AGAACUGGCGGAUUUCCAC	GUGGAAAUCCGCCAGUUCU
Human Kinase Plate 19	B10	STK38L	NM_015000	23012	serine/threonine kinase 38 like	UUGGCUUUCUCAGAUAUAG	CUAUAUCUGAGAAAGCCAA
Human Kinase Plate 19	C10	MAST3	NM_015016	23031	microtubule associated serine/threonine kinase 3	AAAUUCCUCAGGGUCAAAC	GUUUGACCCUGAGGAAUUU
Human Kinase Plate 19	D10	PDZD2	NM_178140	23037	PDZ domain containing 2	UGACGGAUGGCCGAAUGAG	CUCAUUCGGCCAUCCGUCA
Human Kinase Plate 19	E10	TNIK	NM_015028	23043	TRAF2 and NCK interacting kinase	UUUCCCUGCAGAUGUAUGC	GCAUACAUCUGCAGGGAAA
Human Kinase Plate 19	F10	SMG1	NM_015092	23049	SMG1 homolog, phosphatidylinositol 3-kinase-related kinase (C. elegans)	UCUCCUACAGUCUCUAGUG	CACUAGAGACUGUAGGAGA
Human Kinase Plate 19	G10	CDC2L6	NM_015076	23097	cell division cycle 2-like 6 (CDK8-like)	UGGCUUUAGAGGAGAAUUG	CAAUUCUCCUCUAAAGCCA
Human Kinase Plate 19	H10	MAST2	NM_015112	23139	microtubule associated serine/threonine kinase 2	UUGGAGGAAAUAAACUCUG	CAGAGUUUAUUUCCUCCAA
Human Kinase Plate 19	A11	PASK	NM_015148	23178	PAS domain containing serine/threonine kinase	ACUUGUACAAAUAUUCUGG	CCAGAAUAUUUGUACAAGU
Human Kinase Plate 19	B11	SNF1LK2	NM_015191	23235	salt-inducible kinase 2	AUCACGACCAGUUGAUUGG	CCAAUCAACUGGUCGUGAU
Human Kinase Plate 19	C11	KIAA0999	NM_025164	23387	SIK family kinase 3	UCCACUAGCAUAUUCUGUC	GACAGAAUAUGCUAGUGGA
Human Kinase Plate 19	D11	PIP5K1C	NM_012398	23396	phosphatidylinositol-4-phosphate 5-kinase, type I, gamma	AAGCGCUCGGCAUAGAAGC	GCUUCUAUGCCGAGCGCUU
Human Kinase Plate 19	E11	BRD4	NM_014299	23476	bromodomain containing 4	UGAGCAUCACGGUACUCAC	GUGAGUACCGUGAUGCUCA
Human Kinase Plate 19	F11	CCRK	NM_001039803	23552	cell cycle related kinase	UGCCUCGAGACCAACCCUC	GAGGGUUGGUCUCGAGGCA
Human Kinase Plate 19	G11	DAPK2	NM_014326	23604	death-associated protein kinase 2	UGGAGAAUUAAGAGCUUUG	CAAAGCUCUUAAUUCUCCA
Human Kinase Plate 19	H11	TSSK2	NM_053006	23617	testis-specific serine kinase 2	UCCACAAAGUCAGUAGGUG	CACCUACUGACUUUGUGGA
Human Kinase Plate 20	A2	CDC42BPB	NM_006035	9578	CDC42 binding protein kinase beta (DMPK-like)	ACACUCAGGCCCGUAUUUG	CAAAUACGGGCCUGAGUGU
Human Kinase Plate 20	B2	AATK	NM_001080395	9625	apoptosis-associated tyrosine kinase	UGUACAGACACCCACUGUG	CACAGUGGGUGUCUGUACA
Human Kinase Plate 20	C2	AATK	XM_001714082	9625	apoptosis-associated tyrosine kinase	UGGACUCGGCGUCCGAGUC	GACUCGGACGCCGAGUCCA
Human Kinase Plate 20	D2	AATK	XM_927215	9625	apoptosis-associated tyrosine kinase	ACGUGCGUGAUGGAGAAGC	GCUUCUCCAUCACGCACGU
Human Kinase Plate 20	E2	IKBKE	NM_014002	9641	inhibitor of kappa light polypeptide gene enhancer in B-cells, kinase epsilon	AAGACAUGGACGACAACUC	GAGUUGUCGUCCAUGUCUU
Human Kinase Plate 20	F2	ULK2	NM_014683	9706	unc-51-like kinase 2 (C. elegans)	AAUACUAGGCAUUAAGCUC	GAGCUUAAUGCCUAGUAUU
Human Kinase Plate 20	G2	SLK	NM_014720	9748	STE20-like kinase (yeast)	UCACUGCGCUGAAUCUUGG	CCAAGAUUCAGCGCAGUGA
Human Kinase Plate 20	H2	IHPK1	NM_001006115	9807	inositol hexakisphosphate kinase 1	AUUGUGCAGAUAUUGAUAG	CUAUCAAUAUCUGCACAAU
Human Kinase Plate 20	A3	MELK	NM_014791	9833	maternal embryonic leucine zipper kinase	UGAUAAAUCAUCUUCACAC	GUGUGAAGAUGAUUUAUCA
Human Kinase Plate 20	B3	MAGI2	NM_012301	9863	membrane associated guanylate kinase, WW and PDZ domain containing 2	UAUGGUCAAUGAAGUAGAC	GUCUACUUCAUUGACCAUA
Human Kinase Plate 20	C3	TLK1	NM_012290	9874	tousled-like kinase 1	AAAUCUAGCUUCCAAUAAC	GUUAUUGGAAGCUAGAUUU
Human Kinase Plate 20	D3	NUAK1	NM_014840	9891	NUAK family, SNF1-like kinase, 1	UUAGAACUCAACUUGGAUG	CAUCCAAGUUGAGUUCUAA
Human Kinase Plate 20	E3	XYLB	NM_005108	9942	xylulokinase homolog (H. influenzae)	UUGGAGCUAACUUCACAAC	GUUGUGAAGUUAGCUCCAA
Human Kinase Plate 20	F3	OXSR1	NM_005109	9943	oxidative-stress responsive 1	UACCAUCAUCAGGAAUAUC	GAUAUUCCUGAUGAUGGUA
Human Kinase Plate 20	G3	AKT3	NM_005465	10000	v-akt murine thymoma viral oncogene homolog 3 (protein kinase B, gamma)	AAUGUGUUUGGCUUUGGUC	GACCAAAGCCAAACACAUU
Human Kinase Plate 20	H3	NAALADL1	NM_005468	10004	N-acetylated alpha-linked acidic dipeptidase-like 1	UUCCGUUGAGGUUACAGAG	CUCUGUAACCUCAACGGAA
Human Kinase Plate 20	A4	TANK	NM_004180	10010	TRAF family member-associated NFKB activator	UUACUGCAGAAUCUCUAUC	GAUAGAGAUUCUGCAGUAA
Human Kinase Plate 20	B4	TANK	NM_133484	10010	TRAF family member-associated NFKB activator	AAUCACUUUAUCUUGUGGC	GCCACAAGAUAAAGUGAUU
Human Kinase Plate 20	C4	GNE	NM_001128227	10020	glucosamine (UDP-N-acetyl)-2-epimerase/N-acetylmannosamine kinase	AAACGGUCAUCCUAAAGAC	GUCUUUAGGAUGACCGUUU
Human Kinase Plate 20	D4	COL4A3BP	NM_005713	10087	collagen, type IV, alpha 3 (Goodpasture antigen) binding protein	UAAUAUCAAAUCGACAUUC	GAAUGUCGAUUUGAUAUUA
Human Kinase Plate 20	E4	SGK2	NM_016276	10110	serum/glucocorticoid regulated kinase 2	UACAUCUUGGCUGUAGAAG	CUUCUACAGCCAAGAUGUA
Human Kinase Plate 20	F4	HIPK3	NM_001048200	10114	homeodomain interacting protein kinase 3	AACUACCUGGCCAAACGUG	CACGUUUGGCCAGGUAGUU
Human Kinase Plate 20	G4	HIPK3	NM_005734	10114	homeodomain interacting protein kinase 3	UCUGAUAGAUGUUUCACAG	CUGUGAAACAUCUAUCAGA
Human Kinase Plate 20	H4	TRIM28	NM_005762	10155	tripartite motif-containing 28	UUGGCUGGCCCAGUAGAGC	GCUCUACUGGGCCAGCCAA
Human Kinase Plate 20	A5	TNK2	NM_001010938	10188	tyrosine kinase, non-receptor, 2	UACUCAUCCACGACUUGCG	CGCAAGUCGUGGAUGAGUA
Human Kinase Plate 20	B5	NME6	NM_005793	10201	non-metastatic cells 6, protein expressed in (nucleoside-diphosphate kinase)	AUGUCUAGGAGAAGUCUGG	CCAGACUUCUCCUAGACAU
Human Kinase Plate 20	C5	TRIB1	NM_025195	10221	tribbles homolog 1 (Drosophila)	UAGACUUUCUAGUCUAAGC	GCUUAGACUAGAAAGUCUA
Human Kinase Plate 20	D5	SPEG	NM_005876	10290	SPEG complex locus	AUACAGGUGGGCAUAGCAG	CUGCUAUGCCCACCUGUAU
Human Kinase Plate 20	E5	BCKDK	NM_001122957	10295	branched chain ketoacid dehydrogenase kinase	UAGGUGACUCUCCAUUGUG	CACAAUGGAGAGUCACCUA
Human Kinase Plate 20	F5	BCKDK	NM_005881	10295	branched chain ketoacid dehydrogenase kinase	AGACGUCCGUGCCAAUGCC	GGCAUUGGCACGGACGUCU
Human Kinase Plate 20	G5	PAK4	NM_001014831	10298	p21 protein (Cdc42/Rac)-activated kinase 4	UCCCGAAUCAUCUUCAUGG	CCAUGAAGAUGAUUCGGGA
Human Kinase Plate 20	H5	RAPGEF3	NM_001098531	10411	Rap guanine nucleotide exchange factor (GEF) 3	UGGGUCACCACGUUGACAG	CUGUCAACGUGGUGACCCA
Human Kinase Plate 20	A6	TESK2	NM_007170	10420	testis-specific kinase 2	AUAUACCUAAGGAUGUUGG	CCAACAUCCUUAGGUAUAU
Human Kinase Plate 20	B6	BAIAP2	NM_006340	10458	BAI1-associated protein 2	UUCUCGGUGGUGGCAUAGC	GCUAUGCCACCACCGAGAA
Human Kinase Plate 20	C6	MERTK	NM_006343	10461	c-mer proto-oncogene tyrosine kinase	AAUGCAUUCCCAAACUUUG	CAAAGUUUGGGAAUGCAUU
Human Kinase Plate 20	D6	STK25	NM_006374	10494	serine/threonine kinase 25 (STE20 homolog, yeast)	AUGUGUUCCUCUUAAUCUG	CAGAUUAAGAGGAACACAU
Human Kinase Plate 20	E6	CCT2	NM_006431	10576	chaperonin containing TCP1, subunit 2 (beta)	UCAUUGGUUACCAUAAGAG	CUCUUAUGGUAACCAAUGA
Human Kinase Plate 20	F6	ERN2	NM_033266	10595	endoplasmic reticulum to nucleus signaling 2	AUUUCUGUGACGUACAUUG	CAAUGUACGUCACAGAAAU
Human Kinase Plate 20	G6	CAMKK2	NM_006549	10645	calcium/calmodulin-dependent protein kinase kinase 2, beta	UCCAAUUUCAUCCUUCAGG	CCUGAAGGAUGAAAUUGGA
Human Kinase Plate 20	H6	PMVK	NM_006556	10654	phosphomevalonate kinase	UCACUCACCAGCCAGAUGG	CCAUCUGGCUGGUGAGUGA
Human Kinase Plate 20	A7	PLK4	NM_014264	10733	polo-like kinase 4 (Drosophila)	ACAAAUACGAUGACCCUCA	UGAGGGUCAUCGUAUUUGU
Human Kinase Plate 20	B7	MAP3K2	NM_006609	10746	mitogen-activated protein kinase kinase kinase 2	UACGGUCAAAGUAGGAUUG	CAAUCCUACUUUGACCGUA
Human Kinase Plate 20	C7	PLK2	NM_006622	10769	polo-like kinase 2 (Drosophila)	UCAGGAGAGAGAUAAUUUG	CAAAUUAUCUCUCUCCUGA
Human Kinase Plate 20	D7	NEK6	NM_014397	10783	NIMA (never in mitosis gene a)-related kinase 6	AAACGAGUCCAAAUACUUG	CAAGUAUUUGGACUCGUUU
Human Kinase Plate 20	E7	FASTK	NM_006712	10922	Fas-activated serine/threonine kinase	UGAACCACCAGGAAGUGGG	CCCACUUCCUGGUGGUUCA
Human Kinase Plate 20	F7	RAB32	NM_006834	10981	RAB32, member RAS oncogene family	UAUACUCGGGUCAUGUUGC	GCAACAUGACCCGAGUAUA
Human Kinase Plate 20	G7	TLK2	NM_001112707	11011	tousled-like kinase 2	UCCGGUAUUCCCUACAUGC	GCAUGUAGGGAAUACCGGA
Human Kinase Plate 20	H7	TLK2	NM_006852	11011	tousled-like kinase 2	AACUGGUGGAACACUUCUG	CAGAAGUGUUCCACCAGUU
Human Kinase Plate 20	A8	RIPK3	NM_006871	11035	receptor-interacting serine-threonine kinase 3	AAAGCCAUCCAUUUCUGUC	GACAGAAAUGGAUGGCUUU
Human Kinase Plate 20	B8	PIM2	NM_006875	11040	pim-2 oncogene	AUCCUGGGCGGGCAAAGGC	GCCUUUGCCCGCCCAGGAU
Human Kinase Plate 20	C8	RAPGEF4	NM_001100397	11069	Rap guanine nucleotide exchange factor (GEF) 4	UGAGAACACCUGCUAACUC	GAGUUAGCAGGUGUUCUCA
Human Kinase Plate 20	D8	RAPGEF4	NM_007023	11069	Rap guanine nucleotide exchange factor (GEF) 4	ACCAGUUUGUUCCAAUAUC	GAUAUUGGAACAAACUGGU
Human Kinase Plate 20	E8	CIT	NM_007174	11113	citron (rho-interacting, serine/threonine kinase 21)	UCUCAGCUCAGAUUCGUAG	CUACGAAUCUGAGCUGAGA
Human Kinase Plate 20	F8	MAP4K5	NM_006575	11183	mitogen-activated protein kinase kinase kinase kinase 5	UACAUGAAUGGAAUCUAAC	GUUAGAUUCCAUUCAUGUA
Human Kinase Plate 20	G8	MAP4K1	NM_001042600	11184	mitogen-activated protein kinase kinase kinase kinase 1	UCAUUGAUGAGGAUGUUAG	CUAACAUCCUCAUCAAUGA
Human Kinase Plate 20	H8	MAP4K1	NM_007181	11184	mitogen-activated protein kinase kinase kinase kinase 1	UUCUGUGAGUGCAAAUAGG	CCUAUUUGCACUCACAGAA
Human Kinase Plate 20	A9	CHEK2	NM_001005735	11200	CHK2 checkpoint homolog (S. pombe)	UUUAUGGCUACUUUCUUAC	GUAAGAAAGUAGCCAUAAA
Human Kinase Plate 20	B9	IRAK3	NM_007199	11213	interleukin-1 receptor-associated kinase 3	AUAAAUCAGACAGAACUUC	GAAGUUCUGUCUGAUUUAU
Human Kinase Plate 20	C9	AKAP13	NM_006738	11214	A kinase (PRKA) anchor protein 13	UCUCACUAGGAAUUCCUUC	GAAGGAAUUCCUAGUGAGA
Human Kinase Plate 20	D9	STK38	NM_007271	11329	serine/threonine kinase 38	UUCAUGUUGAGCGAUAAGG	CCUUAUCGCUCAACAUGAA
Human Kinase Plate 20	E9	TWF2	NM_007284	11344	twinfilin, actin-binding protein, homolog 2 (Drosophila)	AGCAUUCGCUCCUUGAUGC	GCAUCAAGGAGCGAAUGCU
Human Kinase Plate 20	F9	AAK1	NM_014911	22848	AP2 associated kinase 1	AGUCACACAGGACAUAGUG	CACUAUGUCCUGUGUGACU
Human Kinase Plate 20	G9	LMTK2	NM_014916	22853	lemur tyrosine kinase 2	UACGCACUGUCCAACACAC	GUGUGUUGGACAGUGCGUA
Human Kinase Plate 20	H9	ICK	NM_014920	22858	intestinal cell (MAK-like) kinase	AGAAAUGGUUACUAUUCCC	GGGAAUAGUAACCAUUUCU
Human Kinase Plate 20	A10	MAST1	NM_014975	22983	microtubule associated serine/threonine kinase 1	AACGCUGUCGGGUUCGUAG	CUACGAACCCGACAGCGUU
Human Kinase Plate 20	B10	STK38L	NM_015000	23012	serine/threonine kinase 38 like	AUAAAGAUUCCUCUUAUCC	GGAUAAGAGGAAUCUUUAU
Human Kinase Plate 20	C10	MAST3	NM_015016	23031	microtubule associated serine/threonine kinase 3	UUGCUAAUGAGUUUGAUGG	CCAUCAAACUCAUUAGCAA
Human Kinase Plate 20	D10	PDZD2	NM_178140	23037	PDZ domain containing 2	UAUAUGCCCUGUCCAUUAG	CUAAUGGACAGGGCAUAUA
Human Kinase Plate 20	E10	TNIK	NM_015028	23043	TRAF2 and NCK interacting kinase	UGGAGCACCACAUCCUUAG	CUAAGGAUGUGGUGCUCCA
Human Kinase Plate 20	F10	SMG1	NM_015092	23049	SMG1 homolog, phosphatidylinositol 3-kinase-related kinase (C. elegans)	UUAGUCCUGAUCUUGUUCC	GGAACAAGAUCAGGACUAA
Human Kinase Plate 20	G10	CDC2L6	NM_015076	23097	cell division cycle 2-like 6 (CDK8-like)	AAACAGCAGCCAUACCUUC	GAAGGUAUGGCUGCUGUUU
Human Kinase Plate 20	H10	MAST2	NM_015112	23139	microtubule associated serine/threonine kinase 2	ACUCUUCAGGGUCAAACUC	GAGUUUGACCCUGAAGAGU
Human Kinase Plate 20	A11	PASK	NM_015148	23178	PAS domain containing serine/threonine kinase	UUUCCGUAACCAAACAGUG	CACUGUUUGGUUACGGAAA
Human Kinase Plate 20	B11	SNF1LK2	NM_015191	23235	salt-inducible kinase 2	UGGUUCUAGCCAGAUUCUG	CAGAAUCUGGCUAGAACCA
Human Kinase Plate 20	C11	KIAA0999	NM_025164	23387	SIK family kinase 3	UGCACUAUAGUGAUCAUAG	CUAUGAUCACUAUAGUGCA
Human Kinase Plate 20	D11	PIP5K1C	NM_012398	23396	phosphatidylinositol-4-phosphate 5-kinase, type I, gamma	UGUAGGUGGAGCCCUUGAG	CUCAAGGGCUCCACCUACA
Human Kinase Plate 20	E11	BRD4	NM_014299	23476	bromodomain containing 4	AUGAUCUUAUAGUAAUCAG	CUGAUUACUAUAAGAUCAU
Human Kinase Plate 20	F11	CCRK	NM_001039803	23552	cell cycle related kinase	AACAGCGACUCCUCAAGAG	CUCUUGAGGAGUCGCUGUU
Human Kinase Plate 20	G11	DAPK2	NM_014326	23604	death-associated protein kinase 2	UCUGGAGCAACAAAUUCCG	CGGAAUUUGUUGCUCCAGA
Human Kinase Plate 20	H11	TSSK2	NM_053006	23617	testis-specific serine kinase 2	UGUCGGAACAUCUUGCGUG	CACGCAAGAUGUUCCGACA
Human Kinase Plate 21	A2	CDC42BPB	NM_006035	9578	CDC42 binding protein kinase beta (DMPK-like)	AAACAUGAUCCAAAGUCAG	CUGACUUUGGAUCAUGUUU
Human Kinase Plate 21	B2	AATK	NM_001080395	9625	apoptosis-associated tyrosine kinase	AUUGUUGCGAUGAAGGUGC	GCACCUUCAUCGCAACAAU
Human Kinase Plate 21	C2	AATK	XM_001714082	9625	apoptosis-associated tyrosine kinase	UAGGGCGUCACCUCGGCGC	GCGCCGAGGUGACGCCCUA
Human Kinase Plate 21	D2	AATK	XM_927215	9625	apoptosis-associated tyrosine kinase	AGGGCCAUGGCGAAGGCUG	CAGCCUUCGCCAUGGCCCU
Human Kinase Plate 21	E2	IKBKE	NM_014002	9641	inhibitor of kappa light polypeptide gene enhancer in B-cells, kinase epsilon	UACAUGAUCUCCUUGUUCC	GGAACAAGGAGAUCAUGUA
Human Kinase Plate 21	F2	ULK2	NM_014683	9706	unc-51-like kinase 2 (C. elegans)	AAGUCUUGAGGACUAUUGG	CCAAUAGUCCUCAAGACUU
Human Kinase Plate 21	G2	SLK	NM_014720	9748	STE20-like kinase (yeast)	UAUCUAUCUGAGUAGUGAC	GUCACUACUCAGAUAGAUA
Human Kinase Plate 21	H2	IHPK1	NM_001006115	9807	inositol hexakisphosphate kinase 1	UCAGGAUAGGCUCAAACAG	CUGUUUGAGCCUAUCCUGA
Human Kinase Plate 21	A3	MELK	NM_014791	9833	maternal embryonic leucine zipper kinase	UCUUCAAGGCCUCAAUCUC	GAGAUUGAGGCCUUGAAGA
Human Kinase Plate 21	B3	MAGI2	NM_012301	9863	membrane associated guanylate kinase, WW and PDZ domain containing 2	UAAGUAUAUCCACUACUUC	GAAGUAGUGGAUAUACUUA
Human Kinase Plate 21	C3	TLK1	NM_012290	9874	tousled-like kinase 1	UCACGUAUGUGAAGAUUUC	GAAAUCUUCACAUACGUGA
Human Kinase Plate 21	D3	NUAK1	NM_014840	9891	NUAK family, SNF1-like kinase, 1	AUAAACAAGAGUGUAAAGC	GCUUUACACUCUUGUUUAU
Human Kinase Plate 21	E3	XYLB	NM_005108	9942	xylulokinase homolog (H. influenzae)	UCUCCAAGAUGAUAUCCAG	CUGGAUAUCAUCUUGGAGA
Human Kinase Plate 21	F3	OXSR1	NM_005109	9943	oxidative-stress responsive 1	UAAUCUUAGUACUAGACUG	CAGUCUAGUACUAAGAUUA
Human Kinase Plate 21	G3	AKT3	NM_005465	10000	v-akt murine thymoma viral oncogene homolog 3 (protein kinase B, gamma)	AGUGUUCUUUAAUACUCUG	CAGAGUAUUAAAGAACACU
Human Kinase Plate 21	H3	NAALADL1	NM_005468	10004	N-acetylated alpha-linked acidic dipeptidase-like 1	UAGGGUUGUACCACAUCUG	CAGAUGUGGUACAACCCUA
Human Kinase Plate 21	A4	TANK	NM_004180	10010	TRAF family member-associated NFKB activator	UAUUCUCUGCUCAUAGUUC	GAACUAUGAGCAGAGAAUA
Human Kinase Plate 21	B4	TANK	NM_133484	10010	TRAF family member-associated NFKB activator	UCUGUUGAAGUGACAGCUG	CAGCUGUCACUUCAACAGA
Human Kinase Plate 21	C4	GNE	NM_001128227	10020	glucosamine (UDP-N-acetyl)-2-epimerase/N-acetylmannosamine kinase	UAUGGCAUGUCUGAUAGAG	CUCUAUCAGACAUGCCAUA
Human Kinase Plate 21	D4	COL4A3BP	NM_005713	10087	collagen, type IV, alpha 3 (Goodpasture antigen) binding protein	UCCAUAUCCAGAUUCAGUC	GACUGAAUCUGGAUAUGGA
Human Kinase Plate 21	E4	SGK2	NM_016276	10110	serum/glucocorticoid regulated kinase 2	ACAUCUUGGCUGUAGAAGG	CCUUCUACAGCCAAGAUGU
Human Kinase Plate 21	F4	HIPK3	NM_001048200	10114	homeodomain interacting protein kinase 3	UGAGUCUGAUGAAUGGUUG	CAACCAUUCAUCAGACUCA
Human Kinase Plate 21	G4	HIPK3	NM_005734	10114	homeodomain interacting protein kinase 3	ACUACCUUUACAUUCUCUG	CAGAGAAUGUAAAGGUAGU
Human Kinase Plate 21	H4	TRIM28	NM_005762	10155	tripartite motif-containing 28	ACUGGUUGCACAUAACCAG	CUGGUUAUGUGCAACCAGU
Human Kinase Plate 21	A5	TNK2	NM_001010938	10188	tyrosine kinase, non-receptor, 2	AAGGCCACAAGUCACAUUC	GAAUGUGACUUGUGGCCUU
Human Kinase Plate 21	B5	NME6	NM_005793	10201	non-metastatic cells 6, protein expressed in (nucleoside-diphosphate kinase)	UAGACUAGAUGUCUAGGAG	CUCCUAGACAUCUAGUCUA
Human Kinase Plate 21	C5	TRIB1	NM_025195	10221	tribbles homolog 1 (Drosophila)	AUCCAGCAGAGAUAGUUGG	CCAACUAUCUCUGCUGGAU
Human Kinase Plate 21	D5	SPEG	NM_005876	10290	SPEG complex locus	UUUCGGAUGUUCAUCAAUG	CAUUGAUGAACAUCCGAAA
Human Kinase Plate 21	E5	BCKDK	NM_001122957	10295	branched chain ketoacid dehydrogenase kinase	UUCCAAGCCUCGAAGUCAG	CUGACUUCGAGGCUUGGAA
Human Kinase Plate 21	F5	BCKDK	NM_005881	10295	branched chain ketoacid dehydrogenase kinase	UGCGGUGAGCAAUCCUCAC	GUGAGGAUUGCUCACCGCA
Human Kinase Plate 21	G5	PAK4	NM_001014831	10298	p21 protein (Cdc42/Rac)-activated kinase 4	AUUCUCGUGCUGGUAGUCC	GGACUACCAGCACGAGAAU
Human Kinase Plate 21	H5	RAPGEF3	NM_001098531	10411	Rap guanine nucleotide exchange factor (GEF) 3	AGCCUAAGGUGGUACUUCC	GGAAGUACCACCUUAGGCU
Human Kinase Plate 21	A6	TESK2	NM_007170	10420	testis-specific kinase 2	AUAGUCCAGCCCGAAAUUC	GAAUUUCGGGCUGGACUAU
Human Kinase Plate 21	B6	BAIAP2	NM_006340	10458	BAI1-associated protein 2	UCUUCCGAAGCUUCUUCAG	CUGAAGAAGCUUCGGAAGA
Human Kinase Plate 21	C6	MERTK	NM_006343	10461	c-mer proto-oncogene tyrosine kinase	AUAAUCGCCACUGUAAAUC	GAUUUACAGUGGCGAUUAU
Human Kinase Plate 21	D6	STK25	NM_006374	10494	serine/threonine kinase 25 (STE20 homolog, yeast)	UGGCCGUGGGCCGGAAUCG	CGAUUCCGGCCCACGGCCA
Human Kinase Plate 21	E6	CCT2	NM_006431	10576	chaperonin containing TCP1, subunit 2 (beta)	UAAUUAUAAAUUAAUUGCC	GGCAAUUAAUUUAUAAUUA
Human Kinase Plate 21	F6	ERN2	NM_033266	10595	endoplasmic reticulum to nucleus signaling 2	UGGCAGUUUCAUUAAUCCC	GGGAUUAAUGAAACUGCCA
Human Kinase Plate 21	G6	CAMKK2	NM_006549	10645	calcium/calmodulin-dependent protein kinase kinase 2, beta	UUGCUCACACCAAAGUCAG	CUGACUUUGGUGUGAGCAA
Human Kinase Plate 21	H6	PMVK	NM_006556	10654	phosphomevalonate kinase	UUCUAUCAGGUUCUCCAAC	GUUGGAGAACCUGAUAGAA
Human Kinase Plate 21	A7	PLK4	NM_014264	10733	polo-like kinase 4 (Drosophila)	CUUAUAUGUCUGAAAGGAG	CUCCUUUCAGACAUAUAAG
Human Kinase Plate 21	B7	MAP3K2	NM_006609	10746	mitogen-activated protein kinase kinase kinase 2	UACGACCAUCAUUAUACUC	GAGUAUAAUGAUGGUCGUA
Human Kinase Plate 21	C7	PLK2	NM_006622	10769	polo-like kinase 2 (Drosophila)	AGAGUAAUCAACCCAUUUG	CAAAUGGGUUGAUUACUCU
Human Kinase Plate 21	D7	NEK6	NM_014397	10783	NIMA (never in mitosis gene a)-related kinase 6	UCGGACUUGAAGUUGUAGC	GCUACAACUUCAAGUCCGA
Human Kinase Plate 21	E7	FASTK	NM_006712	10922	Fas-activated serine/threonine kinase	UGGCGCACAGCAGGAAGUC	GACUUCCUGCUGUGCGCCA
Human Kinase Plate 21	F7	RAB32	NM_006834	10981	RAB32, member RAS oncogene family	UUGAAGUGCCACAUGUGGG	CCCACAUGUGGCACUUCAA
Human Kinase Plate 21	G7	TLK2	NM_001112707	11011	tousled-like kinase 2	AAUGGACCGGGCCUCUUUC	GAAAGAGGCCCGGUCCAUU
Human Kinase Plate 21	H7	TLK2	NM_006852	11011	tousled-like kinase 2	UGCCAUCUAAACCAUAGAG	CUCUAUGGUUUAGAUGGCA
Human Kinase Plate 21	A8	RIPK3	NM_006871	11035	receptor-interacting serine-threonine kinase 3	UAGUCAAGUAGUUGUUGUC	GACAACAACUACUUGACUA
Human Kinase Plate 21	B8	PIM2	NM_006875	11040	pim-2 oncogene	UGUCCCAUCAAAGUCAGUG	CACUGACUUUGAUGGGACA
Human Kinase Plate 21	C8	RAPGEF4	NM_001100397	11069	Rap guanine nucleotide exchange factor (GEF) 4	UUCUCUAGUGGCAAUACAG	CUGUAUUGCCACUAGAGAA
Human Kinase Plate 21	D8	RAPGEF4	NM_007023	11069	Rap guanine nucleotide exchange factor (GEF) 4	AGGAACGUGAGGUUCAAUG	CAUUGAACCUCACGUUCCU
Human Kinase Plate 21	E8	CIT	NM_007174	11113	citron (rho-interacting, serine/threonine kinase 21)	UACUUCGAGUGAGUUGAAG	CUUCAACUCACUCGAAGUA
Human Kinase Plate 21	F8	MAP4K5	NM_006575	11183	mitogen-activated protein kinase kinase kinase kinase 5	AGCUCAUUGAGAUUCAGUG	CACUGAAUCUCAAUGAGCU
Human Kinase Plate 21	G8	MAP4K1	NM_001042600	11184	mitogen-activated protein kinase kinase kinase kinase 1	UAGCUCGGCCAGUUCGAUG	CAUCGAACUGGCCGAGCUA
Human Kinase Plate 21	H8	MAP4K1	NM_007181	11184	mitogen-activated protein kinase kinase kinase kinase 1	UUUCUUGGGACUCUUAGUC	GACUAAGAGUCCCAAGAAA
Human Kinase Plate 21	A9	CHEK2	NM_001005735	11200	CHK2 checkpoint homolog (S. pombe)	UGCUGAACCAAUAGCAAAC	GUUUGCUAUUGGUUCAGCA
Human Kinase Plate 21	B9	IRAK3	NM_007199	11213	interleukin-1 receptor-associated kinase 3	UCCAAUUAGGAAGUCUUUG	CAAAGACUUCCUAAUUGGA
Human Kinase Plate 21	C9	AKAP13	NM_006738	11214	A kinase (PRKA) anchor protein 13	AUUCCGUUCUCCUAAGAUC	GAUCUUAGGAGAACGGAAU
Human Kinase Plate 21	D9	STK38	NM_007271	11329	serine/threonine kinase 38	UUCAGUCCUGUGCAAAGAC	GUCUUUGCACAGGACUGAA
Human Kinase Plate 21	E9	TWF2	NM_007284	11344	twinfilin, actin-binding protein, homolog 2 (Drosophila)	AAUCACAACCUUGAUGAGC	GCUCAUCAAGGUUGUGAUU
Human Kinase Plate 21	F9	AAK1	NM_014911	22848	AP2 associated kinase 1	AUUUGAGUCCCUCAAUUAG	CUAAUUGAGGGACUCAAAU
Human Kinase Plate 21	G9	LMTK2	NM_014916	22853	lemur tyrosine kinase 2	AGCGGCCUCCCAGACAUAC	GUAUGUCUGGGAGGCCGCU
Human Kinase Plate 21	H9	ICK	NM_014920	22858	intestinal cell (MAK-like) kinase	UUUGACUACAUUGGCAUGG	CCAUGCCAAUGUAGUCAAA
Human Kinase Plate 21	A10	MAST1	NM_014975	22983	microtubule associated serine/threonine kinase 1	UUGCUUAUGAGCUUGAUGG	CCAUCAAGCUCAUAAGCAA
Human Kinase Plate 21	B10	STK38L	NM_015000	23012	serine/threonine kinase 38 like	UCAAGCAUAUCAGACUUUC	GAAAGUCUGAUAUGCUUGA
Human Kinase Plate 21	C10	MAST3	NM_015016	23031	microtubule associated serine/threonine kinase 3	AUUCCAUGACCAUACAUAG	CUAUGUAUGGUCAUGGAAU
Human Kinase Plate 21	D10	PDZD2	NM_178140	23037	PDZ domain containing 2	UGCUCAUAGCAGUAGUGUC	GACACUACUGCUAUGAGCA
Human Kinase Plate 21	E10	TNIK	NM_015028	23043	TRAF2 and NCK interacting kinase	UAGUAUGUAGCAAUAUUCC	GGAAUAUUGCUACAUACUA
Human Kinase Plate 21	F10	SMG1	NM_015092	23049	SMG1 homolog, phosphatidylinositol 3-kinase-related kinase (C. elegans)	AAACGAAGCUCUAACUCAG	CUGAGUUAGAGCUUCGUUU
Human Kinase Plate 21	G10	CDC2L6	NM_015076	23097	cell division cycle 2-like 6 (CDK8-like)	AACCUAUUGCCCAUAUAUC	GAUAUAUGGGCAAUAGGUU
Human Kinase Plate 21	H10	MAST2	NM_015112	23139	microtubule associated serine/threonine kinase 2	AACUCAUACAGGAUAAUGC	GCAUUAUCCUGUAUGAGUU
Human Kinase Plate 21	A11	PASK	NM_015148	23178	PAS domain containing serine/threonine kinase	UCCAACAGACCUCUGAAUC	GAUUCAGAGGUCUGUUGGA
Human Kinase Plate 21	B11	SNF1LK2	NM_015191	23235	salt-inducible kinase 2	AUAGGCCUGCAGUUGAGAC	GUCUCAACUGCAGGCCUAU
Human Kinase Plate 21	C11	KIAA0999	NM_025164	23387	SIK family kinase 3	UCUAACACCAACAUAUGGC	GCCAUAUGUUGGUGUUAGA
Human Kinase Plate 21	D11	PIP5K1C	NM_012398	23396	phosphatidylinositol-4-phosphate 5-kinase, type I, gamma	AACGGCACACACGUGCUUC	GAAGCACGUGUGUGCCGUU
Human Kinase Plate 21	E11	BRD4	NM_014299	23476	bromodomain containing 4	ACAUUCCUGAGCAUUCCAG	CUGGAAUGCUCAGGAAUGU
Human Kinase Plate 21	F11	CCRK	NM_001039803	23552	cell cycle related kinase	AUGGGUACGUCAGUAGCAC	GUGCUACUGACGUACCCAU
Human Kinase Plate 21	G11	DAPK2	NM_014326	23604	death-associated protein kinase 2	UUCGUGAGCCAGACCAAAG	CUUUGGUCUGGCUCACGAA
Human Kinase Plate 21	H11	TSSK2	NM_053006	23617	testis-specific serine kinase 2	UCUUGGAGCGCGGGAAGUC	GACUUCCCGCGCUCCAAGA
Human Kinase Plate 22	A2	SGK3	NM_001033578	23678	serum/glucocorticoid regulated kinase family, member 3	AUCAAAGUCAGUUGGUUUG	CAAACCAACUGACUUUGAU
Human Kinase Plate 22	B2	RAB38	NM_022337	23682	RAB38, member RAS oncogene family	UAUCUAUCCUGACGUUUAC	GUAAACGUCAGGAUAGAUA
Human Kinase Plate 22	C2	PRKD3	NM_005813	23683	protein kinase D3	AUUAGCGGAAUAUUAUUGC	GCAAUAAUAUUCCGCUAAU
Human Kinase Plate 22	D2	SHPK	NM_013276	23729	sedoheptulokinase	UUCGGAAGGCACUCAUUUG	CAAAUGAGUGCCUUCCGAA
Human Kinase Plate 22	E2	RIPK5	NM_015375	25778	dual serine/threonine and tyrosine protein kinase	UGGCUGCAAAUGCUCUUAG	CUAAGAGCAUUUGCAGCCA
Human Kinase Plate 22	F2	PRKD2	NM_001079880	25865	protein kinase D2	UCAGCCUCGCUGAAAUCGG	CCGAUUUCAGCGAGGCUGA
Human Kinase Plate 22	G2	PRKD2	NM_016457	25865	protein kinase D2	UGGGUGAUGAGGAACUUGG	CCAAGUUCCUCAUCACCCA
Human Kinase Plate 22	H2	ULK3	NM_001099436	25989	unc-51-like kinase 3 (C. elegans)	UACAGCACAGCCAUCAAAC	GUUUGAUGGCUGUGCUGUA
Human Kinase Plate 22	A3	DAK	NM_015533	26007	dihydroxyacetone kinase 2 homolog (S. cerevisiae)	UGCGGAAAGCAUUUCACAG	CUGUGAAAUGCUUUCCGCA
Human Kinase Plate 22	B3	AK5	NM_012093	26289	adenylate kinase 5	UUGAGAGAUGUGUAAAUCC	GGAUUUACACAUCUCUCAA
Human Kinase Plate 22	C3	HSPB8	NM_014365	26353	heat shock 22kDa protein 8	UUCUUUGUGAAGUUCUUAG	CUAAGAACUUCACAAAGAA
Human Kinase Plate 22	D3	LATS2	NM_014572	26524	LATS, large tumor suppressor, homolog 2 (Drosophila)	AAUGACCCGCACAAUCUGC	GCAGAUUGUGCGGGUCAUU
Human Kinase Plate 22	E3	SRPK3	NM_014370	26576	SFRS protein kinase 3	UUUGAGGGCCACAAAGCGC	GCGCUUUGUGGCCCUCAAA
Human Kinase Plate 22	F3	RPS6KC1	NM_012424	26750	ribosomal protein S6 kinase, 52kDa, polypeptide 1	AUCGCCCAAACACUAUUCC	GGAAUAGUGUUUGGGCGAU
Human Kinase Plate 22	G3	TPK1	NM_001042482	27010	thiamin pyrophosphokinase 1	UUACCUGUAUUAUCUAAAC	GUUUAGAUAAUACAGGUAA
Human Kinase Plate 22	H3	TPK1	NM_022445	27010	thiamin pyrophosphokinase 1	AGGCCUAAUAGAAUCAAAG	CUUUGAUUCUAUUAGGCCU
Human Kinase Plate 22	A4	PKD2L2	NM_014386	27039	polycystic kidney disease 2-like 2	AAAUGGGUCCCAAGAUAGG	CCUAUCUUGGGACCCAUUU
Human Kinase Plate 22	B4	EIF2AK1	NM_014413	27102	eukaryotic translation initiation factor 2-alpha kinase 1	UCUGUUGUGAUGUAGUCUC	GAGACUACAUCACAACAGA
Human Kinase Plate 22	C4	TJP3	NM_014428	27134	tight junction protein 3 (zona occludens 3)	UCUAGUUUGAUGAUCUUGG	CCAAGAUCAUCAAACUAGA
Human Kinase Plate 22	D4	STK36	NM_015690	27148	serine/threonine kinase 36, fused homolog (Drosophila)	AAAUGGCUCCAGGUAUAUC	GAUAUACCUGGAGCCAUUU
Human Kinase Plate 22	E4	RPS6KA6	NM_014496	27330	ribosomal protein S6 kinase, 90kDa, polypeptide 6	AUAAGAACACCAUAUGACC	GGUCAUAUGGUGUUCUUAU
Human Kinase Plate 22	F4	STK39	NM_013233	27347	serine threonine kinase 39 (STE20/SPS1 homolog, yeast)	ACCUCUUUAAGAAUUGUUG	CAACAAUUCUUAAAGAGGU
Human Kinase Plate 22	G4	TRIB2	NM_021643	28951	tribbles homolog 2 (Drosophila)	UACUCAGCCAGGCAAUUCG	CGAAUUGCCUGGCUGAGUA
Human Kinase Plate 22	H4	HIPK2	NM_001113239	28996	homeodomain interacting protein kinase 2	AUGACCUUGACUCUGUAUG	CAUACAGAGUCAAGGUCAU
Human Kinase Plate 22	A5	HIPK2	NM_022740	28996	homeodomain interacting protein kinase 2	UCAACAGGUCAAUGAACUC	GAGUUCAUUGACCUGUUGA
Human Kinase Plate 22	B5	TBK1	NM_013254	29110	TANK-binding kinase 1	AUUCGGUGAAGUAUAUCAC	GUGAUAUACUUCACCGAAU
Human Kinase Plate 22	C5	EEF2K	NM_013302	29904	eukaryotic elongation factor-2 kinase	AACCUUGGAAUUGACAUUC	GAAUGUCAAUUCCAAGGUU
Human Kinase Plate 22	D5	NME7	NM_013330	29922	non-metastatic cells 7, protein expressed in (nucleoside-diphosphate kinase)	UAAAUUUAGCAGUGUUUGC	GCAAACACUGCUAAAUUUA
Human Kinase Plate 22	E5	PKN3	NM_013355	29941	protein kinase N3	AGUUUCACCACGUUCUUGG	CCAAGAACGUGGUGAAACU
Human Kinase Plate 22	F5	NRBP1	NM_013392	29959	nuclear receptor binding protein 1	UGCCAAAGGAGUAGAUGUC	GACAUCUACUCCUUUGGCA
Human Kinase Plate 22	G5	HUNK	NM_014586	30811	hormonally up-regulated Neu-associated kinase	AAAGGCUCCACCGUGAAAG	CUUUCACGGUGGAGCCUUU
Human Kinase Plate 22	H5	PIK3R4	NM_014602	30849	phosphoinositide-3-kinase, regulatory subunit 4	GUUGUUUCUACGAAGGGUC	GACCCUUCGUAGAAACAAC
Human Kinase Plate 22	A6	MINK1	NM_001024937	50488	misshapen-like kinase 1 (zebrafish)	UGACCAGGAACUUAAUCCG	CGGAUUAAGUUCCUGGUCA
Human Kinase Plate 22	B6	AK3	NM_016282	50808	adenylate kinase 3	UUUAGUCUCUUGAUAACCG	CGGUUAUCAAGAGACUAAA
Human Kinase Plate 22	C6	TNNI3K	NM_001112808	51086	TNNI3 interacting kinase	AAAUCGAGAACAGAAAUGG	CCAUUUCUGUUCUCGAUUU
Human Kinase Plate 22	D6	TNNI3K	NM_015978	51086	TNNI3 interacting kinase	AAACAUAUCCACAUCUGAC	GUCAGAUGUGGAUAUGUUU
Human Kinase Plate 22	E6	IRAK4	NM_001114182	51135	interleukin-1 receptor-associated kinase 4	UCAAACAGUAAUUCAGAAG	CUUCUGAAUUACUGUUUGA
Human Kinase Plate 22	F6	IRAK4	NM_016123	51135	interleukin-1 receptor-associated kinase 4	UUCCAGUUUGAAGUAAUGC	GCAUUACUUCAAACUGGAA
Human Kinase Plate 22	G6	VRK3	NM_001025778	51231	vaccinia related kinase 3	UUUGUCCUGGUGAACACCG	CGGUGUUCACCAGGACAAA
Human Kinase Plate 22	H6	CDKL3	NM_001113575	51265	cyclin-dependent kinase-like 3	AAGAUAUUCUGCAAGUGAG	CUCACUUGCAGAAUAUCUU
Human Kinase Plate 22	A7	CDKL3	NM_016508	51265	cyclin-dependent kinase-like 3	AAACUGAACUACUUAGCAG	CUGCUAAGUAGUUCAGUUU
Human Kinase Plate 22	B7	TXNDC3	NM_016616	51314	thioredoxin domain containing 3 (spermatozoa)	ACUGUGCACAUAAACUCUC	GAGAGUUUAUGUGCACAGU
Human Kinase Plate 22	C7	TAOK3	NM_016281	51347	TAO kinase 3	UAUACUCUGUUCAUACUGC	GCAGUAUGAACAGAGUAUA
Human Kinase Plate 22	D7	PRKAG2	NM_001040633	51422	protein kinase, AMP-activated, gamma 2 non-catalytic subunit	UAAACCCUGAUAUACAUUC	GAAUGUAUAUCAGGGUUUA
Human Kinase Plate 22	E7	POLK	NM_016218	51426	polymerase (DNA directed) kappa	AUGUGCACUAUGGUAUUGC	GCAAUACCAUAGUGCACAU
Human Kinase Plate 22	F7	IHPK2	NM_001005909	51447	inositol hexakisphosphate kinase 2	UGCUAUUAGACACAAGUUC	GAACUUGUGUCUAAUAGCA
Human Kinase Plate 22	G7	IHPK2	NM_001005910	51447	inositol hexakisphosphate kinase 2	AAACCACACAGCACAAGAC	GUCUUGUGCUGUGUGGUUU
Human Kinase Plate 22	H7	IHPK2	NM_001005912	51447	inositol hexakisphosphate kinase 2	AAGACAGUCUUUGAGGAUG	CAUCCUCAAAGACUGUCUU
Human Kinase Plate 22	A8	TRIM33	NM_015906	51592	tripartite motif-containing 33	UUGACCUUCACCUGAUCAG	CUGAUCAGGUGAAGGUCAA
Human Kinase Plate 22	B8	MPP6	NM_016447	51678	membrane protein, palmitoylated 6 (MAGUK p55 subfamily member 6)	UCAGUAAUUCUUGUAAUUC	GAAUUACAAGAAUUACUGA
Human Kinase Plate 22	C8	NLK	NM_016231	51701	nemo-like kinase	AUAGCAUUGCUGUAAUGAC	GUCAUUACAGCAAUGCUAU
Human Kinase Plate 22	D8	CMPK1	NM_016308	51727	cytidine monophosphate (UMP-CMP) kinase 1, cytosolic	AUACAAAUCUCAUUAUUAC	GUAAUAAUGAGAUUUGUAU
Human Kinase Plate 22	E8	POLR3K	NM_016310	51728	polymerase (RNA) III (DNA directed) polypeptide K, 12.3 kDa	AGCUGCAUGAAGUAAGCAC	GUGCUUACUUCAUGCAGCU
Human Kinase Plate 22	F8	CRKRS	NM_015083	51755	Cdc2-related kinase, arginine/serine-rich	UUCACCAGUUCAGUAUCUG	CAGAUACUGAACUGGUGAA
Human Kinase Plate 22	G8	CRKRS	NM_016507	51755	Cdc2-related kinase, arginine/serine-rich	AGUCUCACCUUCUUCAGAG	CUCUGAAGAAGGUGAGACU
Human Kinase Plate 22	H8	RP6-213H19.1	NM_001042452	51765	serine/threonine protein kinase MST4	UGCACAAGAUCUUGCUCUG	CAGAGCAAGAUCUUGUGCA
Human Kinase Plate 22	A9	RP6-213H19.1	NM_016542	51765	serine/threonine protein kinase MST4	AAUGGAGUUCCCACAAAGG	CCUUUGUGGGAACUCCAUU
Human Kinase Plate 22	B9	ZAK	NM_016653	51776	sterile alpha motif and leucine zipper containing kinase AZK	UAUGUGUCACAAGUUUCUG	CAGAAACUUGUGACACAUA
Human Kinase Plate 22	C9	PANK1	NM_138316	53354	pantothenate kinase 1	UAGCACAGCUGGGAAAGCG	CGCUUUCCCAGCUGUGCUA
Human Kinase Plate 22	D9	PANK1	NM_148977	53354	pantothenate kinase 1	UGCAGGUUCCCUUUGCGUC	GACGCAAAGGGAACCUGCA
Human Kinase Plate 22	E9	PRKAG3	NM_017431	53632	protein kinase, AMP-activated, gamma 3 non-catalytic subunit	AUCAAAGCGGGAAUAGAGG	CCUCUAUUCCCGCUUUGAU
Human Kinase Plate 22	F9	MYO3A	NM_017433	53904	myosin IIIA	AUAGCUUGGUGGAUAACUC	GAGUUAUCCACCAAGCUAU
Human Kinase Plate 22	G9	CSNK1G1	NM_001011664	53944	casein kinase 1, gamma 1	UUGCCAACCCUGAAGUUGG	CCAACUUCAGGGUUGGCAA
Human Kinase Plate 22	H9	RIPK4	NM_020639	54101	receptor-interacting serine-threonine kinase 4	UCGACAAGCAGCUUGACAG	CUGUCAAGCUGCUUGUCGA
Human Kinase Plate 22	A10	TRPM7	NM_017672	54822	transient receptor potential cation channel, subfamily M, member 7	AUAUGAUAGCCUCACAUAC	GUAUGUGAGGCUAUCAUAU
Human Kinase Plate 22	B10	SNRK	NM_001100594	54861	SNF related kinase	UGUGAUAUGGUUAUACCUG	CAGGUAUAACCAUAUCACA
Human Kinase Plate 22	C10	PXK	NM_017771	54899	PX domain containing serine/threonine kinase	UUAGCAACGCUGAGGAUUC	GAAUCCUCAGCGUUGCUAA
Human Kinase Plate 22	D10	UCKL1	NM_017859	54963	uridine-cytidine kinase 1-like 1	UAGCGGUCGCCAAAGUUCC	GGAACUUUGGCGACCGCUA
Human Kinase Plate 22	E10	ULK4	NM_017886	54986	unc-51-like kinase 4 (C. elegans)	UGAAUAUGUUGGUAGAUGC	GCAUCUACCAACAUAUUCA
Human Kinase Plate 22	F10	ULK4	XM_934158	54986	unc-51-like kinase 4 (C. elegans)	AAGAGUCUCCACUCCACAU	AUGUGGAGUGGAGACUCUU
Human Kinase Plate 22	G10	ULK4	XM_934164	54986	unc-51-like kinase 4 (C. elegans)	UGAGAAGAAACAUGGAUUC	GAAUCCAUGUUUCUUCUCA
Human Kinase Plate 22	H10	ULK4	XM_934168	54986	unc-51-like kinase 4 (C. elegans)	UUAGGUCCAAAGACAGCUG	CAGCUGUCUUUGGACCUAA
Human Kinase Plate 22	A11	ULK4	XM_934170	54986	unc-51-like kinase 4 (C. elegans)	UUAUCAGUACAAAGAAUGG	CCAUUCUUUGUACUGAUAA
Human Kinase Plate 22	B11	ULK4	XM_934171	54986	unc-51-like kinase 4 (C. elegans)	UCUCACAACAUCUUCUGGG	CCCAGAAGAUGUUGUGAGA
Human Kinase Plate 22	C11	OXSM	NM_017897	54995	3-oxoacyl-ACP synthase, mitochondrial	ACCAAGAGGAGUCACUAAG	CUUAGUGACUCCUCUUGGU
Human Kinase Plate 22	D11	ETNK2	NM_018208	55224	ethanolamine kinase 2	AAAGCUUGGUAGUUGUAGC	GCUACAACUACCAAGCUUU
Human Kinase Plate 22	E11	FGGY	NM_001113411	55277	FGGY carbohydrate kinase domain containing	AAUCCCUUGUACAACUUUC	GAAAGUUGUACAAGGGAUU
Human Kinase Plate 22	F11	FGGY	NM_018291	55277	FGGY carbohydrate kinase domain containing	AAAGCAAUGGCUUGAACUG	CAGUUCAAGCCAUUGCUUU
Human Kinase Plate 22	G11	PI4K2B	NM_018323	55300	phosphatidylinositol 4-kinase type 2 beta	UAACUAAUCUUUCAAAUUG	CAAUUUGAAAGAUUAGUUA
Human Kinase Plate 22	H11	RFK	NM_018339	55312	riboflavin kinase	AGAAACCUGGAAGAAAUUG	CAAUUUCUUCCAGGUUUCU
Human Kinase Plate 23	A2	SGK3	NM_001033578	23678	serum/glucocorticoid regulated kinase family, member 3	ACACAAAUAGAAGUUUCAG	CUGAAACUUCUAUUUGUGU
Human Kinase Plate 23	B2	RAB38	NM_022337	23682	RAB38, member RAS oncogene family	AAUAGAGGCACAAUUUGUG	CACAAAUUGUGCCUCUAUU
Human Kinase Plate 23	C2	PRKD3	NM_005813	23683	protein kinase D3	UUGAUGCACAGCGUUUAUG	CAUAAACGCUGUGCAUCAA
Human Kinase Plate 23	D2	SHPK	NM_013276	23729	sedoheptulokinase	AUCAUGCGUGAAUACACAG	CUGUGUAUUCACGCAUGAU
Human Kinase Plate 23	E2	RIPK5	NM_015375	25778	dual serine/threonine and tyrosine protein kinase	UCCAUUCUCAGGGACAAUG	CAUUGUCCCUGAGAAUGGA
Human Kinase Plate 23	F2	PRKD2	NM_001079880	25865	protein kinase D2	AAUAGUGCCGCUUUCUCAG	CUGAGAAAGCGGCACUAUU
Human Kinase Plate 23	G2	PRKD2	NM_016457	25865	protein kinase D2	UCGUAAAGGCCGUAGAAGC	GCUUCUACGGCCUUUACGA
Human Kinase Plate 23	H2	ULK3	NM_001099436	25989	unc-51-like kinase 3 (C. elegans)	UUGGCUACACACUUUAUGG	CCAUAAAGUGUGUAGCCAA
Human Kinase Plate 23	A3	DAK	NM_015533	26007	dihydroxyacetone kinase 2 homolog (S. cerevisiae)	UAGGAUUGCCAGGUAAAGG	CCUUUACCUGGCAAUCCUA
Human Kinase Plate 23	B3	AK5	NM_012093	26289	adenylate kinase 5	UAACAAUGCCCUCUUCAUC	GAUGAAGAGGGCAUUGUUA
Human Kinase Plate 23	C3	HSPB8	NM_014365	26353	heat shock 22kDa protein 8	UACAACGUGAAAUGUUAAG	CUUAACAUUUCACGUUGUA
Human Kinase Plate 23	D3	LATS2	NM_014572	26524	LATS, large tumor suppressor, homolog 2 (Drosophila)	AUCUCGAAGAGAAUCACUC	GAGUGAUUCUCUUCGAGAU
Human Kinase Plate 23	E3	SRPK3	NM_014370	26576	SFRS protein kinase 3	AAGAACUCCCGGGAAUAGC	GCUAUUCCCGGGAGUUCUU
Human Kinase Plate 23	F3	RPS6KC1	NM_012424	26750	ribosomal protein S6 kinase, 52kDa, polypeptide 1	AAUCGCGGCACACAAUUCC	GGAAUUGUGUGCCGCGAUU
Human Kinase Plate 23	G3	TPK1	NM_001042482	27010	thiamin pyrophosphokinase 1	UGAUGGCCAUGGUCCAGAG	CUCUGGACCAUGGCCAUCA
Human Kinase Plate 23	H3	TPK1	NM_022445	27010	thiamin pyrophosphokinase 1	UCACAUCAACCUUUAAGUC	GACUUAAAGGUUGAUGUGA
Human Kinase Plate 23	A4	PKD2L2	NM_014386	27039	polycystic kidney disease 2-like 2	ACAUGAUGGCAAAUCCUAC	GUAGGAUUUGCCAUCAUGU
Human Kinase Plate 23	B4	EIF2AK1	NM_014413	27102	eukaryotic translation initiation factor 2-alpha kinase 1	AUACUCAGAUCCUUCCAAC	GUUGGAAGGAUCUGAGUAU
Human Kinase Plate 23	C4	TJP3	NM_014428	27134	tight junction protein 3 (zona occludens 3)	AAGAUGCCCACGUCAUUGC	GCAAUGACGUGGGCAUCUU
Human Kinase Plate 23	D4	STK36	NM_015690	27148	serine/threonine kinase 36, fused homolog (Drosophila)	UCCAGUCCCUGAUUUAGCC	GGCUAAAUCAGGGACUGGA
Human Kinase Plate 23	E4	RPS6KA6	NM_014496	27330	ribosomal protein S6 kinase, 90kDa, polypeptide 6	UGAGUCAGGGCAGAGUAUG	CAUACUCUGCCCUGACUCA
Human Kinase Plate 23	F4	STK39	NM_013233	27347	serine threonine kinase 39 (STE20/SPS1 homolog, yeast)	UAAGCAGCUUCUCAAUCAG	CUGAUUGAGAAGCUGCUUA
Human Kinase Plate 23	G4	TRIB2	NM_021643	28951	tribbles homolog 2 (Drosophila)	UCACCCAGGAUAAUUUCAG	CUGAAAUUAUCCUGGGUGA
Human Kinase Plate 23	H4	HIPK2	NM_001113239	28996	homeodomain interacting protein kinase 2	UCGAUCUCCUCGCUCUUAC	GUAAGAGCGAGGAGAUCGA
Human Kinase Plate 23	A5	HIPK2	NM_022740	28996	homeodomain interacting protein kinase 2	UUCGAUUGGAGUGAUUCUC	GAGAAUCACUCCAAUCGAA
Human Kinase Plate 23	B5	TBK1	NM_013254	29110	TANK-binding kinase 1	UUAAAGAGCCAAACCUUUC	GAAAGGUUUGGCUCUUUAA
Human Kinase Plate 23	C5	EEF2K	NM_013302	29904	eukaryotic elongation factor-2 kinase	UCGGCUAGGAUGUGAUGAG	CUCAUCACAUCCUAGCCGA
Human Kinase Plate 23	D5	NME7	NM_013330	29922	non-metastatic cells 7, protein expressed in (nucleoside-diphosphate kinase)	AGUAUUGAACCUCUAAUAG	CUAUUAGAGGUUCAAUACU
Human Kinase Plate 23	E5	PKN3	NM_013355	29941	protein kinase N3	AACACAAGCCACGUAGAAG	CUUCUACGUGGCUUGUGUU
Human Kinase Plate 23	F5	NRBP1	NM_013392	29959	nuclear receptor binding protein 1	UAUGCACUGUCAAUACCUG	CAGGUAUUGACAGUGCAUA
Human Kinase Plate 23	G5	HUNK	NM_014586	30811	hormonally up-regulated Neu-associated kinase	UCAAACCAAAGUCAAUCAG	CUGAUUGACUUUGGUUUGA
Human Kinase Plate 23	H5	PIK3R4	NM_014602	30849	phosphoinositide-3-kinase, regulatory subunit 4	AUAAUUGAAAUCUGCCGGG	CCCGGCAGAUUUCAAUUAU
Human Kinase Plate 23	A6	MINK1	NM_001024937	50488	misshapen-like kinase 1 (zebrafish)	UGAACCAGCACCACAGAAC	GUUCUGUGGUGCUGGUUCA
Human Kinase Plate 23	B6	AK3	NM_016282	50808	adenylate kinase 3	UGAAAGCCUUGGCUAACAC	GUGUUAGCCAAGGCUUUCA
Human Kinase Plate 23	C6	TNNI3K	NM_001112808	51086	TNNI3 interacting kinase	UUUCGCCAGUGAGAAUUUC	GAAAUUCUCACUGGCGAAA
Human Kinase Plate 23	D6	TNNI3K	NM_015978	51086	TNNI3 interacting kinase	UAACAACAUGAGGUUGAAC	GUUCAACCUCAUGUUGUUA
Human Kinase Plate 23	E6	IRAK4	NM_001114182	51135	interleukin-1 receptor-associated kinase 4	UUCUUCUUUAAUAUCUAGC	GCUAGAUAUUAAAGAAGAA
Human Kinase Plate 23	F6	IRAK4	NM_016123	51135	interleukin-1 receptor-associated kinase 4	AAAUUGAUGCCAUUAGCUG	CAGCUAAUGGCAUCAAUUU
Human Kinase Plate 23	G6	VRK3	NM_001025778	51231	vaccinia related kinase 3	UCUGACAGCACAUGCUUUG	CAAAGCAUGUGCUGUCAGA
Human Kinase Plate 23	H6	CDKL3	NM_001113575	51265	cyclin-dependent kinase-like 3	UCACAGAGCUUAGUAAUUC	GAAUUACUAAGCUCUGUGA
Human Kinase Plate 23	A7	CDKL3	NM_016508	51265	cyclin-dependent kinase-like 3	ACCAAGUCCACCUUCAUAC	GUAUGAAGGUGGACUUGGU
Human Kinase Plate 23	B7	TXNDC3	NM_016616	51314	thioredoxin domain containing 3 (spermatozoa)	UAUAGAAGUUGACAACUUG	CAAGUUGUCAACUUCUAUA
Human Kinase Plate 23	C7	TAOK3	NM_016281	51347	TAO kinase 3	UUCCGCUUGAAGAAACGAC	GUCGUUUCUUCAAGCGGAA
Human Kinase Plate 23	D7	PRKAG2	NM_001040633	51422	protein kinase, AMP-activated, gamma 2 non-catalytic subunit	UGGGUAAGUAUAUAAAGUG	CACUUUAUAUACUUACCCA
Human Kinase Plate 23	E7	POLK	NM_016218	51426	polymerase (DNA directed) kappa	UAGCAAUUCCUUAGCAAUG	CAUUGCUAAGGAAUUGCUA
Human Kinase Plate 23	F7	IHPK2	NM_001005909	51447	inositol hexakisphosphate kinase 2	UCUACAAUGUCCACAAUUC	GAAUUGUGGACAUUGUAGA
Human Kinase Plate 23	G7	IHPK2	NM_001005910	51447	inositol hexakisphosphate kinase 2	UAAGUCUCUAGAACCUGCC	GGCAGGUUCUAGAGACUUA
Human Kinase Plate 23	H7	IHPK2	NM_001005912	51447	inositol hexakisphosphate kinase 2	ACACCUUUCCUCCCAGGCC	GGCCUGGGAGGAAAGGUGU
Human Kinase Plate 23	A8	TRIM33	NM_015906	51592	tripartite motif-containing 33	UGUAGUAACUUCAUCUGUC	GACAGAUGAAGUUACUACA
Human Kinase Plate 23	B8	MPP6	NM_016447	51678	membrane protein, palmitoylated 6 (MAGUK p55 subfamily member 6)	UAGUUUGGAAUCUUCUAGC	GCUAGAAGAUUCCAAACUA
Human Kinase Plate 23	C8	NLK	NM_016231	51701	nemo-like kinase	UGCAAGAGACCAGAUUCUG	CAGAAUCUGGUCUCUUGCA
Human Kinase Plate 23	D8	CMPK1	NM_016308	51727	cytidine monophosphate (UMP-CMP) kinase 1, cytosolic	UAUCUCAACUGGUACAAUC	GAUUGUACCAGUUGAGAUA
Human Kinase Plate 23	E8	POLR3K	NM_016310	51728	polymerase (RNA) III (DNA directed) polypeptide K, 12.3 kDa	UAUCUUUCCACCACACUAG	CUAGUGUGGUGGAAAGAUA
Human Kinase Plate 23	F8	CRKRS	NM_015083	51755	Cdc2-related kinase, arginine/serine-rich	UUCACAGGCUCAGUACUUG	CAAGUACUGAGCCUGUGAA
Human Kinase Plate 23	G8	CRKRS	NM_016507	51755	Cdc2-related kinase, arginine/serine-rich	UAUGCAGGACUUCUACUUC	GAAGUAGAAGUCCUGCAUA
Human Kinase Plate 23	H8	RP6-213H19.1	NM_001042452	51765	serine/threonine protein kinase MST4	UUGUUAAUCUUGACGUAGG	CCUACGUCAAGAUUAACAA
Human Kinase Plate 23	A9	RP6-213H19.1	NM_016542	51765	serine/threonine protein kinase MST4	UUAGCAUGGUAGCAAUCUG	CAGAUUGCUACCAUGCUAA
Human Kinase Plate 23	B9	ZAK	NM_016653	51776	sterile alpha motif and leucine zipper containing kinase AZK	UUCCAACCAAGGACAUGUG	CACAUGUCCUUGGUUGGAA
Human Kinase Plate 23	C9	PANK1	NM_138316	53354	pantothenate kinase 1	UGAAUGAACCUGUGCAUAG	CUAUGCACAGGUUCAUUCA
Human Kinase Plate 23	D9	PANK1	NM_148977	53354	pantothenate kinase 1	AGUAUUAGAAGUCAAAUAC	GUAUUUGACUUCUAAUACU
Human Kinase Plate 23	E9	PRKAG3	NM_017431	53632	protein kinase, AMP-activated, gamma 3 non-catalytic subunit	AAUCUUAUGUUGUUCAAUC	GAUUGAACAACAUAAGAUU
Human Kinase Plate 23	F9	MYO3A	NM_017433	53904	myosin IIIA	UUAGAAUGUGGCAGAUUAC	GUAAUCUGCCACAUUCUAA
Human Kinase Plate 23	G9	CSNK1G1	NM_001011664	53944	casein kinase 1, gamma 1	AGGGCUUCCAAAUCAUCUC	GAGAUGAUUUGGAAGCCCU
Human Kinase Plate 23	H9	RIPK4	NM_020639	54101	receptor-interacting serine-threonine kinase 4	UGGAAGGUGGGCCUAACUC	GAGUUAGGCCCACCUUCCA
Human Kinase Plate 23	A10	TRPM7	NM_017672	54822	transient receptor potential cation channel, subfamily M, member 7	ACAGCAUUGGAUUAGUUGG	CCAACUAAUCCAAUGCUGU
Human Kinase Plate 23	B10	SNRK	NM_001100594	54861	SNF related kinase	UAAAGGCGGACGAUGUUAG	CUAACAUCGUCCGCCUUUA
Human Kinase Plate 23	C10	PXK	NM_017771	54899	PX domain containing serine/threonine kinase	UGUAUCUUCUAACAAUCUG	CAGAUUGUUAGAAGAUACA
Human Kinase Plate 23	D10	UCKL1	NM_017859	54963	uridine-cytidine kinase 1-like 1	UGGACACACCGGUGAUCUG	CAGAUCACCGGUGUGUCCA
Human Kinase Plate 23	E10	ULK4	NM_017886	54986	unc-51-like kinase 4 (C. elegans)	UUUAACUGGUGGCUGUUUC	GAAACAGCCACCAGUUAAA
Human Kinase Plate 23	F10	ULK4	XM_934158	54986	unc-51-like kinase 4 (C. elegans)	AAGCUAAAGAGUCUCCACU	AGUGGAGACUCUUUAGCUU
Human Kinase Plate 23	G10	ULK4	XM_934164	54986	unc-51-like kinase 4 (C. elegans)	UUGUAAUCUUGGUCAGAGG	CCUCUGACCAAGAUUACAA
Human Kinase Plate 23	H10	ULK4	XM_934168	54986	unc-51-like kinase 4 (C. elegans)	UCUUGAGGCUCUCCAAGUG	CACUUGGAGAGCCUCAAGA
Human Kinase Plate 23	A11	ULK4	XM_934170	54986	unc-51-like kinase 4 (C. elegans)	AUCAGUACAAAGAAUGGCU	AGCCAUUCUUUGUACUGAU
Human Kinase Plate 23	B11	ULK4	XM_934171	54986	unc-51-like kinase 4 (C. elegans)	AUGAAGAUGAUGUAAUCCA	UGGAUUACAUCAUCUUCAU
Human Kinase Plate 23	C11	OXSM	NM_017897	54995	3-oxoacyl-ACP synthase, mitochondrial	UAUGCAAUCUGGAUAUUGG	CCAAUAUCCAGAUUGCAUA
Human Kinase Plate 23	D11	ETNK2	NM_018208	55224	ethanolamine kinase 2	UCAUAGAUGAUAUUCUUGC	GCAAGAAUAUCAUCUAUGA
Human Kinase Plate 23	E11	FGGY	NM_001113411	55277	FGGY carbohydrate kinase domain containing	AAUAUGUCCACUUACACAC	GUGUGUAAGUGGACAUAUU
Human Kinase Plate 23	F11	FGGY	NM_018291	55277	FGGY carbohydrate kinase domain containing	AAUGGCAAGAUCAUCAAGG	CCUUGAUGAUCUUGCCAUU
Human Kinase Plate 23	G11	PI4K2B	NM_018323	55300	phosphatidylinositol 4-kinase type 2 beta	UGUACUAGCUGGAAAGGAC	GUCCUUUCCAGCUAGUACA
Human Kinase Plate 23	H11	RFK	NM_018339	55312	riboflavin kinase	UAUCAGCUGGAAGAUUAUC	GAUAAUCUUCCAGCUGAUA
Human Kinase Plate 24	A2	SGK3	NM_001033578	23678	serum/glucocorticoid regulated kinase family, member 3	UAUGGAACUGUUUCUUCUG	CAGAAGAAACAGUUCCAUA
Human Kinase Plate 24	B2	RAB38	NM_022337	23682	RAB38, member RAS oncogene family	UUAACUUGGAGUCCAAAUC	GAUUUGGACUCCAAGUUAA
Human Kinase Plate 24	C2	PRKD3	NM_005813	23683	protein kinase D3	AAUAGCCACUUCAUUACGG	CCGUAAUGAAGUGGCUAUU
Human Kinase Plate 24	D2	SHPK	NM_013276	23729	sedoheptulokinase	AAUUCACAGCAGUCGUUUG	CAAACGACUGCUGUGAAUU
Human Kinase Plate 24	E2	RIPK5	NM_015375	25778	dual serine/threonine and tyrosine protein kinase	AAUUACUGGUGAUGUGAAC	GUUCACAUCACCAGUAAUU
Human Kinase Plate 24	F2	PRKD2	NM_001079880	25865	protein kinase D2	UGUCAAUGACCUUAACUGC	GCAGUUAAGGUCAUUGACA
Human Kinase Plate 24	G2	PRKD2	NM_016457	25865	protein kinase D2	UGCGAGCAAAGCCAAAGUC	GACUUUGGCUUUGCUCGCA
Human Kinase Plate 24	H2	ULK3	NM_001099436	25989	unc-51-like kinase 3 (C. elegans)	UCACGAGUGUCCUUCUUGG	CCAAGAAGGACACUCGUGA
Human Kinase Plate 24	A3	DAK	NM_015533	26007	dihydroxyacetone kinase 2 homolog (S. cerevisiae)	UGGUUUCAGCAUCUAUCAG	CUGAUAGAUGCUGAAACCA
Human Kinase Plate 24	B3	AK5	NM_012093	26289	adenylate kinase 5	AUGUAUUGGAAUCCAUAUC	GAUAUGGAUUCCAAUACAU
Human Kinase Plate 24	C3	HSPB8	NM_014365	26353	heat shock 22kDa protein 8	UAUAAGACCUGUAUAUCAC	GUGAUAUACAGGUCUUAUA
Human Kinase Plate 24	D3	LATS2	NM_014572	26524	LATS, large tumor suppressor, homolog 2 (Drosophila)	ACGUGGACCACCUGAUUCC	GGAAUCAGGUGGUCCACGU
Human Kinase Plate 24	E3	SRPK3	NM_014370	26576	SFRS protein kinase 3	UGAGCUGGACAAUGGUCUC	GAGACCAUUGUCCAGCUCA
Human Kinase Plate 24	F3	RPS6KC1	NM_012424	26750	ribosomal protein S6 kinase, 52kDa, polypeptide 1	AAUAACUAGUAGUACAUUC	GAAUGUACUACUAGUUAUU
Human Kinase Plate 24	G3	TPK1	NM_001042482	27010	thiamin pyrophosphokinase 1	UGCAAACCCAGGUGAAUCG	CGAUUCACCUGGGUUUGCA
Human Kinase Plate 24	H3	TPK1	NM_022445	27010	thiamin pyrophosphokinase 1	AGGCACUUAGUAAAGUCAG	CUGACUUUACUAAGUGCCU
Human Kinase Plate 24	A4	PKD2L2	NM_014386	27039	polycystic kidney disease 2-like 2	AACAAGAAAUCCUAACUGG	CCAGUUAGGAUUUCUUGUU
Human Kinase Plate 24	B4	EIF2AK1	NM_014413	27102	eukaryotic translation initiation factor 2-alpha kinase 1	AGGCUUACUAAAUACAACG	CGUUGUAUUUAGUAAGCCU
Human Kinase Plate 24	C4	TJP3	NM_014428	27134	tight junction protein 3 (zona occludens 3)	AUCUGUAGAAUGAGAUCUC	GAGAUCUCAUUCUACAGAU
Human Kinase Plate 24	D4	STK36	NM_015690	27148	serine/threonine kinase 36, fused homolog (Drosophila)	UGGACAUAUCCCUGAUUAG	CUAAUCAGGGAUAUGUCCA
Human Kinase Plate 24	E4	RPS6KA6	NM_014496	27330	ribosomal protein S6 kinase, 90kDa, polypeptide 6	AAUCUGCACUGGCUGAUUC	GAAUCAGCCAGUGCAGAUU
Human Kinase Plate 24	F4	STK39	NM_013233	27347	serine threonine kinase 39 (STE20/SPS1 homolog, yeast)	UGUCUGGUGUUCUUGUAAG	CUUACAAGAACACCAGACA
Human Kinase Plate 24	G4	TRIB2	NM_021643	28951	tribbles homolog 2 (Drosophila)	UCCUGGAACCUGCUAAGUC	GACUUAGCAGGUUCCAGGA
Human Kinase Plate 24	H4	HIPK2	NM_001113239	28996	homeodomain interacting protein kinase 2	AACCUAGUUGUCUUUGUCC	GGACAAAGACAACUAGGUU
Human Kinase Plate 24	A5	HIPK2	NM_022740	28996	homeodomain interacting protein kinase 2	UCUCUUGUCAGCAUCAAUG	CAUUGAUGCUGACAAGAGA
Human Kinase Plate 24	B5	TBK1	NM_013254	29110	TANK-binding kinase 1	UGUCAUGCAAUUUAACAGG	CCUGUUAAAUUGCAUGACA
Human Kinase Plate 24	C5	EEF2K	NM_013302	29904	eukaryotic elongation factor-2 kinase	UGCACAUCUGCAUGAUGUC	GACAUCAUGCAGAUGUGCA
Human Kinase Plate 24	D5	NME7	NM_013330	29922	non-metastatic cells 7, protein expressed in (nucleoside-diphosphate kinase)	AAACUUCAUAGAAUUCCUC	GAGGAAUUCUAUGAAGUUU
Human Kinase Plate 24	E5	PKN3	NM_013355	29941	protein kinase N3	AUCGCUCUGACACAAAGUC	GACUUUGUGUCAGAGCGAU
Human Kinase Plate 24	F5	NRBP1	NM_013392	29959	nuclear receptor binding protein 1	UGAACUCCCUCUGUAAUGG	CCAUUACAGAGGGAGUUCA
Human Kinase Plate 24	G5	HUNK	NM_014586	30811	hormonally up-regulated Neu-associated kinase	AUGGCAUACAUGUUCACAC	GUGUGAACAUGUAUGCCAU
Human Kinase Plate 24	H5	PIK3R4	NM_014602	30849	phosphoinositide-3-kinase, regulatory subunit 4	AUAUAGAACGACUUACUGG	CCAGUAAGUCGUUCUAUAU
Human Kinase Plate 24	A6	MINK1	NM_001024937	50488	misshapen-like kinase 1 (zebrafish)	UAAGUCUUGAUGAGACAUG	CAUGUCUCAUCAAGACUUA
Human Kinase Plate 24	B6	AK3	NM_016282	50808	adenylate kinase 3	UCAAAGAAUUCAUACAUAC	GUAUGUAUGAAUUCUUUGA
Human Kinase Plate 24	C6	TNNI3K	NM_001112808	51086	TNNI3 interacting kinase	UAAGCCCACAUCAAACAUG	CAUGUUUGAUGUGGGCUUA
Human Kinase Plate 24	D6	TNNI3K	NM_015978	51086	TNNI3 interacting kinase	AAUAUUGUGACUGUUCAAG	CUUGAACAGUCACAAUAUU
Human Kinase Plate 24	E6	IRAK4	NM_001114182	51135	interleukin-1 receptor-associated kinase 4	UAUCUCUAUGAAUAUGAUG	CAUCAUAUUCAUAGAGAUA
Human Kinase Plate 24	F6	IRAK4	NM_016123	51135	interleukin-1 receptor-associated kinase 4	AAGUAAUGCUUCAAAUCUC	GAGAUUUGAAGCAUUACUU
Human Kinase Plate 24	G6	VRK3	NM_001025778	51231	vaccinia related kinase 3	AACAAGCGCCCAUCCUUGG	CCAAGGAUGGGCGCUUGUU
Human Kinase Plate 24	H6	CDKL3	NM_001113575	51265	cyclin-dependent kinase-like 3	UCCACCUUCAUACUCUUUC	GAAAGAGUAUGAAGGUGGA
Human Kinase Plate 24	A7	CDKL3	NM_016508	51265	cyclin-dependent kinase-like 3	UUUGUAUCUGGAGACAUAG	CUAUGUCUCCAGAUACAAA
Human Kinase Plate 24	B7	TXNDC3	NM_016616	51314	thioredoxin domain containing 3 (spermatozoa)	AAUCGCUGCCAUACAACUG	CAGUUGUAUGGCAGCGAUU
Human Kinase Plate 24	C7	TAOK3	NM_016281	51347	TAO kinase 3	UGUCGUGUAACCAAAGAUG	CAUCUUUGGUUACACGACA
Human Kinase Plate 24	D7	PRKAG2	NM_001040633	51422	protein kinase, AMP-activated, gamma 2 non-catalytic subunit	UCGUCUUUCCACAAAUAUG	CAUAUUUGUGGAAAGACGA
Human Kinase Plate 24	E7	POLK	NM_016218	51426	polymerase (DNA directed) kappa	AACAUUCUUCCUUGCUAUG	CAUAGCAAGGAAGAAUGUU
Human Kinase Plate 24	F7	IHPK2	NM_001005909	51447	inositol hexakisphosphate kinase 2	UACUGGUUCCGAUGCUUUG	CAAAGCAUCGGAACCAGUA
Human Kinase Plate 24	G7	IHPK2	NM_001005910	51447	inositol hexakisphosphate kinase 2	AUUAAGACAGUCUUUGAGG	CCUCAAAGACUGUCUUAAU
Human Kinase Plate 24	H7	IHPK2	NM_001005912	51447	inositol hexakisphosphate kinase 2	UAAUUACCCGGGCUUCUGG	CCAGAAGCCCGGGUAAUUA
Human Kinase Plate 24	A8	TRIM33	NM_015906	51592	tripartite motif-containing 33	AAGUUUCGCCAGUAGAUUC	GAAUCUACUGGCGAAACUU
Human Kinase Plate 24	B8	MPP6	NM_016447	51678	membrane protein, palmitoylated 6 (MAGUK p55 subfamily member 6)	AGUAAACCCAGCUGAUUGG	CCAAUCAGCUGGGUUUACU
Human Kinase Plate 24	C8	NLK	NM_016231	51701	nemo-like kinase	AAUACUGAGUAACAACUUC	GAAGUUGUUACUCAGUAUU
Human Kinase Plate 24	D8	CMPK1	NM_016308	51727	cytidine monophosphate (UMP-CMP) kinase 1, cytosolic	AUAUAAGUCAAUAAUUGGC	GCCAAUUAUUGACUUAUAU
Human Kinase Plate 24	E8	POLR3K	NM_016310	51728	polymerase (RNA) III (DNA directed) polypeptide K, 12.3 kDa	UGUAGAAGGUGGUCAUCGG	CCGAUGACCACCUUCUACA
Human Kinase Plate 24	F8	CRKRS	NM_015083	51755	Cdc2-related kinase, arginine/serine-rich	UUAAUAACACUGCCAAUUC	GAAUUGGCAGUGUUAUUAA
Human Kinase Plate 24	G8	CRKRS	NM_016507	51755	Cdc2-related kinase, arginine/serine-rich	AAGCUUCAAGGGUCAUCUG	CAGAUGACCCUUGAAGCUU
Human Kinase Plate 24	H8	RP6-213H19.1	NM_001042452	51765	serine/threonine protein kinase MST4	UCGCCUGAUUCCUGCUAGC	GCUAGCAGGAAUCAGGCGA
Human Kinase Plate 24	A9	RP6-213H19.1	NM_016542	51765	serine/threonine protein kinase MST4	ACAGAACUCUCAUUGGAUG	CAUCCAAUGAGAGUUCUGU
Human Kinase Plate 24	B9	ZAK	NM_016653	51776	sterile alpha motif and leucine zipper containing kinase AZK	UUGGAAUGGUUAAUCUCUC	GAGAGAUUAACCAUUCCAA
Human Kinase Plate 24	C9	PANK1	NM_138316	53354	pantothenate kinase 1	AAGGCUAGAGAAGUUCUUC	GAAGAACUUCUCUAGCCUU
Human Kinase Plate 24	D9	PANK1	NM_148977	53354	pantothenate kinase 1	AUGGAGACCAUAUUGAUUC	GAAUCAAUAUGGUCUCCAU
Human Kinase Plate 24	E9	PRKAG3	NM_017431	53632	protein kinase, AMP-activated, gamma 3 non-catalytic subunit	AGGUGAAUCACAUCAAAGC	GCUUUGAUGUGAUUCACCU
Human Kinase Plate 24	F9	MYO3A	NM_017433	53904	myosin IIIA	AAUCCUAGUCUUCGAAUUC	GAAUUCGAAGACUAGGAUU
Human Kinase Plate 24	G9	CSNK1G1	NM_001011664	53944	casein kinase 1, gamma 1	AGAUGCACCAGAAUCUACG	CGUAGAUUCUGGUGCAUCU
Human Kinase Plate 24	H9	RIPK4	NM_020639	54101	receptor-interacting serine-threonine kinase 4	UCAAGCAACAGCUGAUAAG	CUUAUCAGCUGUUGCUUGA
Human Kinase Plate 24	A10	TRPM7	NM_017672	54822	transient receptor potential cation channel, subfamily M, member 7	UAACCAUAAUGAUAUACUG	CAGUAUAUCAUUAUGGUUA
Human Kinase Plate 24	B10	SNRK	NM_001100594	54861	SNF related kinase	AAGAAGACUACAUUCUCUG	CAGAGAAUGUAGUCUUCUU
Human Kinase Plate 24	C10	PXK	NM_017771	54899	PX domain containing serine/threonine kinase	UAUGAUUUGUUGUGAUCAC	GUGAUCACAACAAAUCAUA
Human Kinase Plate 24	D10	UCKL1	NM_017859	54963	uridine-cytidine kinase 1-like 1	AAGUUGAAGUUGUUGUGUG	CACACAACAACUUCAACUU
Human Kinase Plate 24	E10	ULK4	NM_017886	54986	unc-51-like kinase 4 (C. elegans)	AAUACCGGAGGUAUAGGUC	GACCUAUACCUCCGGUAUU
Human Kinase Plate 24	F10	ULK4	XM_934158	54986	unc-51-like kinase 4 (C. elegans)	UGGCUUUGAACCAAGGACA	UGUCCUUGGUUCAAAGCCA
Human Kinase Plate 24	G10	ULK4	XM_934164	54986	unc-51-like kinase 4 (C. elegans)	UCAGUGGAGUCGAUCUGCG	CGCAGAUCGACUCCACUGA
Human Kinase Plate 24	H10	ULK4	XM_934168	54986	unc-51-like kinase 4 (C. elegans)	UAUUAGGUCCAAAGACAGC	GCUGUCUUUGGACCUAAUA
Human Kinase Plate 24	A11	ULK4	XM_934170	54986	unc-51-like kinase 4 (C. elegans)	CUUAUCAGUACAAAGAAUG	CAUUCUUUGUACUGAUAAG
Human Kinase Plate 24	B11	ULK4	XM_934171	54986	unc-51-like kinase 4 (C. elegans)	GAUGUAAUCCACUAAUCAG	CUGAUUAGUGGAUUACAUC
Human Kinase Plate 24	C11	OXSM	NM_017897	54995	3-oxoacyl-ACP synthase, mitochondrial	UUGAACUGACCUUCAUCAC	GUGAUGAAGGUCAGUUCAA
Human Kinase Plate 24	D11	ETNK2	NM_018208	55224	ethanolamine kinase 2	UUGAAGUACUGGUUGAAUC	GAUUCAACCAGUACUUCAA
Human Kinase Plate 24	E11	FGGY	NM_001113411	55277	FGGY carbohydrate kinase domain containing	UUAUCCCAGCAAAUCUCUC	GAGAGAUUUGCUGGGAUAA
Human Kinase Plate 24	F11	FGGY	NM_018291	55277	FGGY carbohydrate kinase domain containing	UAGUGUCAGAUCUGCUAAG	CUUAGCAGAUCUGACACUA
Human Kinase Plate 24	G11	PI4K2B	NM_018323	55300	phosphatidylinositol 4-kinase type 2 beta	AUUGAGUUGACCAUAAGGC	GCCUUAUGGUCAACUCAAU
Human Kinase Plate 24	H11	RFK	NM_018339	55312	riboflavin kinase	UAUGGGUUCCAUCCUAUGC	GCAUAGGAUGGAACCCAUA
Human Kinase Plate 25	A2	STK32B	NM_018401	55351	serine/threonine kinase 32B	UUCAACCUCCCUUUAUUGG	CCAAUAAAGGGAGGUUGAA
Human Kinase Plate 25	B2	STYK1	NM_018423	55359	serine/threonine/tyrosine kinase 1	AUGCAUGAAUGUUUCUUGC	GCAAGAAACAUUCAUGCAU
Human Kinase Plate 25	C2	PI4K2A	NM_018425	55361	phosphatidylinositol 4-kinase type 2 alpha	AAUCAGCCAGUUGUCAUUG	CAAUGACAACUGGCUGAUU
Human Kinase Plate 25	D2	STRADB	NM_018571	55437	STE20-related kinase adaptor beta	AAUCGGUCACUAUUUACUG	CAGUAAAUAGUGACCGAUU
Human Kinase Plate 25	E2	ETNK1	NM_001039481	55500	ethanolamine kinase 1	UUAAUAGGCAAGAACUCUG	CAGAGUUCUUGCCUAUUAA
Human Kinase Plate 25	F2	ETNK1	NM_018638	55500	ethanolamine kinase 1	UUAUGGCAAAGCACAACAG	CUGUUGUGCUUUGCCAUAA
Human Kinase Plate 25	G2	CDC42BPG	NM_017525	55561	CDC42 binding protein kinase gamma (DMPK-like)	UAGGUGAAGCCCACGAAUG	CAUUCGUGGGCUUCACCUA
Human Kinase Plate 25	H2	NAGK	NM_017567	55577	N-acetylglucosamine kinase	UCAGGUAGGGAAAUCGGUC	GACCGAUUUCCCUACCUGA
Human Kinase Plate 25	A3	BMP2K	NM_017593	55589	BMP2 inducible kinase	AUAGUUCCCACCAUCAUUC	GAAUGAUGGUGGGAACUAU
Human Kinase Plate 25	B3	SCYL2	NM_017988	55681	SCY1-like 2 (S. cerevisiae)	AAGCAGAUUGUCCUAUCAC	GUGAUAGGACAAUCUGCUU
Human Kinase Plate 25	C3	AGK	NM_018238	55750	acylglycerol kinase	AAACAGUGGCCUUCUUCAC	GUGAAGAAGGCCACUGUUU
Human Kinase Plate 25	D3	RIOK2	NM_018343	55781	RIO kinase 2 (yeast)	AAUCAAUUGGCUUUGGAAC	GUUCCAAAGCCAAUUGAUU
Human Kinase Plate 25	E3	PBK	NM_018492	55872	PDZ binding kinase	ACAGCCCAAGGAGAAUGAG	CUCAUUCUCCUUGGGCUGU
Human Kinase Plate 25	F3	TEX14	NM_031272	56155	testis expressed 14	UCUCGUGCAUUAUUGUCUG	CAGACAAUAAUGCACGAGA
Human Kinase Plate 25	G3	STK31	NM_001122833	56164	serine/threonine kinase 31	UUUCAACUCAGGUGACAUC	GAUGUCACCUGAGUUGAAA
Human Kinase Plate 25	H3	STK31	NM_031414	56164	serine/threonine kinase 31	UUGGCUUGUCCAUACACUG	CAGUGUAUGGACAAGCCAA
Human Kinase Plate 25	A4	SPHK2	NM_020126	56848	sphingosine kinase 2	UUGAUCAGGCACUACCCUC	GAGGGUAGUGCCUGAUCAA
Human Kinase Plate 25	B4	RAD18	NM_020165	56852	RAD18 homolog (S. cerevisiae)	AUAAACAGCUGUCUAAAUG	CAUUUAGACAGCUGUUUAU
Human Kinase Plate 25	C4	PAK6	NM_020168	56924	p21 protein (Cdc42/Rac)-activated kinase 6	UAUCCGAAGUGGUCAGAGG	CCUCUGACCACUUCGGAUA
Human Kinase Plate 25	D4	CABC1	NM_020247	56997	chaperone, ABC1 activity of bc1 complex homolog (S. pombe)	AGAACCAGGAUGUUGUAGC	GCUACAACAUCCUGGUUCU
Human Kinase Plate 25	E4	CAMK1D	NM_020397	57118	calcium/calmodulin-dependent protein kinase ID	AUAGCCUGGAGUUCCACAG	CUGUGGAACUCCAGGCUAU
Human Kinase Plate 25	F4	ADCK1	NM_020421	57143	aarF domain containing kinase 1	UUCCGCACCAGUACAUUGC	GCAAUGUACUGGUGCGGAA
Human Kinase Plate 25	G4	PAK7	NM_020341	57144	p21 protein (Cdc42/Rac)-activated kinase 7	UUGUGUAGGUCCUUCACUC	GAGUGAAGGACCUACACAA
Human Kinase Plate 25	H4	SCYL3	NM_020423	57147	SCY1-like 3 (S. cerevisiae)	AUACUCCUCAGAAACUCUG	CAGAGUUUCUGAGGAGUAU
Human Kinase Plate 25	A5	CAMK1G	NM_020439	57172	calcium/calmodulin-dependent protein kinase IG	UCAUGUAGGUAUUUCACUG	CAGUGAAAUACCUACAUGA
Human Kinase Plate 25	B5	CLK4	NM_020666	57396	CDC-like kinase 4	UAGUAAGACCACUGAUUCC	GGAAUCAGUGGUCUUACUA
Human Kinase Plate 25	C5	SCYL1	NM_001048218	57410	SCY1-like 1 (S. cerevisiae)	UGCCGACAGAAAUCCUCAG	CUGAGGAUUUCUGUCGGCA
Human Kinase Plate 25	D5	SCYL1	NM_020680	57410	SCY1-like 1 (S. cerevisiae)	UUGGGUGCGAACGGAUCAG	CUGAUCCGUUCGCACCCAA
Human Kinase Plate 25	E5	ALPK3	NM_020778	57538	alpha-kinase 3	UACUGCCUCCUCAGAUCUG	CAGAUCUGAGGAGGCAGUA
Human Kinase Plate 25	F5	TAOK1	NM_020791	57551	TAO kinase 1	UUUCGAAGUUUAUACUCUC	GAGAGUAUAAACUUCGAAA
Human Kinase Plate 25	G5	TRIB3	NM_021158	57761	tribbles homolog 3 (Drosophila)	UACGGUGGCGGCUUCGCAC	GUGCGAAGCCGCCACCGUA
Human Kinase Plate 25	H5	MARK4	NM_031417	57787	MAP/microtubule affinity-regulating kinase 4	AUAUAAUUCAGGGAAACUG	CAGUUUCCCUGAAUUAUAU
Human Kinase Plate 25	A6	MPP4	NM_033066	58538	membrane protein, palmitoylated 4 (MAGUK p55 subfamily member 4)	UCACUUCUACCAGUUUGUC	GACAAACUGGUAGAAGUGA
Human Kinase Plate 25	B6	RBKS	NM_022128	64080	ribokinase	ACACCAUGGACGUCAUUGC	GCAAUGACGUCCAUGGUGU
Human Kinase Plate 25	C6	FN3K	NM_022158	64122	fructosamine 3 kinase	AGCACCCUCACCUCUUCGG	CCGAAGAGGUGAGGGUGCU
Human Kinase Plate 25	D6	MPP5	NM_022474	64398	membrane protein, palmitoylated 5 (MAGUK p55 subfamily member 5)	UCAUGGAAGAAUUAAGGUC	GACCUUAAUUCUUCCAUGA
Human Kinase Plate 25	E6	CERK	NM_022766	64781	ceramide kinase	AGGAUCAAGCAGCGAUGUC	GACAUCGCUGCUUGAUCCU
Human Kinase Plate 25	F6	CERK	NM_182661	64781	ceramide kinase	AAACAUGAAAUCACUAAGG	CCUUAGUGAUUUCAUGUUU
Human Kinase Plate 25	G6	PINK1	NM_032409	65018	PTEN induced putative kinase 1	UAGAUGAAGCACAUUUGCG	CGCAAAUGUGCUUCAUCUA
Human Kinase Plate 25	H6	PFTK2	NM_139158	65061	PFTAIRE protein kinase 2	AUACAGCCCUGGAAGAACC	GGUUCUUCCAGGGCUGUAU
Human Kinase Plate 25	A7	WNK1	NM_018979	65125	WNK lysine deficient protein kinase 1	UGACCAGACAGGUUACCUG	CAGGUAACCUGUCUGGUCA
Human Kinase Plate 25	B7	NADK	NM_023018	65220	NAD kinase	AUUUCAACCGACUGAUUUG	CAAAUCAGUCGGUUGAAAU
Human Kinase Plate 25	C7	WNK4	NM_032387	65266	WNK lysine deficient protein kinase 4	AUCAGAAAGCAUCAGAUUC	GAAUCUGAUGCUUUCUGAU
Human Kinase Plate 25	D7	WNK3	NM_001002838	65267	WNK lysine deficient protein kinase 3	UAAGUACGUCUUUAAGGUC	GACCUUAAAGACGUACUUA
Human Kinase Plate 25	E7	WNK2	NM_006648	65268	WNK lysine deficient protein kinase 2	UUGCUACUAGACUUAUAGG	CCUAUAAGUCUAGUAGCAA
Human Kinase Plate 25	F7	STK33	NM_030906	65975	serine/threonine kinase 33	UUUCCUCAACACUUUCUGG	CCAGAAAGUGUUGAGGAAA
Human Kinase Plate 25	G7	CAMKV	NM_024046	79012	CaM kinase-like vesicle-associated	UGCCGUACCACGUUGCUUG	CAAGCAACGUGGUACGGCA
Human Kinase Plate 25	H7	CARD14	NM_024110	79092	caspase recruitment domain family, member 14	AGCGCAUUCACCUUCUCCC	GGGAGAAGGUGAAUGCGCU
Human Kinase Plate 25	A8	PANK3	NM_024594	79646	pantothenate kinase 3	UUGGUUCCCAGUGACAAAC	GUUUGUCACUGGGAACCAA
Human Kinase Plate 25	B8	LRRK1	NM_024652	79705	leucine-rich repeat kinase 1	AUAGCUUGAUGUUGAUGUG	CACAUCAACAUCAAGCUAU
Human Kinase Plate 25	C8	SGK269	NM_024776	79834	NKF3 kinase family member	UUAACACUUCAGUUAGUCC	GGACUAACUGAAGUGUUAA
Human Kinase Plate 25	D8	SGK269	XM_370878	79834	NKF3 kinase family member	UUUGGCGUCUUCUUCAGUC	GACUGAAGAAGACGCCAAA
Human Kinase Plate 25	E8	SGK269	XM_935078	79834	NKF3 kinase family member	UGAUUCAGCUUCUGUUGAC	GUCAACAGAAGCUGAAUCA
Human Kinase Plate 25	F8	PIP4K2C	NM_024779	79837	phosphatidylinositol-5-phosphate 4-kinase, type II, gamma	UUGAGAAAGUCCAUAUCCC	GGGAUAUGGACUUUCUCAA
Human Kinase Plate 25	G8	NEK11	NM_024800	79858	NIMA (never in mitosis gene a)- related kinase 11	UAGCCUUGGUGUUUCAGAG	CUCUGAAACACCAAGGCUA
Human Kinase Plate 25	H8	ADCK4	NM_024876	79934	aarF domain containing kinase 4	UGGCCAAGCGGCUGAUGCG	CGCAUCAGCCGCUUGGCCA
Human Kinase Plate 25	A9	YSK4	NM_001018046	80122	YSK4 Sps1/Ste20-related kinase homolog (S. cerevisiae)	AUGGACUUAAGCAUGUCAC	GUGACAUGCUUAAGUCCAU
Human Kinase Plate 25	B9	HKDC1	NM_025130	80201	hexokinase domain containing 1	UUAUGCUUUAAAUCUUUGG	CCAAAGAUUUAAAGCAUAA
Human Kinase Plate 25	C9	ALPK1	NM_001102406	80216	alpha-kinase 1	UCCCUCUGAACAUUCUUAC	GUAAGAAUGUUCAGAGGGA
Human Kinase Plate 25	D9	ALPK1	NM_025144	80216	alpha-kinase 1	UCGAAAUGCAUCAGAAUGG	CCAUUCUGAUGCAUUUCGA
Human Kinase Plate 25	E9	ITPKC	NM_025194	80271	inositol 1,4,5-trisphosphate 3-kinase C	UGGGUCCAGAGGUUAUCAG	CUGAUAACCUCUGGACCCA
Human Kinase Plate 25	F9	COASY	NM_001042529	80347	Coenzyme A synthase	UUCAUUCUCUGUAUGUCUG	CAGACAUACAGAGAAUGAA
Human Kinase Plate 25	G9	COASY	NM_001042531	80347	Coenzyme A synthase	AUGCGCUUCUGCAAGAGGG	CCCUCUUGCAGAAGCGCAU
[truncated: 507 more rows]
